# Supplementary material for: LZTR1 is a melanoma oncogene that promotes invasion and suppresses apoptosis
Source: Oncogene. 2025 Aug 30;44(41):3974–84. doi: 10.1038/s41388-025-03538-2 (PMC12500468; doi:10.1038/s41388-025-03538-2)
Supplement: Supplementary file 2 — dataset S2 [file 41388_2025_3538_MOESM2_ESM.xlsx]

## Sheet: TOC
List of Sheets
Sheet 1	Table of Contents
Sheet 2	YUHIMO 24h biotin labeling BioID Proteomics Data
Sheet 3	YUHIMO 24h GO Analysis: Biological Process
Sheet 4	YUHIMO 24h GO Analysis: Cellular Component
Sheet 5	YUHEF 24h biotin labeling BioID Proteomics Data
Sheet 6	YUHEF 24h GO Analysis: Biological Process
Sheet 7	YUHEF 24h GO Analysis: Cellular Component
Sheet 8	YUSIK 24h biotin labeling BioID Proteomics Data
Sheet 9	YUSIK 24h GO Analysis: Biological Process
Sheet 10	YUSIK 24h biotin labeling BioID Proteomics Data

## Sheet: YUHIMO_24h
Protein IDs	Majority protein IDs	Protein names	Gene names	id	Symbol color	Symbol type	Symbol size	Peptides	Razor + unique peptides	Unique peptides	Sequence coverage [%]	Unique + razor sequence coverage [%]	Unique sequence coverage [%]	Mol. weight [kDa]	Q-value	Score	Intensity	MS/MS count	LFQ intensity YUHIMO_GFP_24h_1	LFQ intensity YUHIMO_GFP_24h_2	LFQ intensity YUHIMO_LZTR1_24h_1	LFQ intensity YUHIMO_LZTR1_24h_2	Significant	negative log(pvalue)	Difference
Q8N653;A0A2R8Y7K3;A0A2R8YCD2;F8WB67;F8WCB6;H7BZQ9;A0A2R8Y656;H7C305;H7C0X1	Q8N653	Leucine-zipper-like transcriptional regulator 1	LZTR1	1818	Color2 [A=255, R=169, G=169, B=169]	1	4	48	48	48	66.8	66.8	66.8	94.718	0	323.31	58524000000	170	17.7883	16.8728	30.355	30.3785	+	2.90954	13.0362
Q96HP0;K7ESB7;K7EP20;K7EP51;K7EKT0;K7ERK2	Q96HP0;K7ESB7	Dedicator of cytokinesis protein 6	DOCK6	1912	Color2 [A=255, R=169, G=169, B=169]	1	4	33	29	29	19	17.2	17.2	229.56	0	267.7	2585300000	50	18.6216	20.2699	28.396	28.376	+	2.0761	8.94022
A0A0U1RQK7;A0A0A0MSA7;A0A804HJV5;O43432;A0A7P0TBQ8;B1AN91;B1AN92	A0A0U1RQK7;A0A0A0MSA7;A0A804HJV5;O43432	Eukaryotic translation initiation factor 4 gamma 3	EIF4G3	182	Color2 [A=255, R=169, G=169, B=169]	1	4	20	18	18	12.6	11.4	11.4	195.3	0	127.66	611500000	22	19.6219	20.2068	26.6334	27.2029	+	2.47113	7.00381
Q92597;A0A7I2ST14;E7ESM1;E5RIM2;E5RIV1;E5RGM5;E5RJY1;E5RIR1;E5RK17;E5RH82;E5RI76;A0A6Q8PF16;A0A6Q8PHI0;A0A6Q8PFR8;E5RG99;E5RJ98;A0A6Q8PF71;A0A6Q8PGD3;A0A6Q8PHF2	Q92597;A0A7I2ST14	Protein NDRG1	NDRG1	1872	Color2 [A=255, R=169, G=169, B=169]	1	4	10	10	10	49.5	49.5	49.5	42.835	0	245.2	1521500000	37	20.7191	20.0226	27.0015	27.2522	+	2.52473	6.75603
Q9Y266;A0A0A0MSU9;A0A0A0MSS4	Q9Y266;A0A0A0MSU9	Nuclear migration protein nudC	NUDC	2158	Color2 [A=255, R=169, G=169, B=169]	1	4	26	26	26	57.4	57.4	57.4	38.242	0	262.19	4594600000	67	21.4368	20.7173	27.1588	28.021	+	2.1336	6.51281
Q8IVD9	Q8IVD9	NudC domain-containing protein 3	NUDCD3	1781	Color2 [A=255, R=169, G=169, B=169]	1	4	18	18	18	65.7	65.7	65.7	40.822	0	278.54	1033100000	24	18.9457	19.9462	25.7354	26.062	+	2.18145	6.45273
M0R165;Q9UBC2;M0R2S2;M0R3I1;M0R1V5;K7EJR2;M0R330;M0QX30	M0R165;Q9UBC2;M0R2S2	Epidermal growth factor receptor substrate 15-like 1	EPS15L1	959	Color2 [A=255, R=169, G=169, B=169]	1	4	26	26	26	42.1	42.1	42.1	83.474	0	321.57	806570000	39	18.3824	19.9777	25.6608	25.4978	+	1.81424	6.39924
A0A096LP25;E9PG46;Q6ZSR9;A0A096LNZ0;A0A096LP60;K4DI97;Q9NSY1	A0A096LP25;E9PG46		AAK1	92	Color2 [A=255, R=169, G=169, B=169]	1	4	33	33	11	43.4	43.4	15.9	125.88	0	323.31	1552200000	62	18.6755	20.6333	25.9078	26.1196	+	1.63555	6.35935
A0A804HKH9;O00170;E9PMH2;A0A804HIX8;A0A804HJ38;A0A804HKK3;V9GYQ3;A0A804HKL7;A0A804HKP8;A0A804HJ46	A0A804HKH9;O00170;E9PMH2;A0A804HIX8;A0A804HJ38;A0A804HKK3;V9GYQ3;A0A804HKL7;A0A804HKP8;A0A804HJ46	AH receptor-interacting protein	AIP	437	Color2 [A=255, R=169, G=169, B=169]	1	4	12	12	12	49.8	49.8	49.8	35.847	0	168.05	491860000	20	19.1387	19.6539	25.7445	25.5042	+	2.68261	6.22801
P52943;H0YFA4;H0YHD8	P52943;H0YFA4;H0YHD8	Cysteine-rich protein 2	CRIP2	842	Color2 [A=255, R=169, G=169, B=169]	1	4	6	6	6	49.5	49.5	49.5	22.492	0	145.06	474850000	14	20.2848	19.3686	25.9464	26.117	+	2.25244	6.205
P40261	P40261	Nicotinamide N-methyltransferase	NNMT	1328	Color2 [A=255, R=169, G=169, B=169]	1	4	4	4	4	20.8	20.8	20.8	29.574	0	76.847	548800000	9	19.9112	20.3606	26.3396	26.175	+	2.81669	6.12142
Q99961;M0R0I3;M0QYE0;Q99962	Q99961;M0R0I3;M0QYE0;Q99962	Endophilin-A2;Endophilin-A1	SH3GL1;SH3GL2	1967	Color2 [A=255, R=169, G=169, B=169]	1	4	10	10	10	26.9	26.9	26.9	41.489	0	86.477	314180000	14	19.6503	19.4535	25.4931	25.823	+	3.00525	6.10618
Q9HB71;B2ZWH1	Q9HB71	Calcyclin-binding protein	CACYBP	2034	Color2 [A=255, R=169, G=169, B=169]	1	4	10	10	10	61.8	61.8	61.8	26.21	0	145.33	790010000	20	19.1283	20.0276	25.7532	25.6009	+	2.25609	6.09908
E9PLL6;P46776;E9PJD9;E9PLX7	E9PLL6;P46776;E9PJD9	60S ribosomal protein L27a	RPL27A	704	Color2 [A=255, R=169, G=169, B=169]	1	4	4	4	4	38	38	38	12.201	0	35.76	389380000	9	20.8271	18.6221	25.809	25.61	+	1.48745	5.98485
B1ALK7;A0A2R8YG42;Q14155;E7EUY6;E9PDQ5;F6SJA5;E7EU80;C9JDI6;B1ANY6;E7ENL8	B1ALK7;A0A2R8YG42;Q14155;E7EUY6;E9PDQ5	Rho guanine nucleotide exchange factor 7	ARHGEF7	260	Color2 [A=255, R=169, G=169, B=169]	1	4	27	27	25	51.2	51.2	47.8	79.831	0	323.31	1660000000	50	19.9216	20.6168	25.561	26.9251	+	1.79508	5.97384
P31350;A0A286YFD6;A0A7P0SBL1;A0A0C4DGZ6;H0YAV1;Q7LG56;A0A2R8Y837	P31350;A0A286YFD6;A0A7P0SBL1	Ribonucleoside-diphosphate reductase subunit M2	RRM2	1295	Color2 [A=255, R=169, G=169, B=169]	1	4	18	18	18	53.5	53.5	53.5	44.877	0	183.55	653090000	25	19.085	20.1557	25.6085	25.5762	+	2.09983	5.97198
A0A7I2V395;A0A7I2YQD2;A0A7I2V4R2;A0A7I2V4R3;A0A7I2V4C8;A0A7I2YQI1;A0A7I2YQR5;A0A7I2V444;A0A7I2V2G1;A0A7I2V5N9;A0A7I2V3V0;P40763;A0A7I2V2T1;A0A7I2V552;A0A7I2V4F6;G8JLH9	A0A7I2V395;A0A7I2YQD2;A0A7I2V4R2;A0A7I2V4R3;A0A7I2V4C8;A0A7I2YQI1;A0A7I2YQR5;A0A7I2V444;A0A7I2V2G1;A0A7I2V5N9;A0A7I2V3V0;P40763;A0A7I2V2T1;A0A7I2V552;A0A7I2V4F6;G8JLH9	Signal transducer and activator of transcription 3;Signal transducer and activator of transcription	STAT3	350	Color2 [A=255, R=169, G=169, B=169]	1	4	16	16	16	26.8	26.8	26.8	83.038	0	161.28	519870000	24	19.0699	19.7831	25.3674	25.2185	+	2.41639	5.86643
P78318;A0A1W2PR95	P78318	Immunoglobulin-binding protein 1	IGBP1	1482	Color2 [A=255, R=169, G=169, B=169]	1	4	12	12	12	46	46	46	39.221	0	167.06	988240000	23	19.8746	21.1133	26.5491	26.1488	+	1.91601	5.85498
Q8N5M4;E9PKV8;H0YDR3;E7EST3	Q8N5M4;E9PKV8;H0YDR3;E7EST3	Tetratricopeptide repeat protein 9C	TTC9C	1817	Color2 [A=255, R=169, G=169, B=169]	1	4	6	6	6	31	31	31	20.012	0	57.404	309970000	9	19.7092	20.2052	25.6889	25.8581	+	2.69391	5.81626
Q14161;R4GNG3;F8VXI9;F8WAK2;F8W822	Q14161;R4GNG3;F8VXI9;F8WAK2;F8W822	ARF GTPase-activating protein GIT2	GIT2	1578	Color2 [A=255, R=169, G=169, B=169]	1	4	24	22	22	46	43	43	84.542	0	225.74	659280000	34	20.3368	19.7594	25.4671	26.2207	+	2.17776	5.79576
Q9UNH6;E9PNL2;B7ZC83	Q9UNH6;E9PNL2	Sorting nexin-7	SNX7	2136	Color2 [A=255, R=169, G=169, B=169]	1	4	16	16	16	35.1	35.1	35.1	45.302	0	163.69	816880000	31	19.4053	20.6638	26.0307	25.61	+	1.88956	5.78579
O94885;A0A087WW74;A0A1B0GWB9;A0A1B0GVI0;S6FRS6;A0A2R8Y4K8;Q9NSI8	O94885;A0A087WW74	SAM and SH3 domain-containing protein 1	SASH1	1090	Color2 [A=255, R=169, G=169, B=169]	1	4	23	23	23	24	24	24	136.65	0	203.77	482100000	37	19.0238	19.0223	24.6741	24.8461	+	3.64836	5.73698
Q9NXR7;F8W733;C9J2G0;A0A075B7D2	Q9NXR7;F8W733	BRCA1-A complex subunit BRE	BRE	2070	Color2 [A=255, R=169, G=169, B=169]	1	4	7	7	7	21.7	21.7	21.7	43.551	0	88.923	224730000	13	20.1849	18.3418	25.2224	24.6598	+	1.55889	5.67775
Q96C19;H0Y4Y4;A0A087X1Z2;Q9BUP0;C9JTV4;Q8WYH2	Q96C19	EF-hand domain-containing protein D2	EFHD2	1897	Color2 [A=255, R=169, G=169, B=169]	1	4	13	13	13	51.2	51.2	51.2	26.697	0	137.2	1012900000	24	19.5581	22.2158	26.3312	26.7543	+	1.28225	5.65576
A0A5F9UK94;Q01433;H0Y360;H0YF16;A0A804CCZ3;A0A7P0Z4H6;A0A590UK85;A0A804H2H4;A0A590UJX5;A0A7P0TB79;E9PIJ1;E9PJF6;A0A7P0T999	A0A5F9UK94;Q01433;H0Y360;H0YF16;A0A804CCZ3;A0A7P0Z4H6;A0A590UK85;A0A804H2H4;A0A590UJX5	AMP deaminase 2	AMPD2	304	Color2 [A=255, R=169, G=169, B=169]	1	4	19	19	19	25.6	25.6	25.6	94.889	0	165.35	517140000	34	19.4015	19.6593	25.0207	25.2995	+	2.94495	5.62966
A0A0A0MRE5;Q9ULH1;H0YBF7;H0YBM4;E5RHD7;E5RFD9	A0A0A0MRE5;Q9ULH1;H0YBF7	Arf-GAP with SH3 domain, ANK repeat and PH domain-containing protein 1	ASAP1	103	Color2 [A=255, R=169, G=169, B=169]	1	4	24	24	23	26.6	26.6	25.7	124.77	0	290.17	778120000	45	19.7407	19.1971	25.0623	25.133	+	2.62664	5.62875
A0A6Q8PFC4;A0A6Q8PH89;A0A6Q8PH27;A0A6Q8PG00;A0A6Q8PG04;A0A6Q8PGS4;A0A6Q8PF40;A0A6Q8PFY7;Q92734;C9JJP5;C9JUE0;C9JTY3;A0A6Q8PF51	A0A6Q8PFC4;A0A6Q8PH89;A0A6Q8PH27;A0A6Q8PG00;A0A6Q8PG04;A0A6Q8PGS4;A0A6Q8PF40;A0A6Q8PFY7;Q92734;C9JJP5;C9JUE0	Protein TFG	TFG	332	Color2 [A=255, R=169, G=169, B=169]	1	4	5	5	5	38.6	38.6	38.6	27.321	0	43.774	200920000	11	20.0068	18.7381	24.9308	25.0303	+	1.89859	5.60812
A1X283;G3V144;A0A1B0GUF2;H0Y507;Q5TCZ1	A1X283	SH3 and PX domain-containing protein 2B	SH3PXD2B	443	Color2 [A=255, R=169, G=169, B=169]	1	4	24	24	24	34.1	34.1	34.1	101.58	0	181.86	721180000	41	20.0892	19.379	25.4559	25.2253	+	2.35601	5.60642
Q9H6T3	Q9H6T3	RNA polymerase II-associated protein 3	RPAP3	2023	Color2 [A=255, R=169, G=169, B=169]	1	4	24	24	24	42.7	42.7	42.7	75.718	0	307.38	969910000	41	19.1962	20.6172	25.4591	25.4763	+	1.79757	5.56099
F8W914;Q9NQC3;H7C106;A0A0U1RQR6	F8W914;Q9NQC3;H7C106	Reticulon;Reticulon-4	RTN4	778	Color2 [A=255, R=169, G=169, B=169]	1	4	3	3	3	10.1	10.1	10.1	37.144	0	22.707	217050000	7	19.9025	19.2143	25.2645	24.8191	+	2.25643	5.48341
Q14258;A0A3B3IUA7;I3L2W4	Q14258;A0A3B3IUA7	E3 ubiquitin/ISG15 ligase TRIM25	TRIM25	1583	Color2 [A=255, R=169, G=169, B=169]	1	4	23	23	23	43.3	43.3	43.3	70.973	0	221.24	868270000	38	19.8808	20.0541	25.3819	25.4766	+	3.48566	5.46182
Q9Y2Z0	Q9Y2Z0	Suppressor of G2 allele of SKP1 homolog	SUGT1	2167	Color2 [A=255, R=169, G=169, B=169]	1	4	12	12	12	36.7	36.7	36.7	41.024	0	118.14	482260000	19	19.8406	20.1989	25.4337	25.5126	+	2.94698	5.45337
Q92625;A0A3B3ISP1;A0A3B3ITU5	Q92625;A0A3B3ISP1	Ankyrin repeat and SAM domain-containing protein 1A	ANKS1A	272	Color2 [A=255, R=169, G=169, B=169]	1	4	20	20	20	23.4	23.4	23.4	123.11	0	245.28	1452500000	45	21.0922	19.9705	25.868	26.0608	+	1.96682	5.43303
Q13596;H0YK42;H0YK43	Q13596;H0YK42	Sorting nexin-1	SNX1	1567	Color2 [A=255, R=169, G=169, B=169]	1	4	10	10	9	20.9	20.9	19	59.069	0	82.278	322090000	15	19.2248	20.8566	25.602	25.3289	+	1.6483	5.42475
Q92609;C9J3F6;C9JDR8;C9K0P2;C9J397;C9JWX0;C9JW04;C9JNM0;C9JED7;F2Z3C3;C9JMP7;C9JIU4;F2Z3I5	Q92609;C9J3F6	TBC1 domain family member 5	TBC1D5	1875	Color2 [A=255, R=169, G=169, B=169]	1	4	21	21	21	36.6	36.6	36.6	89.003	0	239.2	435850000	32	18.4809	19.6953	24.5228	24.4439	+	1.90374	5.39521
Q15382;C9J931;C9J469;F8WBL3	Q15382;C9J931	GTP-binding protein Rheb	RHEB	1614	Color2 [A=255, R=169, G=169, B=169]	1	4	7	7	7	33.7	33.7	33.7	20.497	0	64.448	330550000	12	19.9388	19.8004	25.3186	25.0923	+	3.2096	5.33585
P15170;H3BR35;Q8IYD1;H3BSV8	P15170;H3BR35;Q8IYD1	Eukaryotic peptide chain release factor GTP-binding subunit ERF3A;Eukaryotic peptide chain release factor GTP-binding subunit ERF3B	GSPT1;GSPT2	1202	Color2 [A=255, R=169, G=169, B=169]	1	4	18	18	18	35.7	35.7	35.7	55.755	0	189.34	2498200000	48	22.3063	21.3208	27.0324	27.2422	+	2.05376	5.32377
Q15052	Q15052	Rho guanine nucleotide exchange factor 6	ARHGEF6	1604	Color2 [A=255, R=169, G=169, B=169]	1	4	7	5	5	11.3	8.2	8.2	87.498	0	38.052	140830000	7	19.5752	19.93	25.5946	24.5561	+	1.9804	5.32271
O60271;D6RHI8	O60271	C-Jun-amino-terminal kinase-interacting protein 4	SPAG9	1040	Color2 [A=255, R=169, G=169, B=169]	1	4	40	40	2	41.1	41.1	2	146.2	0	323.31	1813400000	77	20.544	20.3576	25.6227	25.808	+	3.20575	5.26455
Q68CZ2;E9PCX8;C9JHU5;C9JWN9;C9JTD0;H0Y4U1;F8VV64;E9PGF5;A0A087WWW7;E9PF55;A0A494C067;A0A804HI61;A0A2R8Y4T1;Q63HR2;Q9HBL0	Q68CZ2;E9PCX8	Tensin-3	TNS3	1703	Color2 [A=255, R=169, G=169, B=169]	1	4	22	22	22	24.4	24.4	24.4	155.26	0	234.46	756490000	43	20.5305	19.5835	25.1934	25.4458	+	2.06754	5.26256
Q9Y5X3;Q5QPE5;Q5QPE4;A0A087WUY5;U3KQL0;U3KQP5;G3V2U1;H0YJF8;G3V4Z5	Q9Y5X3;Q5QPE5;Q5QPE4	Sorting nexin-5	SNX5	2195	Color2 [A=255, R=169, G=169, B=169]	1	4	16	16	15	45.3	45.3	45.3	46.816	0	126.65	605050000	23	19.9993	20.6946	25.6285	25.563	+	2.35687	5.24883
Q8NDI1;H7BZ98;B5MC86;C9IYU2;C9K0H9;H7C1E6;Q8N3D4;C9J268;C9JEP1;H7C0Q4;H0YDZ9;A0A0U1RQH4;E9PIH6	Q8NDI1	EH domain-binding protein 1	EHBP1	1828	Color2 [A=255, R=169, G=169, B=169]	1	4	37	37	37	35.9	35.9	35.9	140.02	0	323.31	742410000	54	20.0041	19.9208	25.0019	25.3074	+	3.03235	5.19221
Q5JW30;O95793;Q5JW28;F6UDC6	Q5JW30;O95793;Q5JW28	Double-stranded RNA-binding protein Staufen homolog 1	STAU1	1108	Color2 [A=255, R=169, G=169, B=169]	1	4	9	9	9	21.1	21.1	21.1	54.708	0	64.641	255920000	19	19.637	19.2797	24.5014	24.7617	+	2.73988	5.17315
Q7Z3T8;H0Y8R0	Q7Z3T8	Zinc finger FYVE domain-containing protein 16	ZFYVE16	1755	Color2 [A=255, R=169, G=169, B=169]	1	4	35	35	35	29.2	29.2	29.2	168.9	0	323.31	1222500000	52	20.5909	20.6537	25.6088	25.9759	+	2.88781	5.17003
H7BXH2;E9PKF6;Q5H9R7;E9PQP7;E9PNN8;E9PK08;H0YEN2;E9PKG4;E9PJD8;H0YDW1	H7BXH2;E9PKF6;Q5H9R7;E9PQP7;E9PNN8	Serine/threonine-protein phosphatase 6 regulatory subunit 3	PPP6R3	697	Color2 [A=255, R=169, G=169, B=169]	1	4	14	14	14	19.2	19.2	19.2	92.407	0	141.42	317430000	22	19.4844	19.0475	24.2692	24.6021	+	2.55124	5.16967
O95721;C9JAF7	O95721;C9JAF7	Synaptosomal-associated protein 29;Synaptosomal-associated protein	SNAP29	1106	Color2 [A=255, R=169, G=169, B=169]	1	4	6	6	6	29.8	29.8	29.8	28.97	0	57.019	154320000	10	20.1154	18.7544	24.5429	24.6529	+	1.76853	5.16296
Q9Y2H2;A0A3B3ITL0;A0A3B3IRJ9;A0A3B3ISI3;A0A3B3ITR9;A0A3B3ISJ5;A0A0J9YWP2;A0A1B0GUS5;A0A0J9YY79;A0A0J9YYL5;A0A3B3IU10;A0A0J9YVW6;A0A3B3ISG0;A0A3B3IS29;A0A3B3IS98;A0A3B3ISK0	Q9Y2H2;A0A3B3ITL0;A0A3B3IRJ9;A0A3B3ISI3;A0A3B3ITR9	Phosphatidylinositide phosphatase SAC2	INPP5F	2160	Color2 [A=255, R=169, G=169, B=169]	1	4	25	25	25	28.3	28.3	28.3	128.41	0	224.51	604010000	37	20.7768	18.7146	24.9517	24.8548	+	1.4225	5.15756
Q6IBS0;D6RG15;A0A7I2V2U8;A0A7I2V5D3;A0A7I2V5B1;H0Y858;A0A7I2YQM6;A0A7I2V3T5	Q6IBS0;D6RG15;A0A7I2V2U8;A0A7I2V5D3;A0A7I2V5B1	Twinfilin-2	TWF2	1712	Color2 [A=255, R=169, G=169, B=169]	1	4	10	10	9	38.7	38.7	36.7	39.548	0	159	387140000	23	21.4209	19.3507	25.5527	25.5045	+	1.41768	5.14284
Q05209;H0YC15;H3BM04;C9J1X8;F8WB51;H0YB59;C9JJC1	Q05209	Tyrosine-protein phosphatase non-receptor type 12	PTPN12	1512	Color2 [A=255, R=169, G=169, B=169]	1	4	19	19	19	29.9	29.9	29.9	88.105	0	323.31	703640000	34	21.1892	20.125	25.7596	25.7869	+	1.97264	5.11617
O00401	O00401	Neural Wiskott-Aldrich syndrome protein	WASL	971	Color2 [A=255, R=169, G=169, B=169]	1	4	11	11	11	32.7	32.7	32.7	54.826	0	80.854	198510000	13	20.1236	19.7745	25.0988	24.9781	+	2.88131	5.08943
Q92844;E7EQA9;E7EMT6;E7EVA2;E7EWR8;E7EM55;E7ERM9;E7EV32;E7ENY2;E7EW82;H7C3L4;H7BZ28	Q92844;E7EQA9;E7EMT6;E7EVA2	TRAF family member-associated NF-kappa-B activator	TANK	1882	Color2 [A=255, R=169, G=169, B=169]	1	4	7	7	7	16	16	16	47.815	0	60.809	143670000	11	19.7838	18.8281	24.1642	24.5477	+	1.98991	5.05004
Q13492;E9PK13;E9PI56;E9PKP6;E9PLJ8;E9PJT1;H0YCY1	Q13492	Phosphatidylinositol-binding clathrin assembly protein	PICALM	1563	Color2 [A=255, R=169, G=169, B=169]	1	4	13	13	10	28.2	28.2	19.6	70.754	0	203.39	409310000	18	20.7021	19.6004	25.4319	24.9705	+	1.86336	5.04996
A0MZ66	A0MZ66	Shootin-1	KIAA1598	442	Color2 [A=255, R=169, G=169, B=169]	1	4	18	18	18	29.6	29.6	29.6	71.639	0	218.95	624980000	34	19.9773	20.5663	25.2	25.3958	+	2.4213	5.02617
Q8IZH2;F8WDA0;C9JCZ8	Q8IZH2	5-3 exoribonuclease 1	XRN1	1799	Color2 [A=255, R=169, G=169, B=169]	1	4	33	33	8	24.9	24.9	6.9	194.1	0	270.82	955910000	51	20.5475	20.1568	25.8724	24.8273	+	1.91248	4.99769
A0A1B0GTU4;P49023;F5GZ78;A0A1B0GU60;F5H836;A0A1B0GV30	A0A1B0GTU4;P49023;F5GZ78	Paxillin	PXN	198	Color2 [A=255, R=169, G=169, B=169]	1	4	11	11	11	14	14	14	115.9	0	143.04	429660000	26	20.3776	19.6121	24.6319	25.3502	+	1.96427	4.99617
O95486	O95486	Protein transport protein Sec24A	SEC24A	1104	Color2 [A=255, R=169, G=169, B=169]	1	4	13	13	11	14.8	14.8	14	119.75	0	99.518	197840000	19	19.7974	19.4142	24.5748	24.5834	+	2.8291	4.97334
A6NML8;K4DI95;C9J6U3;O60879	A6NML8;K4DI95;C9J6U3;O60879	Protein diaphanous homolog 2	DIAPH2	461	Color2 [A=255, R=169, G=169, B=169]	1	4	22	22	22	27.1	27.1	27.1	124.85	0	177.49	402740000	29	19.3779	19.4262	24.3035	24.4212	+	3.78405	4.96029
Q14195;H0YBT4;D6RF19;H0YB87;Q14117	Q14195	Dihydropyrimidinase-related protein 3	DPYSL3	1580	Color2 [A=255, R=169, G=169, B=169]	1	4	22	20	19	62.5	56.1	54.9	61.963	0	237.68	2292500000	58	22.5889	21.5615	26.961	27.0764	+	1.96826	4.94352
Q96FJ0	Q96FJ0	AMSH-like protease	STAMBPL1	1908	Color2 [A=255, R=169, G=169, B=169]	1	4	8	8	8	21.6	21.6	21.6	49.783	0	177.29	169020000	12	19.3446	20.7618	25.5899	24.3922	+	1.47447	4.93781
P31948;F5H783;F5GXD8;H0YGI8	P31948	Stress-induced-phosphoprotein 1	STIP1	1300	Color2 [A=255, R=169, G=169, B=169]	1	4	23	23	23	41.1	41.1	41.1	62.639	0	194.71	796130000	42	20.8398	20.1469	25.3459	25.4597	+	2.2946	4.90946
P37802;X6RJP6;C9J5W6;Q9UI15	P37802;X6RJP6	Transgelin-2	TAGLN2	1319	Color2 [A=255, R=169, G=169, B=169]	1	4	15	15	15	80.4	80.4	80.4	22.391	0	259.06	3233700000	43	22.9491	22.7626	27.7162	27.7545	+	3.41968	4.87947
Q9Y2X7;J3QRU8;A0A0C4DGN6;J3QLH1;J3QQI0;J3QL89;K7EN79	Q9Y2X7;J3QRU8;A0A0C4DGN6	ARF GTPase-activating protein GIT1	GIT1	2166	Color2 [A=255, R=169, G=169, B=169]	1	4	24	24	22	42	42	39	84.34	0	236.91	1699000000	53	19.7582	24.0303	26.8547	26.6755	+	0.822824	4.87086
Q8WU76;A0A087WUD7	Q8WU76	Sec1 family domain-containing protein 2	SCFD2	1855	Color2 [A=255, R=169, G=169, B=169]	1	4	9	9	9	19	19	19	75.126	0	98.988	275410000	16	19.1114	21.0169	25.0391	24.8126	+	1.43405	4.86168
P38606;C9JVW8;C9JA17	P38606	V-type proton ATPase catalytic subunit A	ATP6V1A	1321	Color2 [A=255, R=169, G=169, B=169]	1	4	22	22	22	42.8	42.8	42.8	68.303	0	251.83	757750000	43	20.3096	20.5698	25.1844	25.3185	+	3.03455	4.81174
O95372;Q5QPQ1;Q5QPQ0;Q5QPQ3;Q5QPQ2;Q5QPN5;Q5QPN9	O95372;Q5QPQ1;Q5QPQ0;Q5QPQ3;Q5QPQ2	Acyl-protein thioesterase 2	LYPLA2	1101	Color2 [A=255, R=169, G=169, B=169]	1	4	5	5	5	33.8	33.8	33.8	24.737	0	171.25	1801800000	22	25.3968	20.445	27.459	27.9825	+	0.712911	4.7998
A2RRP1;H0Y5G7;H7C007;H7BZR3;H7BZU5;C9JCM7;H7C1U4;H7C1Y9	A2RRP1;H0Y5G7	Neuroblastoma-amplified sequence	NBAS	447	Color2 [A=255, R=169, G=169, B=169]	1	4	42	42	42	20.5	20.5	20.5	268.57	0	323.31	919750000	61	20.4318	20.0831	25.0372	25.0705	+	2.87602	4.79641
H0Y2Y8;Q15942;C9JJK5;H7C3D3;C9IZ41	H0Y2Y8;Q15942	Zyxin	ZYX	813	Color2 [A=255, R=169, G=169, B=169]	1	4	9	9	9	25.7	25.7	25.7	57.643	0	82.614	276930000	13	20.4603	19.7006	24.6657	25.0787	+	2.09457	4.79177
Q5SYE7;E9PAK2	Q5SYE7	NHS-like protein 1	NHSL1	1676	Color2 [A=255, R=169, G=169, B=169]	1	4	9	9	8	9.4	9.4	8.3	170.67	0	101.93	155630000	14	20.023	19.4656	24.0658	24.9846	+	1.90668	4.78086
A6NMH6;A6NFQ9;F8W8I8;Q92599;A0A087X142;C9JV02;C9J4G8;A0A0A0MRP8	A6NMH6;A6NFQ9;F8W8I8;Q92599;A0A087X142	Septin-8	2024-09-08	451	Color2 [A=255, R=169, G=169, B=169]	1	4	10	8	8	31.9	25.6	25.6	49.915	0	88.906	287880000	12	19.9031	20.0921	24.6715	24.8804	+	3.06175	4.77834
P42566;B1AUU8;S4R3U1	P42566;B1AUU8	Epidermal growth factor receptor substrate 15	EPS15	1337	Color2 [A=255, R=169, G=169, B=169]	1	4	25	25	25	37.7	37.7	37.7	98.655	0	295.85	644110000	40	21.2467	19.7085	25.3787	25.129	+	1.59186	4.77624
Q13283;A0A7I2V5M7;A0A7I2YQN9;A0A7P0P2U7;A0A7I2YQU8;A0A7I2V651;A0A7I2YQH0;A0A7I2V2S5;E5RIF8;E5RJU8;E5RH42;A0A7I2V2V1;A0A7I2V2X7;A0A7I2V548;D6RB17;D6RAC7;A0A7I2YQS2;E5RI46;D6R9A4;D6RBR0;A0A7I2YQF2;A0A7I2V3C4;A0A7I2V2R0;A0A7I2YQQ8;A0A7I2YQB1;A0A7I2V4Y8;D6RGJ4;A0A7I2V533;E5RH00;D6RBW8	Q13283;A0A7I2V5M7;A0A7I2YQN9;A0A7P0P2U7;A0A7I2YQU8	Ras GTPase-activating protein-binding protein 1	G3BP1	378	Color2 [A=255, R=169, G=169, B=169]	1	4	11	11	10	30.3	30.3	27.7	52.164	0	93.955	193620000	16	19.4068	19.1938	24.1109	24.0325	+	3.248	4.77146
Q96T51;H0YA47;H0YAC8;J3KPP6;H0Y9Y8	Q96T51;H0YA47	RUN and FYVE domain-containing protein 1	RUFY1	1954	Color2 [A=255, R=169, G=169, B=169]	1	4	9	9	8	13.7	13.7	12.6	79.817	0	64.493	164930000	11	20.0642	20.0379	24.7662	24.8716	+	3.88702	4.76785
A0A2R8YFH5;Q15437;Q5QPE1;Q5QPE2;A0A2R8YF30;A0A2R8Y633;A0A2R8Y7S7;G3V5K1;G3V5X8;G3V4Q2;G3V4V1;G3V1W4;G3V3G5;G3V2R6	A0A2R8YFH5;Q15437	Protein transport protein Sec23B	SEC23B	259	Color2 [A=255, R=169, G=169, B=169]	1	4	9	9	8	17.8	17.8	16.4	84.472	0	86.251	142500000	10	19.5016	19.3491	24.2006	24.178	+	3.58209	4.76393
A0A0A6YYL4;P57737;I3L167;E7EP81;I3L442;I3L258;I3L482;I3L0Z7;I3L359;I3L2Y6;I3L1M1;I3L0X8;I3NI06;I3L212;I3L426;I3L1G9	A0A0A6YYL4;P57737	Coronin;Coronin-7	CORO7-PAM16;CORO7	133	Color2 [A=255, R=169, G=169, B=169]	1	4	14	14	14	18.8	18.8	18.8	114.16	0	154.46	559030000	21	21.2362	20.0159	25.0036	25.7761	+	1.65332	4.76375
P08240	P08240	Signal recognition particle receptor subunit alpha	SRPR	1161	Color2 [A=255, R=169, G=169, B=169]	1	4	14	14	14	27.9	27.9	27.9	69.81	0	138.9	514250000	22	20.122	20.5066	25.2307	24.9072	+	2.55584	4.75465
P46736;A0A087WZR3;H9KVA9;A0A0D9SF50;X6RJS7;A0A0A0MS96	P46736;A0A087WZR3;H9KVA9;A0A0D9SF50;X6RJS7	Lys-63-specific deubiquitinase BRCC36	BRCC3	1348	Color2 [A=255, R=169, G=169, B=169]	1	4	10	10	10	39.2	39.2	39.2	36.072	0	89.991	196270000	14	20.4499	18.9924	24.88	24.0541	+	1.52624	4.74588
Q01968;A0A2R8YG38;A0A2R8YCN4;A0A2R8YF88	Q01968;A0A2R8YG38	Inositol polyphosphate 5-phosphatase OCRL-1	OCRL	1502	Color2 [A=255, R=169, G=169, B=169]	1	4	21	21	21	27.9	27.9	27.9	104.2	0	178.81	596480000	33	20.737	19.5627	24.8583	24.9253	+	1.8229	4.74195
O00203;A0A590UJU0;A0A590UJ60;A0A590UK04;A0A5F9UJV3;A0A2R8Y2A8;A0A590UKC4;Q13367;A0A590UJW5;A0A590UKD3;A0A590UJU7;A0A590UJE5;A0A590UK30;H0YBD0;F5GWU4	O00203	AP-3 complex subunit beta-1	AP3B1	967	Color2 [A=255, R=169, G=169, B=169]	1	4	27	27	27	26.8	26.8	26.8	121.32	0	273.63	1378200000	43	20.9439	22.2704	26.3009	26.3652	+	1.71721	4.72596
Q6P1N0;A0A7P0Z4M5;K7EMP1;K7EJY5	Q6P1N0;A0A7P0Z4M5	Coiled-coil and C2 domain-containing protein 1A	CC2D1A	1717	Color2 [A=255, R=169, G=169, B=169]	1	4	17	17	17	22.8	22.8	22.8	104.06	0	144.56	554970000	27	20.6995	19.7614	24.7905	25.1061	+	1.96562	4.71792
Q15018	Q15018	BRISC complex subunit Abro1	FAM175B	1598	Color2 [A=255, R=169, G=169, B=169]	1	4	14	14	14	41.9	41.9	41.9	46.9	0	110.91	388170000	22	21.1658	19.9292	25.2545	25.275	+	1.77593	4.71726
O14617;A0A2R8Y4J3;A0A2R8Y611;A0A087WYN6;A0A2R8YCY8;K7ERW8	O14617;A0A2R8Y4J3;A0A2R8Y611	AP-3 complex subunit delta-1	AP3D1	983	Color2 [A=255, R=169, G=169, B=169]	1	4	20	20	20	23.6	23.6	23.6	130.16	0	211.61	765530000	37	20.8933	20.4602	25.4671	25.3089	+	2.62232	4.71119
Q15691	Q15691	Microtubule-associated protein RP/EB family member 1	MAPRE1	1623	Color2 [A=255, R=169, G=169, B=169]	1	4	5	5	4	24.3	24.3	20.9	29.999	0	36.428	124830000	9	18.743	19.6232	23.8636	23.8882	+	2.06112	4.69281
O75396;A0A087X1A9	O75396	Vesicle-trafficking protein SEC22b	SEC22B	1067	Color2 [A=255, R=169, G=169, B=169]	1	4	8	8	8	47.4	47.4	47.4	24.74	0	87.844	351890000	22	20.5266	20.7599	25.3556	25.3126	+	3.19465	4.69091
Q8N4C8;A0A590UJE1;I3L2I2;Q9UKE5;C9J338;E7ETN6;I3L203;I3L1U1	Q8N4C8	Misshapen-like kinase 1	MINK1	1814	Color2 [A=255, R=169, G=169, B=169]	1	4	27	27	20	24.6	24.6	18.9	149.82	0	290.04	584160000	44	19.0917	20.6674	24.462	24.6766	+	1.55965	4.68976
Q96F86;H3BPW9;H3BQ37;H3BPN4;H3BSQ0;H3BQP5;H3BU87;H3BNJ7;H3BMB8;H3BTH0;H3BTF8;H3BTD6	Q96F86	Enhancer of mRNA-decapping protein 3	EDC3	1907	Color2 [A=255, R=169, G=169, B=169]	1	4	19	19	19	53.1	53.1	53.1	56.077	0	172.26	999120000	32	20.5647	21.5419	25.3548	26.1026	+	1.77267	4.67542
Q9UKY7;H0Y8K3;D6R9V8;D6RFH2;D6RAV0;D6RDN0;D6R973	Q9UKY7;H0Y8K3;D6R9V8	Protein CDV3 homolog	CDV3	2124	Color2 [A=255, R=169, G=169, B=169]	1	4	8	8	8	66.3	66.3	66.3	27.335	0	127.64	238760000	14	19.1861	20.4115	24.422	24.5148	+	1.77268	4.66964
C9J6D1;Q99733;A8MXH2;C9JZI7;E9PNW0;E9PJJ2;E9PS34;E9PNJ7;E9PKT8;E9PKI2;E9PP22;C9J1B1;H0YCI4	C9J6D1;Q99733;A8MXH2;C9JZI7;E9PNW0;E9PJJ2;E9PS34;E9PNJ7;E9PKT8	Nucleosome assembly protein 1-like 4	NAP1L4	530	Color2 [A=255, R=169, G=169, B=169]	1	4	8	8	7	48.9	48.9	43.3	20.26	0	86.43	165270000	11	20.0783	18.9608	24.2138	24.1244	+	1.84693	4.64956
J3KPL8;O00213;A0A075B7G8;A0A087X0V7;A0A087WYH9;V9GYR7;V9GY97;V9GYD5;H0YAJ5;G5E9Y1;Q92870	J3KPL8;O00213;A0A075B7G8;A0A087X0V7;A0A087WYH9	Amyloid beta A4 precursor protein-binding family B member 1	APBB1	903	Color2 [A=255, R=169, G=169, B=169]	1	4	14	14	14	33.7	33.7	33.7	77.159	0	167.16	323100000	23	20.975	20.0651	25.0489	25.2378	+	2.00221	4.62331
Q16512;K7EL10;K7EM57;K7EN76;K7EKY9	Q16512	Serine/threonine-protein kinase N1	PKN1	1630	Color2 [A=255, R=169, G=169, B=169]	1	4	17	17	17	23	23	23	103.93	0	131.14	305420000	24	19.5505	20.0642	24.2564	24.5855	+	2.36205	4.61362
Q8IWZ3;H0Y4P6;H0Y785;H0Y472;H0Y7Y3;A0A0A0MQZ8;H7C0V5	Q8IWZ3	Ankyrin repeat and KH domain-containing protein 1	ANKHD1	1792	Color2 [A=255, R=169, G=169, B=169]	1	4	26	26	4	14.7	14.7	2.8	269.45	0	282.43	368390000	46	20.0876	18.8826	24.091	24.0855	+	1.77722	4.60318
Q13177;H7C1X3;O75914;E9PM17;B3KNX7;Q13153;H0YCG5;B1AKS5	Q13177	Serine/threonine-protein kinase PAK 2;PAK-2p27;PAK-2p34	PAK2	1551	Color2 [A=255, R=169, G=169, B=169]	1	4	24	24	24	58.6	58.6	58.6	58.042	0	323.31	4230300000	75	23.3164	23.0562	27.7467	27.8078	+	3.07228	4.59093
A0A2R8Y566;Q9P260;A0A075B785;A0A075B768	A0A2R8Y566;Q9P260;A0A075B785	LisH domain and HEAT repeat-containing protein KIAA1468	KIAA1468	237	Color2 [A=255, R=169, G=169, B=169]	1	4	17	17	17	17.4	17.4	17.4	134.59	0	140.52	163440000	19	20.4828	18.567	24.107	24.1234	+	1.38832	4.59028
A0A7I2V258;H0Y938;H0YAC7;P35606;A0A7I2V3G0;A0A7I2YQF9;D6R997	A0A7I2V258;H0Y938;H0YAC7;P35606	Coatomer subunit beta	COPB2	349	Color2 [A=255, R=169, G=169, B=169]	1	4	11	11	11	16.1	16.1	16.1	93.579	0	93.989	146530000	17	19.4953	19.7617	24.1661	24.2671	+	3.01652	4.58807
P78344;D3DQV9;H0Y3P2;H0YCH5;H0YD77;E9PKF8;H0YEC5;H0YE22;H0YCF8;H0YD99;H0YEN8;H0YDC0;H0YEI7;H0YE44;H0YEW3;H0YE87	P78344;D3DQV9;H0Y3P2	Eukaryotic translation initiation factor 4 gamma 2	EIF4G2	1483	Color2 [A=255, R=169, G=169, B=169]	1	4	31	31	31	40.2	40.2	40.2	102.36	0	285.72	1999000000	74	21.6546	21.9976	26.3714	26.4363	+	2.83851	4.57772
C9JEL3;B9A044;B8ZZ50;O60573;B4E1E4;B9A023;B8ZZL3	C9JEL3;B9A044;B8ZZ50;O60573;B4E1E4;B9A023;B8ZZL3	Eukaryotic translation initiation factor 4E type 2	EIF4E2	514	Color2 [A=255, R=169, G=169, B=169]	1	4	8	8	8	49.8	49.8	49.8	24.602	0	83.707	169120000	13	19.5937	19.9296	24.6235	24.0325	+	2.25991	4.56635
Q04637;A0A7I2Y1C3;E7EUU4;E9PGM1;E7EX73;C9JF13;C9J6B6;C9K073;C9J2Z7;H7C044;A0A6Q8PFB2;H7C0V6;C9JWW9;C9JWH7;C9JSU8;C9JHW9;C9J556;F8WCF2	Q04637;A0A7I2Y1C3;E7EUU4;E9PGM1;E7EX73;C9JF13;C9J6B6	Eukaryotic translation initiation factor 4 gamma 1	EIF4G1	384	Color2 [A=255, R=169, G=169, B=169]	1	4	42	42	40	31.4	31.4	30	175.49	0	323.31	2567200000	97	21.4914	22.2851	26.2955	26.6006	+	2.06632	4.5598
Q9NQT8;E7ERX9;H0YBA8;F2Z2F9	Q9NQT8;E7ERX9	Kinesin-like protein KIF13B;Kinesin-like protein	KIF13B	2046	Color2 [A=255, R=169, G=169, B=169]	1	4	35	35	30	26.3	26.3	23.5	202.79	0	293.56	507480000	51	19.8044	19.2815	24.1197	24.0794	+	2.48201	4.55662
Q00341;A0A024R4E5;H0Y394;H7C0A4;C9JIZ1;H7C2D1;C9J5E5;C9JZI8;C9JHZ8;H7BZC3;C9JHS7;C9JES8;C9JK79;C9JT62;C9JHN6;C9JEJ8;C9JBS3;C9JQ82;C9JMQ6;C9J739;H7C3D0;C9JHS9	Q00341;A0A024R4E5;H0Y394	Vigilin	HDLBP	3	Color2 [A=255, R=169, G=169, B=169]	1	4	30	30	30	32.7	32.7	32.7	141.45	0	306.58	1009300000	58	20.8592	21.6364	26.325	25.264	+	1.69279	4.54666
Q5MNZ9;K7EK57;G5EA37	Q5MNZ9;K7EK57	WD repeat domain phosphoinositide-interacting protein 1	WIPI1	928	Color2 [A=255, R=169, G=169, B=169]	1	4	4	4	4	13.5	13.5	13.5	48.673	0	28.965	281990000	9	20.752	20.3486	24.7175	25.4609	+	2.067	4.53886
A0A7I2YQ74;E7EUC7;Q16851;A0A087WYS1;C9JVG3;C9JQU9;A0A7I2V4T0;C9JNZ1;A0A7I2V676;C9JTZ5;C9JUW1;A0A7I2V2Q3;C9JWG0;C9J6Q0;F2Z3H1	A0A7I2YQ74;E7EUC7;Q16851;A0A087WYS1;C9JVG3;C9JQU9;A0A7I2V4T0;C9JNZ1;A0A7I2V676	UTP--glucose-1-phosphate uridylyltransferase	UGP2	385	Color2 [A=255, R=169, G=169, B=169]	1	4	9	9	9	23	23	23	51.695	0	70.5	164090000	12	19.2375	19.74	23.7577	24.2927	+	2.18828	4.53644
Q93052;A0A087WZF1;C9JUT4;C9JXK9;C9JIY7;C9JT42;C9J3U9;C9J1K7;C9J5C8;C9J4E3;C9JE51;C9J2R5	Q93052;A0A087WZF1;C9JUT4	Lipoma-preferred partner	LPP	1889	Color2 [A=255, R=169, G=169, B=169]	1	4	17	17	17	37.6	37.6	37.6	65.746	0	173.39	567970000	32	21.9401	19.4476	25.111	25.3359	+	1.1639	4.52954
Q96II8;E9PD99;H7C1G3;H7C0J8;F8WFB5	Q96II8;E9PD99	Leucine-rich repeat and calponin homology domain-containing protein 3	LRCH3	1915	Color2 [A=255, R=169, G=169, B=169]	1	4	20	20	20	41.8	41.8	41.8	86.082	0	191.65	760390000	37	21.2908	22.4143	26.4946	26.244	+	1.79991	4.51677
A0A024R7W5;A0A087X0Q1;A0A087WY31;Q7Z739	A0A024R7W5;A0A087X0Q1;A0A087WY31;Q7Z739	YTH domain-containing family protein 3	YTHDF3	5	Color2 [A=255, R=169, G=169, B=169]	1	4	10	10	5	21.3	21.3	11.6	58.311	0	66.363	144620000	12	19.9312	19.0499	23.9159	24.0896	+	2.01047	4.51217
Q7L576;A0A0G2JR96;A0A0G2JQT1;E7EVJ5;Q96F07;H7C229;E7EW33;H0YL50;A0A087WVZ5;A0A0G2JQH3;A0A087WWZ1;A0A087WVE1;A0A087WTQ3;A0A087WU52;A0A087WWL1;A0A0G2JRV9;A0A0G2JRX2;A0A087WZL7	Q7L576;A0A0G2JR96;A0A0G2JQT1	Cytoplasmic FMR1-interacting protein 1	CYFIP1	1746	Color2 [A=255, R=169, G=169, B=169]	1	4	24	24	24	23.9	23.9	23.9	145.18	0	178.46	540410000	43	20.5807	19.8601	24.6225	24.8287	+	2.16446	4.50517
Q96RT1;B4DIP2;H0YA04;H0Y9E8;B1AKT2	Q96RT1	Protein LAP2	ERBB2IP	1950	Color2 [A=255, R=169, G=169, B=169]	1	4	31	31	30	32.7	32.7	31.5	158.3	0	285.41	538320000	52	20.6327	20.8694	25.3079	25.1613	+	3.0168	4.48357
Q16543;K7EQA9;K7EKQ2;K7EL68;K7EIU0	Q16543;K7EQA9;K7EKQ2	Hsp90 co-chaperone Cdc37;Hsp90 co-chaperone Cdc37, N-terminally processed	CDC37	1632	Color2 [A=255, R=169, G=169, B=169]	1	4	10	10	10	22	22	22	44.468	0	65.876	146990000	13	20.2623	19.0942	24.2043	24.1099	+	1.77759	4.47886
B7Z7P8;P62495;I3L492;D6RJE8;D6RCB3	B7Z7P8;P62495;I3L492	Eukaryotic peptide chain release factor subunit 1	ETF1	510	Color2 [A=255, R=169, G=169, B=169]	1	4	8	8	8	23.2	23.2	23.2	47.475	0	75.458	114370000	10	18.9003	19.7546	23.918	23.6838	+	2.01495	4.47345
O60711;B7Z5P7;E9PNX9	O60711;B7Z5P7	Leupaxin	LPXN	1048	Color2 [A=255, R=169, G=169, B=169]	1	4	10	10	10	30.3	30.3	30.3	43.332	0	218	462090000	21	19.7633	22.7025	25.6734	25.7299	+	1.03013	4.4687
A6NGP5;Q9H910;H3BU16;H3BMV3;H3BMT0;H3BTV5;H3BMM8;B4E1P3	A6NGP5;Q9H910;H3BU16;H3BMV3;H3BMT0;H3BTV5	Hematological and neurological expressed 1-like protein	HN1L	455	Color2 [A=255, R=169, G=169, B=169]	1	4	7	7	7	61.2	61.2	61.2	18.906	0	75.649	224830000	15	20.3792	19.0174	24.1566	24.1645	+	1.64781	4.46223
Q9Y223;A0A7I2SU25	Q9Y223;A0A7I2SU25	Bifunctional UDP-N-acetylglucosamine 2-epimerase/N-acetylmannosamine kinase;UDP-N-acetylglucosamine 2-epimerase (hydrolyzing);N-acetylmannosamine kinase	GNE	2153	Color2 [A=255, R=169, G=169, B=169]	1	4	11	11	11	18	18	18	79.274	0	86.809	193140000	14	19.4545	20.291	24.3455	24.291	+	2.05682	4.44551
Q9UPZ3;G3V159;F5H6Q8;F5GWM5	Q9UPZ3	Hermansky-Pudlak syndrome 5 protein	HPS5	2147	Color2 [A=255, R=169, G=169, B=169]	1	4	15	15	15	15	15	15	127.45	0	114.47	287890000	20	20.4204	20.3355	25.183	24.4616	+	2.17965	4.44428
Q3V6T2;A0A2R8Y7B1;A0A2U3TZV9;A0A2R8YG73;A0A2R8Y4W8;A0A2R8Y4X4;A0A2R8Y820;A0A2R8YGU1;A0A087WXD9;A0A2R8Y885;A0A2R8YCU9;A0A2R8YG52;H7C2C6;H0Y470;H0Y7U8;A0A2R8Y6B2;A0A2R8Y5D7;A0A2R8YDS8;A0A2R8Y7D4;A0A2R8Y7D9;A0A2R8YD81;A0A2R8Y4Z5;H0Y7K3;A0A2R8Y846;A0A2R8Y802;A0A2R8YFV1;A0A2R8YD99;A0A2R8YFK8;A0A2R8Y7L3	Q3V6T2;A0A2R8Y7B1;A0A2U3TZV9;A0A2R8YG73;A0A2R8Y4W8;A0A2R8Y4X4;A0A2R8Y820;A0A2R8YGU1;A0A087WXD9;A0A2R8Y885;A0A2R8YCU9;A0A2R8YG52	Girdin	CCDC88A	1649	Color2 [A=255, R=169, G=169, B=169]	1	4	20	20	20	12.3	12.3	12.3	216.04	0	146.11	228330000	25	21.1316	18.94	24.3287	24.5807	+	1.2439	4.4189
Q9Y4P8	Q9Y4P8	WD repeat domain phosphoinositide-interacting protein 2	WIPI2	2186	Color2 [A=255, R=169, G=169, B=169]	1	4	5	5	5	19.2	19.2	19.2	49.408	0	50.596	112520000	7	19.1887	20.2897	24.6673	23.6487	+	1.55881	4.41883
Q9H6U6;K7ESE9;K7EJU7;K7EKB0;K7EJH7;K7EML5	Q9H6U6;K7ESE9	Breast carcinoma-amplified sequence 3	BCAS3	2024	Color2 [A=255, R=169, G=169, B=169]	1	4	9	9	9	13.8	13.8	13.8	101.24	0	68.969	131760000	9	19.6773	20.1413	24.4096	24.2397	+	2.50628	4.4153
O43264;F5H3C1	O43264	Centromere/kinetochore protein zw10 homolog	ZW10	1017	Color2 [A=255, R=169, G=169, B=169]	1	4	23	23	23	39.9	39.9	39.9	88.828	0	197.92	561970000	42	19.3866	21.0733	24.6529	24.593	+	1.4562	4.39298
Q9Y485;F5H269;E7EMZ0	Q9Y485;F5H269	DmX-like protein 1	DMXL1	737	Color2 [A=255, R=169, G=169, B=169]	1	4	16	16	16	7.6	7.6	7.6	337.83	0	111.72	120950000	15	19.4192	18.6858	23.6132	23.2409	+	2.05946	4.37459
Q9BR76;A0A087WW53;F5H390;F5H0D2	Q9BR76;A0A087WW53;F5H390	Coronin-1B;Coronin	CORO1B	1972	Color2 [A=255, R=169, G=169, B=169]	1	4	8	8	8	21.1	21.1	21.1	54.234	0	66.437	226550000	11	19.8094	20.3878	24.314	24.6204	+	2.25452	4.3686
Q9H9C1;G3V4K3;G3V549	Q9H9C1;G3V4K3	Spermatogenesis-defective protein 39 homolog	VIPAS39	799	Color2 [A=255, R=169, G=169, B=169]	1	4	7	7	7	19.5	19.5	19.5	57.005	0	60.279	154500000	10	20.3922	19.8129	24.2632	24.6226	+	2.21387	4.34031
Q9Y570	Q9Y570	Protein phosphatase methylesterase 1	PPME1	2188	Color2 [A=255, R=169, G=169, B=169]	1	4	4	4	4	12.7	12.7	12.7	42.315	0	27.239	84846000	6	19.8488	19.3814	24.0576	23.8224	+	2.43897	4.32496
Q9Y5K6	Q9Y5K6	CD2-associated protein	CD2AP	2190	Color2 [A=255, R=169, G=169, B=169]	1	4	12	12	12	24.1	24.1	24.1	71.45	0	95.598	288800000	18	20.4882	20.421	24.641	24.9143	+	2.97553	4.32303
Q96EB1;A0A1W2PNY5;A0A1W2PRF5;A0A1W2PR08;A0A1W2PS93;A0A1X7SBS0;A0A1W2PPP6;A0A1W2PRJ0;A0A1W2PRF0;A0A1W2PQZ6;G5E9D4;A0A1W2PP47;A0A1W2PQA7;A0A1W2PNW2;E9PPJ9;A0A1W2PQ05;A0A1W2PPR3;A0A1W2PS44;A0A1W2PP49	Q96EB1;A0A1W2PNY5;A0A1W2PRF5;A0A1W2PR08;A0A1W2PS93;A0A1X7SBS0;A0A1W2PPP6;A0A1W2PRJ0;A0A1W2PRF0;A0A1W2PQZ6;G5E9D4;A0A1W2PP47;A0A1W2PQA7;A0A1W2PNW2	Elongator complex protein 4	ELP4	214	Color2 [A=255, R=169, G=169, B=169]	1	4	6	6	6	20	20	20	46.587	0	70.055	115100000	10	20.4974	19.3791	24.013	24.5023	+	1.7125	4.31942
A0A5F9ZH79;A0A5F9ZHP1;H0YCB3;Q8N9N2;H0YE76;A0A5F9ZI10;A0A5K1VW55;A0A5F9ZI37;E9PM82;E9PR40;E9PQZ6;H0YER2;E9PKM6	A0A5F9ZH79;A0A5F9ZHP1;H0YCB3;Q8N9N2;H0YE76;A0A5F9ZI10;A0A5K1VW55;A0A5F9ZI37	Activating signal cointegrator 1 complex subunit 1	ASCC1	306	Color2 [A=255, R=169, G=169, B=169]	1	4	9	9	9	28.1	28.1	28.1	36.876	0	67.8	230770000	19	20.0874	19.6785	24.2523	24.1524	+	2.62603	4.31935
C9J9W2;Q14847;F6S2S5;J3KSN1	C9J9W2;Q14847	LIM and SH3 domain protein 1	LASP1	535	Color2 [A=255, R=169, G=169, B=169]	1	4	7	7	7	61.4	61.4	61.4	18.98	0	68.025	263180000	12	19.9534	20.7672	24.5731	24.7815	+	2.02997	4.31702
O60664;K7EL96;K7ERZ3;K7ER39	O60664;K7EL96;K7ERZ3	Perilipin-3	PLIN3	1047	Color2 [A=255, R=169, G=169, B=169]	1	4	8	8	8	27.6	27.6	27.6	47.074	0	118.14	149880000	14	19.9906	18.3073	23.5623	23.3609	+	1.43735	4.31267
Q9Y490	Q9Y490	Talin-1	TLN1	2180	Color2 [A=255, R=169, G=169, B=169]	1	4	94	94	83	53.4	53.4	48.8	269.76	0	323.31	6008900000	200	23.1057	23.1346	27.5039	27.3341	+	3.39687	4.29883
Q14008;H0YDX5;E9PQH5;H0YCF6;H0YEK7	Q14008	Cytoskeleton-associated protein 5	CKAP5	1575	Color2 [A=255, R=169, G=169, B=169]	1	4	48	48	48	27.4	27.4	27.4	225.49	0	323.31	918060000	76	20.7555	20.5638	24.9714	24.9449	+	3.29576	4.29847
Q32MZ4;C9JTC6	Q32MZ4	Leucine-rich repeat flightless-interacting protein 1	LRRFIP1	1647	Color2 [A=255, R=169, G=169, B=169]	1	4	13	13	12	24.5	24.5	23	89.252	0	159.92	231480000	19	19.325	20.1126	23.9026	24.129	+	2.04718	4.29701
A0A7I2V4Y9;Q13561;A8K8J9;A0A7I2V4H4;H0YI98;F8W1I6;F8VW18;A0A7I2V390;H0YHL1;F8VRV7;A0A7I2V5R4	A0A7I2V4Y9;Q13561;A8K8J9;A0A7I2V4H4;H0YI98;F8W1I6;F8VW18;A0A7I2V390	Dynactin subunit 2	DCTN2	375	Color2 [A=255, R=169, G=169, B=169]	1	4	12	12	12	42.9	42.9	42.9	41.622	0	110.97	212010000	19	19.7411	19.8111	24.1413	23.9433	+	3.21848	4.26619
Q9C0D5	Q9C0D5	Protein TANC1	TANC1	1997	Color2 [A=255, R=169, G=169, B=169]	1	4	36	36	35	26.5	26.5	26.1	202.22	0	281.33	499540000	39	20.0392	19.7538	24.028	24.2923	+	2.68303	4.26365
Q8IWB9;J3KRZ8;A0A087WVA8	Q8IWB9;J3KRZ8;A0A087WVA8	Testis-expressed sequence 2 protein	TEX2	1786	Color2 [A=255, R=169, G=169, B=169]	1	4	10	10	10	10.6	10.6	10.6	125.3	0	66.623	90266000	14	19.288	19.1489	23.4568	23.5011	+	3.53245	4.26046
Q13442;F8WBW6	Q13442	28 kDa heat- and acid-stable phosphoprotein	PDAP1	1561	Color2 [A=255, R=169, G=169, B=169]	1	4	3	3	3	24.9	24.9	24.9	20.63	0	28.324	75944000	6	20.1139	19.4961	24.2586	23.8513	+	2.12523	4.24996
Q9H2G2	Q9H2G2	STE20-like serine/threonine-protein kinase	SLK	2013	Color2 [A=255, R=169, G=169, B=169]	1	4	21	21	19	24.9	24.9	23.2	142.69	0	211.3	356070000	29	20.5707	19.8162	24.4153	24.4504	+	2.10563	4.23941
Q8TC07;C9JA93;F8VV61	Q8TC07;C9JA93	TBC1 domain family member 15	TBC1D15	1839	Color2 [A=255, R=169, G=169, B=169]	1	4	8	8	8	12.3	12.3	12.3	79.49	0	53.28	138970000	11	20.3201	19.3366	24.0281	24.0649	+	1.87493	4.21813
Q12965;H0YNQ8;H0YLJ4;H0YN00;H0YLE5;O00160	Q12965	Unconventional myosin-Ie	MYO1E	1539	Color2 [A=255, R=169, G=169, B=169]	1	4	26	26	26	27	27	27	127.06	0	297.13	728430000	39	20.5631	21.1265	24.9962	25.1159	+	2.33304	4.21124
Q9NPI6;A0A087WT55;A0A087WXD0;A0A087WVE6	Q9NPI6;A0A087WT55	mRNA-decapping enzyme 1A	DCP1A	2041	Color2 [A=255, R=169, G=169, B=169]	1	4	8	8	8	20.6	20.6	20.6	63.278	0	61.434	193270000	11	21.0244	19.6549	24.015	25.0845	+	1.39746	4.21008
Q9NRY4	Q9NRY4	Rho GTPase-activating protein 35	ARHGAP35	2052	Color2 [A=255, R=169, G=169, B=169]	1	4	32	32	32	26.6	26.6	26.6	170.51	0	281.53	424460000	43	20.5578	19.2053	24.16	24.0133	+	1.59889	4.20513
Q9Y5A9;S4R3J8;S4R3V3	Q9Y5A9	YTH domain-containing family protein 2	YTHDF2	2189	Color2 [A=255, R=169, G=169, B=169]	1	4	8	5	4	13.5	9.2	7.3	62.333	0	51.128	81496000	8	19.8337	19.8846	24.4097	23.6859	+	2.12972	4.1887
Q9UHD2;A0A7I2V646;A0A7I2V4W4;A0A494C045;A0A7I2V643;A0A494C167;A0A494C0X2;A0A494C148;A0A494C1M6;A0A494C0A8;A0A494C0R4;A0A7I2V463;A0A7I2V2F4;A0A494C079;A0A7I2V4Z2;A0A494C1I2;A0A7I2YQG1;A0A7I2V4M8;A0A7I2V3B7;F5H1A3;A0A7I2V322;A0A7I2V387;A0A7I2V3Y6;A0A7I2V3E0;A0A7I2V2N0;A0A7I2V4Y1;A0A7I2V3S9;A0A7I2V615;F5H206;A0A075B7C7;A0A075B7B4;A0A7I2V5Y4;A0A7I2V476;F5GZI4;Q14164;A0A7I2V636;A0A7I2V502	Q9UHD2;A0A7I2V646;A0A7I2V4W4;A0A494C045;A0A7I2V643;A0A494C167;A0A494C0X2;A0A494C148;A0A494C1M6;A0A494C0A8;A0A494C0R4;A0A7I2V463;A0A7I2V2F4;A0A494C079;A0A7I2V4Z2	Serine/threonine-protein kinase TBK1	TBK1	383	Color2 [A=255, R=169, G=169, B=169]	1	4	23	23	23	44.4	44.4	44.4	83.641	0	275.76	491050000	32	20.1314	20.5776	24.4556	24.6232	+	2.49114	4.18489
Q9H3S7;C9JD91;R4GMM7	Q9H3S7	Tyrosine-protein phosphatase non-receptor type 23	PTPN23	2016	Color2 [A=255, R=169, G=169, B=169]	1	4	17	17	17	13.3	13.3	13.3	178.97	0	119.7	155700000	25	19.8916	20.0288	24.1685	24.0632	+	3.36346	4.15562
A0A1B0GTU3;Q96L93;H0Y534;A0A0A0MRC9;A0A1B0GVS8;Q9P2P6	A0A1B0GTU3;Q96L93	Kinesin-like protein KIF16B	KIF16B	197	Color2 [A=255, R=169, G=169, B=169]	1	4	33	32	32	32.3	31.6	31.6	146.32	0	323.31	549310000	41	20.1895	19.8943	24.1451	24.2489	+	2.84929	4.15517
O15056;A0A1W2PR85;E7ER60;Q5TA15;H7BY56;H0YEV8	O15056;A0A1W2PR85;E7ER60	Synaptojanin-2	SYNJ2	995	Color2 [A=255, R=169, G=169, B=169]	1	4	23	23	23	24.5	24.5	24.5	165.54	0	201.53	514110000	33	21.0746	19.0328	24.157	24.2418	+	1.254	4.14567
Q9UH65;E7EMB1;E9PJM7;E9PJK8	Q9UH65;E7EMB1	Switch-associated protein 70	SWAP70	2103	Color2 [A=255, R=169, G=169, B=169]	1	4	16	16	16	32.1	32.1	32.1	68.997	0	133.66	420060000	26	20.8957	20.3205	24.9066	24.5806	+	2.19865	4.13551
M0QYA2;Q9NWS0;M0QYF4;M0R3A4;M0R028;M0R2P8;M0QZM3;M0QXD5;M0QZ61;M0QZZ1;M0R0J2;M0R3A8	M0QYA2;Q9NWS0;M0QYF4;M0R3A4;M0R028;M0R2P8;M0QZM3;M0QXD5	PIH1 domain-containing protein 1	PIH1D1	950	Color2 [A=255, R=169, G=169, B=169]	1	4	6	6	6	35.5	35.5	35.5	30.672	0	70.077	235850000	11	20.7708	20.3285	24.703	24.6647	+	2.5419	4.13418
Q8IX04;A8MYV4	Q8IX04	Ubiquitin-conjugating enzyme E2 variant 3	UEVLD	1793	Color2 [A=255, R=169, G=169, B=169]	1	4	11	11	11	27.6	27.6	27.6	52.263	0	90.382	122560000	14	19.3165	19.8412	23.8807	23.5431	+	2.24802	4.1331
Q4VXL4;E7EMZ9;E9PBC6;D6RAA5;Q4VXL8;O95359;A0A0U1RRM9;H0Y911;H0Y9C3;E9PGB3;H0Y9Y7	Q4VXL4;E7EMZ9;E9PBC6;D6RAA5;Q4VXL8;O95359;A0A0U1RRM9	Transforming acidic coiled-coil-containing protein 2	TACC2	642	Color2 [A=255, R=169, G=169, B=169]	1	4	15	15	12	31.7	31.7	27	64.675	0	122.94	297720000	20	20.8179	19.4571	24.1162	24.4191	+	1.56352	4.13019
Q9Y6K8;E9PQQ8;H0YID2;H0YEZ1;Q5T9B7;P00568	Q9Y6K8	Adenylate kinase isoenzyme 5	AK5	2204	Color2 [A=255, R=169, G=169, B=169]	1	4	11	11	11	22.4	22.4	22.4	63.332	0	82.683	181070000	13	20.1335	19.5343	24.1871	23.7296	+	2.08351	4.12447
Q13619;A0A0A0MR50;A0A087WWN2	Q13619;A0A0A0MR50	Cullin-4A	CUL4A	100	Color2 [A=255, R=169, G=169, B=169]	1	4	7	7	3	10.4	10.4	4.3	87.679	0	57.459	160530000	9	19.9715	20.0695	23.7672	24.5172	+	2.08017	4.12167
Q8IYB5;A0A087X1X9;H0Y5G0	Q8IYB5;A0A087X1X9	Stromal membrane-associated protein 1	SMAP1	1797	Color2 [A=255, R=169, G=169, B=169]	1	4	5	5	5	12.6	12.6	12.6	50.386	0	46.313	135820000	8	19.4171	20.16	24.0899	23.7236	+	2.00165	4.11818
Q8WWM7;H3BUF6;H3BSK9;H3BUE3;H3BSQ5;H3BRB0;A0A0C4DGL7	Q8WWM7;H3BUF6	Ataxin-2-like protein	ATXN2L	1865	Color2 [A=255, R=169, G=169, B=169]	1	4	19	19	19	21.7	21.7	21.7	113.37	0	142.37	526440000	37	20.8707	20.883	24.9439	25.0392	+	3.86585	4.11468
O43516;E9PB87;C9JTB9;B8ZZ90;C9JB04	O43516;E9PB87	WAS/WASL-interacting protein family member 1	WIPF1	1025	Color2 [A=255, R=169, G=169, B=169]	1	4	8	8	8	28.4	28.4	28.4	51.258	0	53.546	181070000	12	20.7453	19.9634	24.3294	24.597	+	2.0016	4.10888
Q15019;B5MCX3;C9J2Q4;C9JB25;C9J938;H7C2Y0;C9IY94;H7C310;C9IZU3;C9JQJ4;C9JZI2;B5MD47;F8WB65;C9JFT1;A0A1B0GXJ2;C9JT15;C9JSE7;H7C1T1	Q15019;B5MCX3;C9J2Q4	Septin-2	2024-09-02	1599	Color2 [A=255, R=169, G=169, B=169]	1	4	17	17	17	69.5	69.5	69.5	41.487	0	288.29	2023500000	51	23.0069	22.0565	26.5796	26.6979	+	1.87532	4.10706
Q9NRY5;E7ESJ7;E5RK42;E5RHP2;E5RHI8;E5RFK2;E5RGF9;E5RH43	Q9NRY5;E7ESJ7	Protein FAM114A2	FAM114A2	2053	Color2 [A=255, R=169, G=169, B=169]	1	4	11	11	11	26.7	26.7	26.7	55.468	0	86.594	172880000	20	20.3035	19.0402	23.5471	24.0062	+	1.58878	4.1048
Q8NI08;H0Y6T0;Q5TF96	Q8NI08	Nuclear receptor coactivator 7	NCOA7	1834	Color2 [A=255, R=169, G=169, B=169]	1	4	15	15	15	22.8	22.8	22.8	106.16	0	130.51	200790000	19	20.1307	20.1412	24.2817	24.1814	+	3.81928	4.09558
Q15650;H0YL91;H0YLN7;H0YK63;H3BMU9	Q15650;H0YL91	Activating signal cointegrator 1	TRIP4	1620	Color2 [A=255, R=169, G=169, B=169]	1	4	16	16	16	39.9	39.9	39.9	66.145	0	312.63	480730000	32	20.469	21.4064	25.0813	24.9677	+	1.88322	4.08678
Q86WN1;E5RGT6;E5RK49;E5RGB1	Q86WN1;E5RGT6	F-BAR and double SH3 domains protein 1	FCHSD1	1774	Color2 [A=255, R=169, G=169, B=169]	1	4	9	9	9	15.7	15.7	15.7	76.941	0	94.121	177740000	13	20.1659	19.8929	24.1942	24.0309	+	2.82001	4.08314
Q9H1I8;B1AH59;F2Z2W4;F8WAQ6;H7C3Y4	Q9H1I8	Activating signal cointegrator 1 complex subunit 2	ASCC2	2008	Color2 [A=255, R=169, G=169, B=169]	1	4	14	14	14	22.9	22.9	22.9	86.359	0	123.7	343510000	29	21.2914	20.0904	24.6851	24.8579	+	1.66961	4.08061
Q9UJY4	Q9UJY4	ADP-ribosylation factor-binding protein GGA2	GGA2	2118	Color2 [A=255, R=169, G=169, B=169]	1	4	3	3	3	6	6	6	67.15	0	23.503	86346000	5	20.213	19.6056	24.2202	23.7444	+	2.05296	4.07299
Q9Y450;B7Z524;H0YDX7;J3QT46;E9PHZ9;E9PS53;H0YES5;E9PJ90;E9PN23;G5E991;E9PMN1;E9PLR4	Q9Y450;B7Z524;H0YDX7;J3QT46;E9PHZ9	HBS1-like protein	HBS1L	2178	Color2 [A=255, R=169, G=169, B=169]	1	4	8	8	8	17.8	17.8	17.8	75.472	0	84.791	103910000	13	19.3001	20.7094	24.1038	24.0509	+	1.54222	4.07259
F5H008;Q9H267;A0A2R8YDQ0;G3V3F9	F5H008;Q9H267;A0A2R8YDQ0	Vacuolar protein sorting-associated protein 33B	VPS33B	735	Color2 [A=255, R=169, G=169, B=169]	1	4	12	12	12	22.5	22.5	22.5	67.605	0	95.163	213490000	17	20.0125	19.6609	23.9412	23.8547	+	2.7032	4.06127
O00560;B4DHN5;E9PBU7;G5EA09	O00560;B4DHN5;E9PBU7;G5EA09	Syntenin-1	SDCBP	979	Color2 [A=255, R=169, G=169, B=169]	1	4	6	6	6	36.9	36.9	36.9	32.444	0	196.47	460640000	14	21.9282	20.5861	25.3351	25.2801	+	1.57823	4.0504
Q2TAM5;E9PKH5;A0A087X0W8;Q04206;E9PI38;E9PQS6;E9PKV4;A0A087WVP0;H0YCB4	Q2TAM5;E9PKH5;A0A087X0W8;Q04206	Transcription factor p65	RELA	76	Color2 [A=255, R=169, G=169, B=169]	1	4	5	5	5	17.8	17.8	17.8	42.868	0	47.447	120930000	9	20.6512	19.7383	24.3363	24.1381	+	1.8831	4.04239
H0Y8B3;O43865;Q96HN2;C9K0S0	H0Y8B3;O43865;Q96HN2	Adenosylhomocysteinase;Putative adenosylhomocysteinase 2;Putative adenosylhomocysteinase 3	AHCYL2;AHCYL1	825	Color2 [A=255, R=169, G=169, B=169]	1	4	6	6	6	10	10	10	58.004	0	37.707	102660000	11	19.687	19.8822	23.9377	23.6925	+	2.82174	4.03052
Q9Y4E8;F8W0H4;Q13107;F8VVY7;F8VZG8;H0YI26;H0YI31;H7C189;G5E9A6;P51784	Q9Y4E8	Ubiquitin carboxyl-terminal hydrolase 15	USP15	2182	Color2 [A=255, R=169, G=169, B=169]	1	4	17	17	17	21	21	21	112.42	0	125.03	191880000	22	19.4876	20.1922	23.9056	23.8204	+	2.11403	4.02309
O75427;H7C5D9;A0A087X197	O75427	Leucine-rich repeat and calponin homology domain-containing protein 4	LRCH4	1069	Color2 [A=255, R=169, G=169, B=169]	1	4	9	9	9	21.4	21.4	21.4	73.449	0	75.965	116700000	13	19.9433	19.0768	23.5207	23.539	+	1.94228	4.01979
O60493	O60493	Sorting nexin-3	SNX3	1044	Color2 [A=255, R=169, G=169, B=169]	1	4	5	5	5	30.2	30.2	30.2	18.762	0	36.372	106840000	7	19.8341	20.1982	24.006	24.0564	+	2.68004	4.01506
Q6ICG6;B0QY16;B0QY18;B0QY20;H7C1U5;V9GYW7;V9GZ62	Q6ICG6;B0QY16	Uncharacterized protein KIAA0930	KIAA0930	1713	Color2 [A=255, R=169, G=169, B=169]	1	4	14	14	14	35.1	35.1	35.1	45.794	0	97.323	154850000	20	20.0975	20.9651	24.4446	24.6373	+	1.91869	4.00968
Q14C86;F8W9S7;C9IZ08;H0Y4E7;H0Y7I9;B4DGD8;B0QZ65;A0A0A0MQV8;C9IZX9	Q14C86;F8W9S7;C9IZ08	GTPase-activating protein and VPS9 domain-containing protein 1	GAPVD1	1597	Color2 [A=255, R=169, G=169, B=169]	1	4	23	23	23	20.8	20.8	20.8	164.98	0	203.62	334810000	26	20.6907	19.5902	24.1648	24.1132	+	1.73393	3.99862
O94875;H7BXR3;A0A3B3ITL8;C9J3W4;C9JL62;C9IZ89;H7C1R7;H7BZK1	O94875;H7BXR3;A0A3B3ITL8	Sorbin and SH3 domain-containing protein 2	SORBS2	1089	Color2 [A=255, R=169, G=169, B=169]	1	4	7	7	7	8.5	8.5	8.5	124.11	0	46.154	120710000	11	19.1948	20.9236	24.0701	24.0429	+	1.35921	3.99729
Q96D71;E9PMG1;H0YDT0;F2Z3L2;H0YE89;H0YE73;H7C1V2;H0YCR2;H7C225;H0YCF0;Q8NFH8	Q96D71;E9PMG1;H0YDT0	RalBP1-associated Eps domain-containing protein 1	REPS1	1902	Color2 [A=255, R=169, G=169, B=169]	1	4	13	13	13	21.9	21.9	21.9	86.661	0	100.91	148910000	17	19.8585	18.8689	23.7464	22.9755	+	1.6244	3.99727
Q99615;A0A6I8PU73;A0A6I8PUD4;A0A6I8PS32;A0A6I8PIK4;A0A6I8PR89;A0A6I8PRZ0;A0A6I8PU89;K7ER44;A0A6I8PLE7;K7EIH8;K7EK03;A0A6I8PUC2;K7ESP1;K7EPP7;K7ELJ8;K7EJV7;K7EN19;K7EJL5;K7EJE9;A0A6I8PR93;K7EQ73	Q99615;A0A6I8PU73;A0A6I8PUD4;A0A6I8PS32;A0A6I8PIK4;A0A6I8PR89;A0A6I8PRZ0;A0A6I8PU89;K7ER44;A0A6I8PLE7;K7EIH8;K7EK03	DnaJ homolog subfamily C member 7	DNAJC7	326	Color2 [A=255, R=169, G=169, B=169]	1	4	13	13	13	24.7	24.7	24.7	56.44	0	108.24	133950000	13	19.4743	19.6515	23.5057	23.5834	+	3.22908	3.9816
Q5VZK9;A0A0U1RQQ1;A0A0U1RR91	Q5VZK9;A0A0U1RQQ1	Leucine-rich repeat-containing protein 16A	LRRC16A	1699	Color2 [A=255, R=169, G=169, B=169]	1	4	16	16	16	15.1	15.1	15.1	151.56	0	105.02	145080000	19	19.5311	19.2162	23.4578	23.2349	+	2.62914	3.97268
X6RM00;G8JLD3;X6RLX0;Q8IUD2;K7EPD6;K7EPP6;H7C4G9;O15083	X6RM00;G8JLD3;X6RLX0;Q8IUD2	ELKS/Rab6-interacting/CAST family member 1	ERC1	809	Color2 [A=255, R=169, G=169, B=169]	1	4	10	10	10	11.1	11.1	11.1	111.97	0	72.37	112000000	12	20.175	19.5468	23.6544	23.9565	+	2.11254	3.94451
F8VYY9;P54619;F8VVA3;H0YIC9;H0YHF8;F8VPF5;F8VSH3;F8VRY2;F8VSL2;F8VZX1;A0A494C068;E9PGP6;A0A494C1K7;Q9UGJ0	F8VYY9;P54619	5-AMP-activated protein kinase subunit gamma-1	PRKAG1	768	Color2 [A=255, R=169, G=169, B=169]	1	4	7	7	7	33.2	33.2	33.2	31.905	0	79.948	132920000	10	20.6128	19.1035	24.0799	23.5055	+	1.40199	3.93457
A0A499FIX8;H7BXI1;A0A087WXU3;A0FGR8	A0A499FIX8;H7BXI1;A0A087WXU3;A0FGR8	Extended synaptotagmin-2	ESYT2	298	Color2 [A=255, R=169, G=169, B=169]	1	4	10	10	10	15.7	15.7	15.7	93.977	0	86.688	171600000	19	21.0076	19.2085	24.1301	23.9523	+	1.31005	3.93319
O95219;F8W9T3;F8WDD4	O95219;F8W9T3	Sorting nexin-4	SNX4	1097	Color2 [A=255, R=169, G=169, B=169]	1	4	7	7	7	18.4	18.4	18.4	51.908	0	85.038	111680000	12	19.3852	19.9756	23.4645	23.7586	+	2.15705	3.93114
O14641;I3L2W9;I3L2N2;I3L0M7;A0A3B3ITC6;I3L0Z8	O14641;I3L2W9;I3L2N2;I3L0M7	Segment polarity protein dishevelled homolog DVL-2	DVL2	985	Color2 [A=255, R=169, G=169, B=169]	1	4	10	10	6	20.5	20.5	15.2	78.947	0	101.68	224840000	17	20.0566	20.6863	24.3763	24.2087	+	2.16532	3.92107
P55884;C9JQN7;C9JZG1	P55884	Eukaryotic translation initiation factor 3 subunit B	EIF3B	1417	Color2 [A=255, R=169, G=169, B=169]	1	4	14	14	14	23.3	23.3	23.3	92.48	0	104.9	242620000	23	19.2855	20.5032	23.9354	23.6708	+	1.61115	3.90876
Q96JH7	Q96JH7	Deubiquitinating protein VCIP135	VCPIP1	1921	Color2 [A=255, R=169, G=169, B=169]	1	4	26	26	26	27.7	27.7	27.7	134.32	0	222.11	319760000	33	20.9967	21.0406	24.7985	25.0488	+	2.97597	3.90501
Q92598;A0A0A0MSM0;R4GN69	Q92598;A0A0A0MSM0	Heat shock protein 105 kDa	HSPH1	1873	Color2 [A=255, R=169, G=169, B=169]	1	4	9	9	8	13.3	13.3	12.5	96.864	0	80.433	145520000	11	19.9706	19.9501	23.8931	23.8223	+	4.04879	3.89732
Q8IW35;E9PG22;H7C4Y5;F8WF91	Q8IW35;E9PG22	Centrosomal protein of 97 kDa	CEP97	1784	Color2 [A=255, R=169, G=169, B=169]	1	4	23	23	23	36.9	36.9	36.9	96.98	0	285.36	1242700000	43	21.9108	22.7406	26.2989	26.1327	+	1.93459	3.89006
P04083;Q5T3N1;Q5T3N0	P04083	Annexin A1	ANXA1	1127	Color2 [A=255, R=169, G=169, B=169]	1	4	19	19	19	62.1	62.1	62.1	38.714	0	323.31	6011100000	63	24.7499	24.9478	28.7922	28.6782	+	3.06428	3.88634
Q13347;A0A7I2YQF8;A0A7I2V685;A0A7I2YQI2;A0A7I2V613;A0A7I2V607;A0A7I2V3N2;A0A7I2V2M3;A0A7I2V3U3;A0A7I2V5V8;A0A7I2YQU2;A0A7P0MRT9;A0A7I2V640;A0A7I2V4C2;A0A7I2YQI6;A0A7I2YQT9;A0A7I2YQC8;Q5TFK1;A0A7I2V4S8;A0A7I2V3K6;A0A7I2YQP9;A0A7I2V3T4;A0A7I2V391;A0A7I2YQN1;A0A7I2V5E4;A0A7I2YQX4	Q13347;A0A7I2YQF8;A0A7I2V685;A0A7I2YQI2;A0A7I2V613;A0A7I2V607;A0A7I2V3N2;A0A7I2V2M3;A0A7I2V3U3;A0A7I2V5V8;A0A7I2YQU2;A0A7P0MRT9;A0A7I2V640;A0A7I2V4C2;A0A7I2YQI6;A0A7I2YQT9;A0A7I2YQC8;Q5TFK1;A0A7I2V4S8;A0A7I2V3K6;A0A7I2YQP9	Eukaryotic translation initiation factor 3 subunit I	EIF3I	387	Color2 [A=255, R=169, G=169, B=169]	1	4	11	11	11	46.8	46.8	46.8	36.501	0	104.99	241080000	16	20.4081	21.7455	24.9171	25.0007	+	1.54483	3.8821
Q5JPT2;Q96B97;Q5VSN0;Q5JPT1;Q5JPT3	Q5JPT2;Q96B97;Q5VSN0	SH3 domain-containing kinase-binding protein 1	SH3KBP1	1665	Color2 [A=255, R=169, G=169, B=169]	1	4	18	18	18	41.1	41.1	41.1	70.443	0	167.79	278810000	22	20.5802	19.8592	24.1891	23.9996	+	2.03962	3.87469
Q6S5L8;F5H5M1;H0YLZ2;H0YLU6	Q6S5L8;F5H5M1	SHC-transforming protein 4	SHC4	1726	Color2 [A=255, R=169, G=169, B=169]	1	4	17	17	16	35.7	35.7	33.8	68.784	0	147.5	263780000	23	20.3565	19.7829	23.7925	24.0913	+	2.16096	3.87222
E7ES33;E7EPK1;Q16181;G3V1Q4;A0A0U1RRM2;Q5JXL7;A0A0U1RRE1;A0A0U1RRH9;A0A5F9ZGZ7;A0A0U1RRD1;Q6ZU15	E7ES33;E7EPK1;Q16181;G3V1Q4	Septin-7	2024-09-07	648	Color2 [A=255, R=169, G=169, B=169]	1	4	25	25	25	54.9	54.9	54.9	48.715	0	323.31	2401900000	59	23.1105	23.3502	27.0032	27.1915	+	2.8099	3.86705
Q9NSV4	Q9NSV4	Protein diaphanous homolog 3	DIAPH3	2056	Color2 [A=255, R=169, G=169, B=169]	1	4	23	23	23	23	23	23	136.92	0	188.71	401800000	26	20.0746	21.2545	24.4131	24.6463	+	1.6315	3.86514
P05089;A0A5F9ZH78;A0A5F9ZGN6	P05089;A0A5F9ZH78;A0A5F9ZGN6	Arginase-1	ARG1	1138	Color2 [A=255, R=169, G=169, B=169]	1	4	3	3	3	9.6	9.6	9.6	34.735	0	20.142	36734000	5	19.5959	18.47	23.0615	22.721	+	1.6487	3.85833
Q2NKX8;B5MDQ0	Q2NKX8;B5MDQ0	DNA excision repair protein ERCC-6-like	ERCC6L	1643	Color2 [A=255, R=169, G=169, B=169]	1	4	22	22	22	22.5	22.5	22.5	141.1	0	169.36	365360000	29	20.3217	21.4093	24.5043	24.9294	+	1.65322	3.85139
E9PQG4;A0A087WX83;A0A075B749;Q5VU43;H0YEW6;H0YCH7	E9PQG4;A0A087WX83;A0A075B749;Q5VU43	Myomegalin	PDE4DIP	715	Color2 [A=255, R=169, G=169, B=169]	1	4	11	11	11	16.4	16.4	16.4	85.353	0	82.266	102400000	15	20.7747	17.2821	22.7259	23.0293	+	0.797888	3.84921
Q8IXQ6;G5E9U8	Q8IXQ6;G5E9U8	Poly [ADP-ribose] polymerase 9	PARP9	1795	Color2 [A=255, R=169, G=169, B=169]	1	4	16	16	16	22.4	22.4	22.4	96.342	0	172.66	414850000	29	19.5651	22.3847	25.6362	24.0083	+	0.848021	3.84737
E7EX17;P23588;F8VX11;F8VP89;F8W0K0;F8VSC7;F8VYE9;F8VRU1;REV__F8VX11;REV__P23588;REV__E7EX17	E7EX17;P23588	Eukaryotic translation initiation factor 4B	EIF4B	661	Color2 [A=255, R=169, G=169, B=169]	1	4	31	31	31	49	49	49	69.697	0	323.31	1738600000	49	23.1444	23.4218	26.9677	27.2924	+	2.51344	3.847
Q15042;C9J1R5	Q15042	Rab3 GTPase-activating protein catalytic subunit	RAB3GAP1	1602	Color2 [A=255, R=169, G=169, B=169]	1	4	11	11	11	15	15	15	110.52	0	83.279	119760000	11	20.3494	19.1065	23.3373	23.8072	+	1.54378	3.84429
Q9UM82	Q9UM82	Spermatogenesis-associated protein 2	SPATA2	2134	Color2 [A=255, R=169, G=169, B=169]	1	4	17	17	17	32.1	32.1	32.1	58.427	0	118.09	229630000	27	20.17	19.7319	23.745	23.8281	+	2.47331	3.83562
Q9Y2L9;C9JWE0;C9J5B8	Q9Y2L9	Leucine-rich repeat and calponin homology domain-containing protein 1	LRCH1	2161	Color2 [A=255, R=169, G=169, B=169]	1	4	15	15	14	26.9	26.9	25	80.874	0	177.93	375160000	26	23.2904	19.417	25.605	24.7511	+	0.713071	3.82433
F8W7U3;Q641Q2;E7ESD2;A0A087WYF6	F8W7U3;Q641Q2;E7ESD2;A0A087WYF6	WASH complex subunit FAM21A	FAM21A	776	Color2 [A=255, R=169, G=169, B=169]	1	4	15	15	1	20.4	20.4	1.3	136.86	0	110.03	121470000	18	19.869	19.6552	23.5077	23.6444	+	2.95684	3.81396
M0R0P8;Q13459;M0R300;M0QXP0;M0QZY4;M0R240;M0R2J3;M0R332	M0R0P8;Q13459;M0R300	Unconventional myosin-IXb	MYO9B	957	Color2 [A=255, R=169, G=169, B=169]	1	4	21	21	21	11.7	11.7	11.7	243.4	0	144.84	275700000	32	19.9746	19.6354	23.3391	23.8755	+	2.1616	3.80228
P98082;D6REB1;D6RIA5;D6RFF7	P98082	Disabled homolog 2	DAB2	1493	Color2 [A=255, R=169, G=169, B=169]	1	4	7	7	7	12.7	12.7	12.7	82.447	0	52.367	114510000	10	20.1542	20.0651	23.962	23.8613	+	3.50489	3.80194
P34932;A0A087WTS8;A0A087WYC1	P34932;A0A087WTS8;A0A087WYC1	Heat shock 70 kDa protein 4	HSPA4	1305	Color2 [A=255, R=169, G=169, B=169]	1	4	7	7	6	11.5	11.5	9.6	94.33	0	55.995	70424000	10	18.9586	19.6291	23.1737	22.9882	+	2.07934	3.78713
O00505;H0Y4S9;A0A7I2YQ95;H7C4F6;O00629;A0A7I2V333;A0A7I2V340	O00505	Importin subunit alpha-4	KPNA3	977	Color2 [A=255, R=169, G=169, B=169]	1	4	7	7	7	17.9	17.9	17.9	57.81	0	71.696	167220000	10	20.5839	20.0572	24.3307	23.8842	+	2.08568	3.7869
O00534;B4DHS6	O00534	von Willebrand factor A domain-containing protein 5A	VWA5A	978	Color2 [A=255, R=169, G=169, B=169]	1	4	13	13	13	21.6	21.6	21.6	86.488	0	96.158	265000000	19	20.253	19.4293	23.6459	23.6065	+	1.93331	3.78503
P21291;E9PP21;E9PS42;E9PND2	P21291;E9PP21;E9PS42;E9PND2	Cysteine and glycine-rich protein 1	CSRP1	1234	Color2 [A=255, R=169, G=169, B=169]	1	4	6	6	6	45.6	45.6	45.6	20.567	0	83.774	327120000	13	22.3472	19.4731	23.9927	25.3965	+	0.848879	3.78443
Q8WUX9;E5RJI3;E5RIU9;E5RFR8	Q8WUX9;E5RJI3	Charged multivesicular body protein 7	CHMP7	1859	Color2 [A=255, R=169, G=169, B=169]	1	4	10	10	10	24.9	24.9	24.9	50.91	0	81.334	159770000	13	20.0158	19.7529	23.4478	23.8784	+	2.35396	3.77872
A0A5F9ZHG7;E9PCH4;Q8TEU7;D6RE77;B7Z7Y1	A0A5F9ZHG7;E9PCH4;Q8TEU7;D6RE77;B7Z7Y1	Rap guanine nucleotide exchange factor 6	RAPGEF6	308	Color2 [A=255, R=169, G=169, B=169]	1	4	14	14	13	15.5	15.5	14.8	141.91	0	108.43	146500000	17	19.7455	19.0924	23.4934	22.8713	+	1.85206	3.76339
P16333;C9JAB9;C9JVV5;H7C5C7;C9J869;C9J0K5;C9K098	P16333;C9JAB9;C9JVV5;H7C5C7;C9J869	Cytoplasmic protein NCK1	NCK1	1211	Color2 [A=255, R=169, G=169, B=169]	1	4	6	5	5	17	14.9	14.9	42.864	0	35.74	61069000	7	20.0968	19.0401	23.4239	23.2383	+	1.70495	3.76271
Q86X10;A2A2F0;A0A0J9YW54	Q86X10;A2A2F0	Ral GTPase-activating protein subunit beta	RALGAPB	1775	Color2 [A=255, R=169, G=169, B=169]	1	4	19	19	19	20.1	20.1	20.1	166.8	0	130.44	162890000	20	19.3925	19.4665	23.1676	23.1765	+	4.00442	3.74259
A0A0U1RR22;Q9UNF0;B0QYG7;B0QYG8;H0Y923	A0A0U1RR22;Q9UNF0	Protein kinase C and casein kinase substrate in neurons protein 2	PACSIN2	186	Color2 [A=255, R=169, G=169, B=169]	1	4	6	6	6	13.7	13.7	13.7	51.828	0	48.022	137960000	7	19.9313	20.3062	23.7337	23.9809	+	2.44523	3.73855
Q9P270;D6RIF6;H0Y9L2	Q9P270	SLAIN motif-containing protein 2	SLAIN2	2084	Color2 [A=255, R=169, G=169, B=169]	1	4	9	9	9	24.6	24.6	24.6	62.543	0	84.192	136780000	11	19.8263	20.3393	23.6081	24.0312	+	2.10653	3.73684
P33981;D6RF82;D6REX1;D6RIC6;D6RFY1	P33981	Dual specificity protein kinase TTK	TTK	1303	Color2 [A=255, R=169, G=169, B=169]	1	4	18	18	18	31.4	31.4	31.4	97.071	0	166.93	181350000	24	19.3236	19.8896	23.2857	23.3978	+	2.2282	3.73516
P15559;B4DLR8;H3BNV2;H3BRK3	P15559;B4DLR8;H3BNV2;H3BRK3	NAD(P)H dehydrogenase [quinone] 1	NQO1	1205	Color2 [A=255, R=169, G=169, B=169]	1	4	7	7	7	33.9	33.9	33.9	30.867	0	46.667	129470000	11	20.9551	19.8918	24.3092	24.0045	+	1.6727	3.7334
Q9NR12;D6RAN1;D6RF83;H7BYK4;D6RH06	Q9NR12	PDZ and LIM domain protein 7	PDLIM7	2048	Color2 [A=255, R=169, G=169, B=169]	1	4	5	5	5	15.3	15.3	15.3	49.844	0	37.428	63195000	7	20.3556	19.7841	23.7135	23.874	+	2.20122	3.72389
Q12802;H0YMW2;A0A087WTD7;A8MYJ1;A0A087WY36;H0YLH1;A0A087WX73;A0A087X047	Q12802;H0YMW2;A0A087WTD7;A8MYJ1	A-kinase anchor protein 13	AKAP13	1535	Color2 [A=255, R=169, G=169, B=169]	1	4	30	30	30	16	16	16	307.55	0	270.05	282920000	45	19.7045	20.0873	23.5311	23.6672	+	2.52353	3.70325
Q9NZU5;C9IYS1;H7C3D2;B4DEY6	Q9NZU5;C9IYS1;H7C3D2;B4DEY6	LIM and cysteine-rich domains protein 1	LMCD1	2078	Color2 [A=255, R=169, G=169, B=169]	1	4	5	5	5	16.7	16.7	16.7	40.832	0	39.355	96032000	10	20.3312	19.0791	23.463	23.3508	+	1.55849	3.70178
Q5T5Y3	Q5T5Y3	Calmodulin-regulated spectrin-associated protein 1	CAMSAP1	1683	Color2 [A=255, R=169, G=169, B=169]	1	4	16	16	16	15	15	15	177.97	0	116.8	171950000	21	20.2046	18.939	23.2313	23.3155	+	1.55097	3.70162
P10398	P10398	Serine/threonine-protein kinase A-Raf	ARAF	1172	Color2 [A=255, R=169, G=169, B=169]	1	4	8	8	5	16.2	16.2	11.2	67.585	0	63.396	140810000	11	20.0786	20.5451	24.0413	23.9802	+	2.39578	3.69894
Q16555;A0A1C7CYX9;E5RFU4	Q16555;A0A1C7CYX9	Dihydropyrimidinase-related protein 2	DPYSL2	212	Color2 [A=255, R=169, G=169, B=169]	1	4	22	22	19	59.1	59.1	50.5	62.293	0	306.14	1907700000	54	23.2611	23.7633	27.1628	27.2402	+	2.32703	3.68925
A0A1X7SBY3;H0Y860;Q9P246;H7C5C6;H7C5A5;H7C5K2;R4GN82;R4GMP0;R4GNC5	A0A1X7SBY3;H0Y860;Q9P246;H7C5C6;H7C5A5;H7C5K2	Stromal interaction molecule 2	STIM2	222	Color2 [A=255, R=169, G=169, B=169]	1	4	17	16	16	28.3	26.1	26.1	83.952	0	158.19	216710000	26	20.3095	20.3961	24.0629	24.01	+	3.72246	3.68365
A0A494C1M0;A0A0U1RQE4;Q5HYK7;A0A0U1RQN2	A0A494C1M0;A0A0U1RQE4;Q5HYK7	SH3 domain-containing protein 19	SH3D19	180	Color2 [A=255, R=169, G=169, B=169]	1	4	6	6	6	7.3	7.3	7.3	110.41	0	56.803	68316000	7	20.0265	19.9117	23.9778	23.3084	+	2.07393	3.674
Q15477;H7C5N0;H7C4L3	Q15477	Helicase SKI2W	SKIV2L	1618	Color2 [A=255, R=169, G=169, B=169]	1	4	8	8	8	8.3	8.3	8.3	137.75	0	139.9	80952000	12	19.3824	20.4792	23.4968	23.6919	+	1.65078	3.66356
Q7RTP6;A0A5F9ZHV5;J3KSK6;J3QQT0;E9PP85;C9J922;J3KRP8;J3QLA3;J3QR21;A0A2R8YFA9;O94851	Q7RTP6;A0A5F9ZHV5	Protein-methionine sulfoxide oxidase MICAL3	MICAL3	1749	Color2 [A=255, R=169, G=169, B=169]	1	4	41	41	41	24.1	24.1	24.1	224.29	0	323.31	726040000	64	21.1947	20.8913	24.72	24.6929	+	2.76369	3.66348
Q63ZY3;K7ERU2;K7EIU4	Q63ZY3	KN motif and ankyrin repeat domain-containing protein 2	KANK2	1701	Color2 [A=255, R=169, G=169, B=169]	1	4	15	14	14	20.7	18.7	18.7	91.173	0	110.2	429080000	26	22.2561	22.0922	25.6742	26.0003	+	2.60676	3.66316
Q5SW79;E7EMW0;E5RFU8;E5RJT5;E5RIH6;H0YB66	Q5SW79	Centrosomal protein of 170 kDa	CEP170	1675	Color2 [A=255, R=169, G=169, B=169]	1	4	64	64	6	49.9	49.9	5.3	175.29	0	323.31	2996500000	128	22.5725	23.2778	26.6034	26.5618	+	2.0362	3.65742
Q8N3C0;E5RFZ0;J3KNJ4	Q8N3C0	Activating signal cointegrator 1 complex subunit 3	ASCC3	1811	Color2 [A=255, R=169, G=169, B=169]	1	4	78	78	78	44.4	44.4	44.4	251.46	0	323.31	5197300000	191	22.9838	22.8287	26.4579	26.6525	+	2.93489	3.64894
A0A7P0Z4A2;A0A7P0Z4A5;A0A7P0T8S8;Q9Y5X1;A0A7P0T8Z7;A0A7P0T8D4;A0A7P0T8Z2;A0A7P0T8C7;A0A7P0TBI9;A0A7P0T8M2;A0A087WVE4;A0A087WZW2;A0A7P0T8L2	A0A7P0Z4A2;A0A7P0Z4A5;A0A7P0T8S8;Q9Y5X1;A0A7P0T8Z7;A0A7P0T8D4;A0A7P0T8Z2;A0A7P0T8C7;A0A7P0TBI9;A0A7P0T8M2	Sorting nexin-9	SNX9	402	Color2 [A=255, R=169, G=169, B=169]	1	4	22	22	22	46.5	46.5	46.5	65.471	0	323.31	2055900000	59	23.582	22.738	26.759	26.8451	+	1.87635	3.64202
Q6IAA8;F5GX19;F5H3Y3;H0YFI1;F5H479	Q6IAA8;F5GX19;F5H3Y3;H0YFI1;F5H479	Ragulator complex protein LAMTOR1	LAMTOR1	1711	Color2 [A=255, R=169, G=169, B=169]	1	4	6	6	6	41	41	41	17.745	0	40.022	149800000	11	21.198	19.6491	24.041	24.0901	+	1.37257	3.642
Q9BQG2	Q9BQG2	Peroxisomal NADH pyrophosphatase NUDT12	NUDT12	1971	Color2 [A=255, R=169, G=169, B=169]	1	4	18	18	18	41.6	41.6	41.6	52.075	0	156.32	501010000	25	21.3014	20.8984	24.5655	24.8851	+	2.30155	3.62543
Q9Y263;E5RIM3;H0YBW4;H0YC16;H0YAU9	Q9Y263;E5RIM3	Phospholipase A-2-activating protein	PLAA	2156	Color2 [A=255, R=169, G=169, B=169]	1	4	16	16	16	26.8	26.8	26.8	87.156	0	198.48	287050000	30	20.4367	19.5606	23.5094	23.7372	+	1.81707	3.62463
H0Y720;Q9UPQ9	H0Y720;Q9UPQ9	Trinucleotide repeat-containing gene 6B protein	TNRC6B	824	Color2 [A=255, R=169, G=169, B=169]	1	4	31	31	31	32.9	32.9	32.9	148.57	0	311.85	428130000	49	20.4603	20.4072	23.9389	24.1697	+	2.97171	3.62054
O75330;E5RIH2;E5RI30	O75330	Hyaluronan mediated motility receptor	HMMR	1063	Color2 [A=255, R=169, G=169, B=169]	1	4	15	15	15	24.3	24.3	24.3	84.099	0	125.85	182180000	21	20.3307	19.9222	23.7857	23.7078	+	2.48377	3.62023
B8ZZY2;P52594;C9J2I0;A0A0C4DG34;O95081	B8ZZY2;P52594;C9J2I0	Arf-GAP domain and FG repeat-containing protein 1	AGFG1	520	Color2 [A=255, R=169, G=169, B=169]	1	4	12	12	12	26.6	26.6	26.6	56.413	0	235.09	1537300000	34	23.7454	23.4615	27.0797	27.3574	+	2.52236	3.61509
F5GWT4;Q9H4A3;F6UYG0;A0A6Q8PFM0;A0A087WYK2;F8W9F9;H0Y7T5;Q96J92;Q9BYP7;Q9Y3S1;H0YH68;K7ENT7;H0Y7J9;A6PVV2;H0Y493;H0Y7R3	F5GWT4;Q9H4A3	Serine/threonine-protein kinase WNK1	WNK1	723	Color2 [A=255, R=169, G=169, B=169]	1	4	17	17	17	9	9	9	225.5	0	130.68	216140000	23	21.447	18.8832	24.3307	23.206	+	0.908103	3.60326
Q7L099;D6REM9;D6RCQ1;H0YD93;Q8WXA3	Q7L099;D6REM9;D6RCQ1	Protein RUFY3	RUFY3	1743	Color2 [A=255, R=169, G=169, B=169]	1	4	4	3	3	9.4	7.7	7.7	52.964	0	20.338	35089000	5	18.8702	20.6227	23.2421	23.4324	+	1.25728	3.59077
Q08378;A0A087WV43	Q08378	Golgin subfamily A member 3	golga3	1520	Color2 [A=255, R=169, G=169, B=169]	1	4	25	25	25	21.2	21.2	21.2	167.35	0	224.51	298750000	31	21.2273	19.051	24.2453	23.1896	+	1.00981	3.57833
Q9Y6G9;E9PHI6;C9JGM7;C9JLW1	Q9Y6G9;E9PHI6	Cytoplasmic dynein 1 light intermediate chain 1	DYNC1LI1	2203	Color2 [A=255, R=169, G=169, B=169]	1	4	7	7	7	15.7	15.7	15.7	56.578	0	50.968	88451000	7	19.8289	20.1353	23.394	23.7138	+	2.41777	3.57177
P55735;A8MXL6;E7ERC8	P55735;A8MXL6	Protein SEC13 homolog	SEC13	1415	Color2 [A=255, R=169, G=169, B=169]	1	4	5	5	5	23	23	23	35.54	0	41.84	97382000	9	19.3877	20.4709	23.6166	23.3593	+	1.62695	3.55864
Q9NP61;H0Y6A0;B0QYV8;E9PMR9;B0QYV9;E9PM63;E9PNY8;H0YDX1;E9PJT7;E9PK28;E9PN48	Q9NP61	ADP-ribosylation factor GTPase-activating protein 3	ARFGAP3	2040	Color2 [A=255, R=169, G=169, B=169]	1	4	11	11	10	24.8	24.8	22.9	56.928	0	85.578	136270000	14	20.9467	19.1802	23.458	23.7847	+	1.23488	3.55787
P25098;E9PRV7;Q8N433	P25098;E9PRV7	Beta-adrenergic receptor kinase 1	ADRBK1	1252	Color2 [A=255, R=169, G=169, B=169]	1	4	6	6	4	11.2	11.2	7.3	79.573	0	47.157	98177000	10	20.0081	20.6619	23.722	24.015	+	1.99481	3.53353
A0A088AWP5;Q8WUY3;E9PDC2;H7BZH9;X6R9J3;Q5JUB9;Q5JUB8	A0A088AWP5;Q8WUY3;E9PDC2;H7BZH9	Protein prune homolog 2	PRUNE2	87	Color2 [A=255, R=169, G=169, B=169]	1	4	13	13	13	5.6	5.6	5.6	337.6	0	98.634	108580000	18	19.4649	20.1481	22.7952	23.8796	+	1.50307	3.53088
Q9Y217;Q9Y216	Q9Y217	Myotubularin-related protein 6	MTMR6	2152	Color2 [A=255, R=169, G=169, B=169]	1	4	15	15	15	27.5	27.5	27.5	71.967	0	111.69	179810000	21	20.5536	19.9286	23.9669	23.5718	+	1.96654	3.52828
Q68DQ2;C9J659	Q68DQ2	Very large A-kinase anchor protein	CRYBG3	1706	Color2 [A=255, R=169, G=169, B=169]	1	4	31	31	31	15.2	15.2	15.2	330.63	0	235.68	319880000	37	20.0925	20.2343	23.7315	23.6268	+	3.20239	3.51574
Q04760	Q04760	Lactoylglutathione lyase	GLO1	1510	Color2 [A=255, R=169, G=169, B=169]	1	4	5	5	5	32.1	32.1	32.1	20.777	0	31.453	77727000	10	18.6298	20.4534	23.079	23.0096	+	1.21002	3.50269
Q9NYJ8;A0A1B0GV57;U3KQ62	Q9NYJ8;A0A1B0GV57	TGF-beta-activated kinase 1 and MAP3K7-binding protein 2	TAB2	2071	Color2 [A=255, R=169, G=169, B=169]	1	4	4	4	4	7.5	7.5	7.5	76.493	0	29.824	37732000	6	18.4957	19.8753	22.4502	22.923	+	1.38989	3.50104
P48634	P48634	Protein PRRC2A	PRRC2A	1362	Color2 [A=255, R=169, G=169, B=169]	1	4	24	24	23	16.9	16.9	16.3	228.86	0	207.84	636680000	34	22.0118	22.2339	25.5409	25.7034	+	2.81163	3.49926
Q7Z3E5;A0A804HHZ1;A0A804HJ52;A0A2Q3DP09;A0A804HIH2;A0A804HIU9;A0A804HJI1;A0A804HK42;H7BZY2;A0A804HI20;A0A804HK85;A0A804HL13;A0A804HJ95;C9JW07;A0A804HIT2;H7BZA2;A0A804HLH5	Q7Z3E5;A0A804HHZ1;A0A804HJ52;A0A2Q3DP09;A0A804HIH2;A0A804HIU9;A0A804HJI1;A0A804HK42;H7BZY2;A0A804HI20;A0A804HK85;A0A804HL13;A0A804HJ95	LisH domain-containing protein ARMC9	ARMC9	226	Color2 [A=255, R=169, G=169, B=169]	1	4	9	9	9	14.8	14.8	14.8	91.818	0	63.525	101610000	13	20.4395	19.2059	23.2904	23.3235	+	1.52353	3.48424
A6NFX8;Q9UKK9;A6NCQ0;A6NJU6;H0YEY4;C9JYY9	A6NFX8;Q9UKK9;A6NCQ0;A6NJU6;H0YEY4	ADP-sugar pyrophosphatase	NUDT5	453	Color2 [A=255, R=169, G=169, B=169]	1	4	6	6	6	31.5	31.5	31.5	25.895	0	39.828	82076000	7	20.1123	20.6192	24.0385	23.6543	+	2.08373	3.48063
J3KQR7;Q9Y4F5	J3KQR7;Q9Y4F5	Centrosomal protein of 170 kDa protein B	CEP170B	907	Color2 [A=255, R=169, G=169, B=169]	1	4	10	9	9	7.4	6.8	6.8	171.76	0	67.505	61605000	9	19.7707	18.8121	22.504	23.0117	+	1.62679	3.4665
D6RGI3;D6RER5;Q9NVA2;D6RDU5;H0Y961;H0Y9G8;D6RDP1;D6R9Y6	D6RGI3;D6RER5;Q9NVA2;D6RDU5	Septin-11	2024-09-11	621	Color2 [A=255, R=169, G=169, B=169]	1	4	16	16	9	45.4	45.4	27.8	49.005	0	247.36	1210000000	39	23.2331	23.3611	26.6891	26.8076	+	3.19561	3.45126
Q14247;H0YCD9;H0YEV2	Q14247	Src substrate cortactin	CTTN	1581	Color2 [A=255, R=169, G=169, B=169]	1	4	28	28	28	54.5	54.5	54.5	61.585	0	323.31	7197400000	75	25.246	25.1778	28.4934	28.8111	+	2.6532	3.44036
A8MYT4;A0A1W2PS05;Q8NEB9;K7ENH3;K7EIV6;M0R308;K7EKH3	A8MYT4;A0A1W2PS05;Q8NEB9	Phosphatidylinositol 3-kinase;Phosphatidylinositol 3-kinase catalytic subunit type 3	PIK3C3	221	Color2 [A=255, R=169, G=169, B=169]	1	4	8	8	8	13.7	13.7	13.7	94.399	0	79.548	137840000	11	19.9571	21.4168	24.2134	24.0396	+	1.36899	3.43952
Q8ND24;E9PN76;E9PRE9	Q8ND24;E9PN76	RING finger protein 214	RNF214	1827	Color2 [A=255, R=169, G=169, B=169]	1	4	8	8	8	15.4	15.4	15.4	77.667	0	70.601	69201000	11	18.8036	19.5185	22.76	22.4387	+	1.89472	3.43827
P61221;D6R9I9;H0Y990;D6RGF4	P61221;D6R9I9	ATP-binding cassette sub-family E member 1	ABCE1	1435	Color2 [A=255, R=169, G=169, B=169]	1	4	5	5	5	10.4	10.4	10.4	67.314	0	28.01	66386000	7	19.8081	20.1	23.5095	23.2236	+	2.44787	3.41253
Q5T0N5;A0A075B6Q2	Q5T0N5;A0A075B6Q2	Formin-binding protein 1-like	FNBP1L	1679	Color2 [A=255, R=169, G=169, B=169]	1	4	8	8	8	15.7	15.7	15.7	70.065	0	54.644	70481000	11	19.117	20.4495	23.3049	23.0654	+	1.42728	3.40195
Q68DA7;H0YM30;A0A5F9ZHS8;H0YL93;H0YLM7;H0YMP0	Q68DA7;H0YM30;A0A5F9ZHS8	Formin-1	FMN1	1705	Color2 [A=255, R=169, G=169, B=169]	1	4	11	11	11	9.2	9.2	9.2	157.58	0	72.531	94462000	11	19.6128	19.6632	23.031	23.034	+	4.25692	3.39452
C9JRJ5;Q9UGP4;G3V5F5;G3V481;K7EKM1;A6NIX2;Q96IF1	C9JRJ5;Q9UGP4	LIM domain-containing protein 1	LIMD1	555	Color2 [A=255, R=169, G=169, B=169]	1	4	7	7	7	15.8	15.8	15.8	65.534	0	69.341	73392000	8	19.3436	20.5214	23.1569	23.4863	+	1.50799	3.38905
Q8TDB6	Q8TDB6	E3 ubiquitin-protein ligase DTX3L	DTX3L	1843	Color2 [A=255, R=169, G=169, B=169]	1	4	26	26	26	42.8	42.8	42.8	83.553	0	244.23	566470000	34	21.7126	21.0147	24.6772	24.8109	+	1.96382	3.38041
Q96QG7;E9PR67	Q96QG7	Myotubularin-related protein 9	MTMR9	1945	Color2 [A=255, R=169, G=169, B=169]	1	4	11	11	11	21.3	21.3	21.3	63.461	0	72.937	200630000	18	20.846	20.4584	23.9282	24.1301	+	2.38078	3.37694
P43121	P43121	Cell surface glycoprotein MUC18	MCAM	1340	Color2 [A=255, R=169, G=169, B=169]	1	4	7	7	7	12.4	12.4	12.4	71.607	0	67.729	111110000	10	20.1994	19.5768	23.3178	23.2032	+	2.06079	3.37242
P30566;A0A7P0Z472;A0A7P0T9A7;A0A096LNY6;A0A1B0GTJ7;A0A1B0GWJ0;A0A7P0T8E4;A0A0A6YY92;A0A1B0GTG9;A0A1B0GWF8;A0A096LNY5;A0A096LP92;A0A096LNY4;A0A096LPA2;A0A096LP72;B4DEP1;A0A1W2PRX2	P30566;A0A7P0Z472;A0A7P0T9A7;A0A096LNY6;A0A1B0GTJ7;A0A1B0GWJ0;A0A7P0T8E4;A0A0A6YY92;A0A1B0GTG9;A0A1B0GWF8;A0A096LNY5;A0A096LP92	Adenylosuccinate lyase	ADSL	90	Color2 [A=255, R=169, G=169, B=169]	1	4	11	11	11	31.8	31.8	31.8	54.889	0	98.373	241760000	16	20.0435	21.6401	24.1254	24.286	+	1.28022	3.36392
Q6Y7W6;I1E4Y6;A0A7I2V516;A0A7I2V3H0;A0A7I2V361;A0A7I2V3H7;E7ESB6;C9JHW1;C9JRZ2;C9JHT0;C9J0V6;REV__A0A087WZL0;F8WCD5;C9JXQ0;C9JPV7;REV__Q86UU1;C9JW88	Q6Y7W6;I1E4Y6;A0A7I2V516;A0A7I2V3H0;A0A7I2V361;A0A7I2V3H7;E7ESB6	PERQ amino acid-rich with GYF domain-containing protein 2	GIGYF2	1736	Color2 [A=255, R=169, G=169, B=169]	1	4	23	23	23	19.6	19.6	19.6	150.07	0	236.36	330130000	32	20.7626	21.5014	24.2633	24.7237	+	1.78637	3.36155
P11413;E7EUI8;E7EM57;E9PD92	P11413;E7EUI8;E7EM57;E9PD92	Glucose-6-phosphate 1-dehydrogenase	G6PD	1183	Color2 [A=255, R=169, G=169, B=169]	1	4	14	14	14	35.3	35.3	35.3	59.256	0	112.73	463000000	26	21.9275	21.4982	24.7127	25.4335	+	1.81739	3.36025
E7EW69;B5ME97;Q9P0V9;E7EX04;C9JEW2;C9JNR7;F5GYV2;F5H1W3;F8WC85;C9JEQ7;F5H1F2	E7EW69;B5ME97;Q9P0V9;E7EX04	Septin-10	2024-09-10	504	Color2 [A=255, R=169, G=169, B=169]	1	4	12	11	11	39.1	34.9	34.9	52.145	0	135.94	388590000	22	21.011	21.7558	24.0341	25.4473	+	1.28223	3.35725
Q6ULP2;B8ZZI9;A0A0U1RR74;A0A0A0MSN6	Q6ULP2;B8ZZI9	Aftiphilin	AFTPH	1728	Color2 [A=255, R=169, G=169, B=169]	1	4	27	27	27	40.6	40.6	40.6	102.11	0	323.31	897980000	48	21.8537	22.5567	25.6926	25.416	+	1.90378	3.34909
Q9H4L5	Q9H4L5	Oxysterol-binding protein-related protein 3	OSBPL3	2019	Color2 [A=255, R=169, G=169, B=169]	1	4	8	8	8	12.3	12.3	12.3	101.22	0	60.38	53900000	11	19.1534	19.7976	22.8075	22.8293	+	2.03771	3.34288
P55327;H0YC42;E5RFR7;H0YC44;E5RK35	P55327;H0YC42;E5RFR7;H0YC44	Tumor protein D52	TPD52	1414	Color2 [A=255, R=169, G=169, B=169]	1	4	5	5	5	45.5	45.5	45.5	24.327	0	62.905	129110000	9	20.2345	20.8749	23.8048	23.9832	+	2.01044	3.33928
G5E9S8;G3V2E7;G3V3H3;G3V5R9;E7EVH7;Q07866;F8W6L3;H0YJU9;H0YJT3;H0YJL0;H0YG16;G3V2P7;H0YGB8	G5E9S8;G3V2E7;G3V3H3;G3V5R9;E7EVH7;Q07866;F8W6L3	Kinesin light chain 1	KLC1	658	Color2 [A=255, R=169, G=169, B=169]	1	4	13	13	8	25	25	15.8	62.506	0	97.515	166090000	17	20.67	21.0269	24.1728	24.2012	+	2.54335	3.33855
Q96CW5;A0A3B3ITE3;A0A087WU06;A0A0J9YX63	Q96CW5;A0A3B3ITE3	Gamma-tubulin complex component 3	TUBGCP3	1901	Color2 [A=255, R=169, G=169, B=169]	1	4	10	10	10	12.7	12.7	12.7	103.57	0	73.25	89680000	16	20.0254	18.8341	22.6927	22.8374	+	1.51041	3.33529
Q14204;A0A7P0T9C4;A0A7P0TA13;A0A2R8Y5T0;A0A2R8Y706;A0A7P0T9R4;A0A7P0TAW9;A0A7P0T7V5;A0A7P0T916;A0A7P0T8N2;A0A7P0TBJ7;A0A7P0TAF3;A0A7P0TB75;A0A2R8Y6H2;A0A7P0T9K2;A0A7P0T9F1;A0A7P0T8W5;A0A2R8YFZ7;A0A7P0TAM4;A0A7P0T825;A0A7P0TB64;A0A7P0TAV5;A0A7P0T990;A0A804HHY6;A0A7P0T942;A0A2R8YGC7;A0A7P0T9S3;A0A7P0T934;A0A7P0T9Y3;A0A7P0TBC9;A0A7P0TAS7;A0A7P0TB96	Q14204;A0A7P0T9C4;A0A7P0TA13;A0A2R8Y5T0;A0A2R8Y706;A0A7P0T9R4;A0A7P0TAW9;A0A7P0T7V5;A0A7P0T916;A0A7P0T8N2;A0A7P0TBJ7;A0A7P0TAF3;A0A7P0TB75;A0A2R8Y6H2;A0A7P0T9K2;A0A7P0T9F1;A0A7P0T8W5;A0A2R8YFZ7;A0A7P0TAM4;A0A7P0T825;A0A7P0TB64;A0A7P0TAV5;A0A7P0T990;A0A804HHY6;A0A7P0T942;A0A2R8YGC7;A0A7P0T9S3;A0A7P0T934	Cytoplasmic dynein 1 heavy chain 1	DYNC1H1	241	Color2 [A=255, R=169, G=169, B=169]	1	4	94	94	94	24	24	24	532.4	0	323.31	1850600000	160	22.3914	21.2135	25.1934	25.0721	+	1.52029	3.3303
Q15643;H0YJ97	Q15643;H0YJ97	Thyroid receptor-interacting protein 11	TRIP11	1619	Color2 [A=255, R=169, G=169, B=169]	1	4	18	18	18	10.2	10.2	10.2	227.58	0	124.66	137750000	18	21.104	20.0243	24.1961	23.5745	+	1.47589	3.32115
E7EPV7;A0A669KB41;A0A669KBH5;P37840;H6UYS7;D6RA31	E7EPV7;A0A669KB41;A0A669KBH5;P37840;H6UYS7;D6RA31	Alpha-synuclein	SNCA	319	Color2 [A=255, R=169, G=169, B=169]	1	4	6	6	6	55.7	55.7	55.7	11.777	0	155.36	2228800000	28	24.1718	24.492	27.6283	27.6748	+	2.62581	3.31964
Q9NUQ8	Q9NUQ8	ATP-binding cassette sub-family F member 3	ABCF3	2059	Color2 [A=255, R=169, G=169, B=169]	1	4	12	12	12	18.1	18.1	18.1	79.744	0	92.188	171940000	16	20.7834	20.154	23.866	23.6808	+	2.01265	3.30468
Q9P2D3;H7C2X3	Q9P2D3	HEAT repeat-containing protein 5B	HEATR5B	2087	Color2 [A=255, R=169, G=169, B=169]	1	4	20	20	20	13.9	13.9	13.9	224.3	0	159.72	229780000	28	20.7057	21.8266	24.6815	24.4549	+	1.54216	3.30209
O75116;E9PF63;Q14DU5;D6REE7;C9JFJ0	O75116;E9PF63;Q14DU5	Rho-associated protein kinase 2	ROCK2	1057	Color2 [A=255, R=169, G=169, B=169]	1	4	15	15	12	12.7	12.7	10	160.9	0	135.92	140350000	21	20.3173	20.6432	23.7632	23.7939	+	2.61033	3.29833
Q14677;H0YD52	Q14677	Clathrin interactor 1	CLINT1	1589	Color2 [A=255, R=169, G=169, B=169]	1	4	11	11	11	21	21	21	68.259	0	110.61	452480000	25	21.4777	21.4113	24.2275	25.2309	+	1.64517	3.2847
I3L3P7;P62244;I3L246;H3BN98;H3BV27;H3BT37;I3L303;H3BVC7	I3L3P7;P62244;I3L246;H3BN98	40S ribosomal protein S15a	RPS15A	896	Color2 [A=255, R=169, G=169, B=169]	1	4	3	3	3	32	32	32	11.477	0	26.828	77668000	5	19.6179	21.0099	23.3537	23.8398	+	1.32873	3.28287
Q99698;A0A0A0MRZ6;H7C4F5	Q99698	Lysosomal-trafficking regulator	LYST	1964	Color2 [A=255, R=169, G=169, B=169]	1	4	23	23	23	7.8	7.8	7.8	429.13	0	179.08	165060000	25	19.6906	19.5304	23.1238	22.6478	+	2.23463	3.27528
Q6FI81;H3BV90;H3BUG4;H3BT65;H3BPG7;H3BQ23	Q6FI81;H3BV90;H3BUG4;H3BT65;H3BPG7;H3BQ23	Anamorsin	CIAPIN1	1710	Color2 [A=255, R=169, G=169, B=169]	1	4	8	8	8	27.9	27.9	27.9	33.582	0	54.182	93774000	11	20.7087	19.6379	23.1267	23.7609	+	1.46411	3.27048
Q9H269;Q5JUA9;Q5JUB0	Q9H269;Q5JUA9	Vacuolar protein sorting-associated protein 16 homolog	VPS16	2010	Color2 [A=255, R=169, G=169, B=169]	1	4	6	6	6	9.9	9.9	9.9	94.693	0	50.68	73494000	8	21.0705	18.7916	23.0606	23.3055	+	0.978839	3.25202
A0A1B0GUA8;Q9H1H9;H0Y307;H0Y9Z7;H0Y925	A0A1B0GUA8;Q9H1H9	Kinesin-like protein KIF13A	KIF13A	202	Color2 [A=255, R=169, G=169, B=169]	1	4	13	8	8	10.2	7.4	7.4	207.22	0	88.466	75177000	13	20.7014	19.7342	23.4242	23.5072	+	1.6653	3.24794
Q8WUM4;A0A3B3IT07;F8WDK9;F8WEQ7;F8WBR8;C9IZF9	Q8WUM4	Programmed cell death 6-interacting protein	PDCD6IP	1858	Color2 [A=255, R=169, G=169, B=169]	1	4	17	17	17	23.3	23.3	23.3	96.022	0	147.39	250540000	27	21.1258	19.3023	23.5536	23.3621	+	1.14614	3.2438
P82094;A0A2R8Y7M0;F8WF45	P82094;A0A2R8Y7M0;F8WF45	TATA element modulatory factor	TMF1	248	Color2 [A=255, R=169, G=169, B=169]	1	4	16	16	16	17.4	17.4	17.4	122.84	0	110.12	165920000	21	20.9868	18.9818	23.1211	23.3292	+	1.0725	3.24087
Q96Q15;J3KRA9;H3BQN7;I3L144;I3L0W2;H3BVE0;E9PNP6;I3L400;Q6P435	Q96Q15;J3KRA9	Serine/threonine-protein kinase SMG1	SMG1	1942	Color2 [A=255, R=169, G=169, B=169]	1	4	17	17	17	6.2	6.2	6.2	410.5	0	145.36	140220000	21	20.593	20.5011	23.6967	23.8751	+	3.01827	3.23887
Q9BW62;Q5T558;A2A3H2;B7ZBC8;O75449	Q9BW62	Katanin p60 ATPase-containing subunit A-like 1	KATNAL1	1984	Color2 [A=255, R=169, G=169, B=169]	1	4	3	3	3	7.8	7.8	7.8	55.392	0	21.315	32620000	5	19.308	20.2405	23.2984	22.707	+	1.55253	3.22847
A0A087WVF7;Q9NZM3;E7EPJ2;F8W719;H7BZD4;H0Y3G5	A0A087WVF7;Q9NZM3	Intersectin-2	ITSN2	37	Color2 [A=255, R=169, G=169, B=169]	1	4	23	23	21	16.8	16.8	15.7	191.6	0	191.71	261390000	29	19.3833	21.122	23.4293	23.5241	+	1.1817	3.22405
Q9NVZ3;F6SKB8;D6RAN6;D6RB24;H0Y970	Q9NVZ3;F6SKB8;D6RAN6	Adaptin ear-binding coat-associated protein 2	NECAP2	2064	Color2 [A=255, R=169, G=169, B=169]	1	4	5	5	5	34.2	34.2	34.2	28.338	0	49.018	69453000	7	19.6455	19.7368	22.6478	23.1581	+	2.19041	3.21174
E5RJM0;B7ZLQ8;Q17RY0;H0YBG1;A0A590UJI5;E5RFP2	E5RJM0;B7ZLQ8;Q17RY0	Cytoplasmic polyadenylation element-binding protein 4	CPEB4	513	Color2 [A=255, R=169, G=169, B=169]	1	4	3	3	2	6.3	6.3	3.8	69.768	0	40.826	47947000	8	19.4194	20.4338	22.7967	23.4798	+	1.46358	3.21162
H0YLM8;Q8TDJ6	H0YLM8;Q8TDJ6	DmX-like protein 2	DMXL2	852	Color2 [A=255, R=169, G=169, B=169]	1	4	19	19	19	8.6	8.6	8.6	342.15	0	144.56	173650000	27	20.3412	20.4554	23.6193	23.5906	+	3.47222	3.20664
Q9UJU6;H0Y5J4;B4DDD6;F8WBG8;F2Z2V3;F8WB73;F8WCK3;F2Z3E3;F8WC20;F8WBB2;F8WFE1	Q9UJU6;H0Y5J4;B4DDD6	Drebrin-like protein	DBNL	2114	Color2 [A=255, R=169, G=169, B=169]	1	4	14	14	14	37.4	37.4	37.4	48.207	0	244.22	355470000	26	21.8273	20.788	25.0932	23.9336	+	1.26579	3.20577
Q9BXB4;A0A5F9ZH75;H7C487;Q9BXB5	Q9BXB4	Oxysterol-binding protein-related protein 11	OSBPL11	1989	Color2 [A=255, R=169, G=169, B=169]	1	4	3	3	3	4.6	4.6	4.6	83.642	0	22.009	33411000	7	19.5353	18.7219	22.7322	21.8973	+	1.49659	3.18611
E9PS17;E9PK59;Q96KG9;E9PPN3;A0A0A0MQX4;H0YCI6;H0YDH0	E9PS17;E9PK59;Q96KG9;E9PPN3	N-terminal kinase-like protein	SCYL1	693	Color2 [A=255, R=169, G=169, B=169]	1	4	5	5	5	10.3	10.3	10.3	85.718	0	45.476	61255000	7	19.3203	20.4103	23.0553	23.0316	+	1.55	3.17812
O14879;A0A7P0T855;A0A7P0T7D6	O14879;A0A7P0T855;A0A7P0T7D6	Interferon-induced protein with tetratricopeptide repeats 3	IFIT3	395	Color2 [A=255, R=169, G=169, B=169]	1	4	5	5	5	17.3	17.3	17.3	55.984	0	34.99	78680000	7	19.002	21.2836	23.1696	23.4579	+	0.957863	3.17089
Q8WVT3;A0A0G2JQW1;A0A0J9YXQ9;Q53QD4;H7C0T3;H7C1E5;H0Y550;H7C373;H7C2F7;H7C0K3	Q8WVT3;A0A0G2JQW1;A0A0J9YXQ9;Q53QD4;H7C0T3	Trafficking protein particle complex subunit 12	TRAPPC12;CGI-87	1861	Color2 [A=255, R=169, G=169, B=169]	1	4	8	8	8	14.6	14.6	14.6	79.374	0	72.932	66111000	11	19.2778	19.7966	22.6785	22.7256	+	2.17351	3.16482
Q5VZ89;X6RAE7;X6R5W5;R4GMN2;A0A0A0MRX3	Q5VZ89	DENN domain-containing protein 4C	DENND4C	1698	Color2 [A=255, R=169, G=169, B=169]	1	4	13	13	13	8.4	8.4	8.4	212.71	0	83.307	152000000	15	20.516	20.4166	23.8199	23.4338	+	2.40285	3.16051
Q96N67;A0A1B0GWE0;A0A1B0GUE9;A0A1B0GVW2;A0A0C4DGY6;A0A0U1RQJ5;A0A0U1RRC1;A2A369;Q8NF50;A0A0U1RQT6;A0A0U1RQG7;A0A0U1RR97	Q96N67;A0A1B0GWE0	Dedicator of cytokinesis protein 7	DOCK7	1932	Color2 [A=255, R=169, G=169, B=169]	1	4	93	93	89	57.3	57.3	55.7	242.56	0	323.31	11401000000	254	24.219	24.5012	27.4059	27.6287	+	2.49131	3.15716
Q8IWC1;A0A0A0MRP0	Q8IWC1;A0A0A0MRP0	MAP7 domain-containing protein 3	MAP7D3	1787	Color2 [A=255, R=169, G=169, B=169]	1	4	9	9	9	12.3	12.3	12.3	98.428	0	61.178	72199000	10	19.5674	20.6524	23.1961	23.3217	+	1.54084	3.14904
O75170;T1ECW5;A0A0A0MSJ8	O75170;T1ECW5	Serine/threonine-protein phosphatase 6 regulatory subunit 2	PPP6R2	1061	Color2 [A=255, R=169, G=169, B=169]	1	4	12	12	12	15.6	15.6	15.6	104.94	0	92.576	193880000	14	18.7325	21.7369	22.556	24.2024	+	0.682325	3.14456
Q8N6T3;E5RHT6;E5RHC5;F8W1U7;F8VWH9;F8VWB3;E5RHH7;E5RIU2;H0YIQ0;E5RGL6	Q8N6T3;E5RHT6;E5RHC5;F8W1U7;F8VWH9	ADP-ribosylation factor GTPase-activating protein 1	ARFGAP1	1820	Color2 [A=255, R=169, G=169, B=169]	1	4	7	7	7	25.4	25.4	25.4	44.667	0	69.233	163030000	15	20.5415	20.5699	23.662	23.7145	+	4.04176	3.13257
Q15785	Q15785	Mitochondrial import receptor subunit TOM34	TOMM34	1627	Color2 [A=255, R=169, G=169, B=169]	1	4	5	5	5	18.8	18.8	18.8	34.559	0	47.737	37087000	8	19.1678	18.7805	22.0835	22.0939	+	2.41491	3.11458
Q8TDY2;H0YC28	Q8TDY2	RB1-inducible coiled-coil protein 1	RB1CC1	1847	Color2 [A=255, R=169, G=169, B=169]	1	4	7	7	7	4.8	4.8	4.8	183.09	0	51.28	58295000	8	20.2856	18.4495	22.3935	22.5677	+	1.10979	3.11307
E3W994;J3KR49;A0A804HJG7;O75122;A0A0U1RQI6;E7ERI8;E7EW49;H7C5M8;H7C4X8;H7C4I5;B3KR06;E7ENG2;C9J668;D6RBU8	E3W994;J3KR49;A0A804HJG7;O75122;A0A0U1RQI6;E7ERI8;E7EW49	CLIP-associating protein 2	CLASP2	432	Color2 [A=255, R=169, G=169, B=169]	1	4	11	11	9	12.1	12.1	10.6	138.86	0	89.519	118450000	17	21.1417	20.4678	23.9529	23.8804	+	1.93364	3.11194
Q9NQC7;J3KRR7;H3BS09;J3QKR2;H3BSW9	Q9NQC7;J3KRR7;H3BS09	Ubiquitin carboxyl-terminal hydrolase CYLD	CYLD	2043	Color2 [A=255, R=169, G=169, B=169]	1	4	12	12	12	16.4	16.4	16.4	107.31	0	93.628	175810000	17	20.7831	21.1481	23.9642	24.1903	+	2.32559	3.11167
O60749;D6RC15	O60749;D6RC15	Sorting nexin-2	SNX2	1049	Color2 [A=255, R=169, G=169, B=169]	1	4	10	9	9	17.9	16	16	58.47	0	58.934	86128000	12	21.1899	19.0697	23.2007	23.2809	+	1.0032	3.11102
O95487	O95487	Protein transport protein Sec24B	SEC24B	1105	Color2 [A=255, R=169, G=169, B=169]	1	4	9	7	7	8	7.3	7.3	137.42	0	54.275	117050000	10	20	21.2731	23.3878	24.1032	+	1.29263	3.10894
Q9UHD8;A0A6Q8PHC2;K7EL40;K7EK18;K7EIE4;K7EQD7;K7ER52;K7ENL0;K7EJZ2;K7ER14;K7EPY1;K7ENQ5;K7EN52;K7EKN4;K7EJ51;K7EJV0;K7ER34;K7EQ08	Q9UHD8;A0A6Q8PHC2	Septin-9	2024-09-09	2108	Color2 [A=255, R=169, G=169, B=169]	1	4	35	35	35	68.6	68.6	68.6	65.401	0	323.31	4107300000	81	24.2131	24.1612	27.2508	27.3378	+	3.57524	3.10717
H3BPE1;H3BQK9	H3BPE1;H3BQK9		MACF1	860	Color2 [A=255, R=169, G=169, B=169]	1	4	138	138	0	23.1	23.1	0	856.87	0	323.31	1738500000	213	22.3357	22.5252	25.6125	25.4538	+	2.80027	3.1027
A0A1B0GTL5;Q9BXF6	A0A1B0GTL5;Q9BXF6	Rab11 family-interacting protein 5	RAB11FIP5	195	Color2 [A=255, R=169, G=169, B=169]	1	4	6	6	6	8.1	8.1	8.1	138.41	0	49.396	130660000	10	20.6575	20.6368	23.8597	23.5953	+	2.73328	3.08034
P33176;A0A0G2JMZ6;A0A7I2V3N5;A0A7I2V492;O60282;A0A7I2V4K6;A0A7I2V581;A0A6Q8PGJ3;Q12840;J3KNA1;A0A6Q8PEZ8;A0A7I2YQQ7;A0A7I2V352;A0A7I2V3V4;A0A6Q8PGT2;A0A6Q8PGN1	P33176	Kinesin-1 heavy chain	KIF5B	1302	Color2 [A=255, R=169, G=169, B=169]	1	4	35	35	35	46	46	46	109.68	0	323.31	597800000	49	20.9238	21.7676	23.7373	25.1063	+	1.20734	3.07611
Q9H0W8;M0QZH1;M0QX70;M0QYR7;M0R2N0;M0QZC7;M0R0U0	Q9H0W8;M0QZH1;M0QX70;M0QYR7;M0R2N0;M0QZC7	Protein SMG9	SMG9	2006	Color2 [A=255, R=169, G=169, B=169]	1	4	6	6	6	12.7	12.7	12.7	57.65	0	45.927	52802000	7	19.7291	19.9777	22.72	23.1287	+	2.22089	3.07097
Q7Z4H7;Q5VY60;Q5SYF9	Q7Z4H7;Q5VY60;Q5SYF9	HAUS augmin-like complex subunit 6	HAUS6	1697	Color2 [A=255, R=169, G=169, B=169]	1	4	10	10	10	12.9	12.9	12.9	108.62	0	67.05	108500000	13	19.9282	20.3259	23.0616	23.3265	+	2.22087	3.06699
Q13546;A0A7I2V404;A0A7I2V5Y1	Q13546	Receptor-interacting serine/threonine-protein kinase 1	RIPK1	1565	Color2 [A=255, R=169, G=169, B=169]	1	4	6	6	6	11.5	11.5	11.5	75.93	0	42.499	69218000	7	19.6692	19.6884	22.7071	22.7636	+	4.02082	3.05651
A0A494BZT8;Q9Y6A5;E7EMT0;A0A494C117;A0A087WUE2;H0Y8F2;C9JA91	A0A494BZT8;Q9Y6A5	Transforming acidic coiled-coil-containing protein 3	TACC3	282	Color2 [A=255, R=169, G=169, B=169]	1	4	7	7	7	11.6	11.6	11.6	89.871	0	66.423	83376000	11	20.534	20.5734	23.6205	23.5948	+	4.22654	3.05401
P11274;H0Y554;I3L1U8	P11274	Breakpoint cluster region protein	BCR	1180	Color2 [A=255, R=169, G=169, B=169]	1	4	12	12	11	11.8	11.8	11	142.82	0	86.328	161390000	17	19.924	22.3634	23.8175	24.5775	+	0.855926	3.05385
O00443;A0A0C4DGF9	O00443	Phosphatidylinositol 4-phosphate 3-kinase C2 domain-containing subunit alpha	PIK3C2A	973	Color2 [A=255, R=169, G=169, B=169]	1	4	23	23	23	17	17	17	190.68	0	170.98	210130000	33	19.7096	21.5037	23.6904	23.6129	+	1.11329	3.04497
Q96ND0;K7EK00;K7EPG9	Q96ND0;K7EK00	Protein FAM210A	FAM210A	926	Color2 [A=255, R=169, G=169, B=169]	1	4	3	3	3	18.4	18.4	18.4	30.776	0	30.88	43760000	5	20.8485	20.3301	23.9214	23.3426	+	1.79814	3.04268
Q8N122;I3L436	Q8N122	Regulatory-associated protein of mTOR	RPTOR	1802	Color2 [A=255, R=169, G=169, B=169]	1	4	9	9	9	10	10	10	149.04	0	73.483	94220000	12	19.8381	20.4039	23.3856	22.9412	+	1.86346	3.0424
Q9UHB9	Q9UHB9	Signal recognition particle subunit SRP68	SRP68	2107	Color2 [A=255, R=169, G=169, B=169]	1	4	8	8	8	13.2	13.2	13.2	70.729	0	56.485	92701000	10	20.3809	20.8194	23.5059	23.7792	+	2.14681	3.04239
P55039;A8MZF9;J3QKW7;J3QL90;J3QR71;J3QKV7;J3QRI9	P55039;A8MZF9	Developmentally-regulated GTP-binding protein 2	DRG2	1411	Color2 [A=255, R=169, G=169, B=169]	1	4	6	6	6	19	19	19	40.746	0	40.142	58463000	8	20.3145	18.9668	22.584	22.7768	+	1.33098	3.03974
Q13469;G3V4U6;H3BU30;K7ER53;I3L3K7;H3BR83;H3BRS1;Q14934;O95644;Q12968	Q13469	Nuclear factor of activated T-cells, cytoplasmic 2	NFATC2	1562	Color2 [A=255, R=169, G=169, B=169]	1	4	10	10	10	17.1	17.1	17.1	100.14	0	83.081	79003000	13	20.1619	20.2073	23.308	23.1227	+	3.00454	3.03072
O43639;E7EPF5;E7ERP6;E9PEE2	O43639	Cytoplasmic protein NCK2	NCK2	1028	Color2 [A=255, R=169, G=169, B=169]	1	4	8	8	7	26.6	26.6	24.5	42.915	0	64.124	116900000	11	20.6638	20.2486	23.5862	23.3871	+	2.24237	3.03045
Q8TBA6;H0YK03	Q8TBA6	Golgin subfamily A member 5	GOLGA5	1837	Color2 [A=255, R=169, G=169, B=169]	1	4	16	16	16	30.8	30.8	30.8	83.023	0	140.54	147710000	21	20.6721	19.6621	23.0135	23.3534	+	1.52555	3.0164
P36543;C9J8H1;Q96A05	P36543;C9J8H1	V-type proton ATPase subunit E 1	ATP6V1E1	1315	Color2 [A=255, R=169, G=169, B=169]	1	4	5	5	5	22.6	22.6	22.6	26.145	0	43.224	117550000	12	18.4745	22.0896	23.0773	23.5159	+	0.620446	3.01454
Q14152	Q14152	Eukaryotic translation initiation factor 3 subunit A	EIF3A	1577	Color2 [A=255, R=169, G=169, B=169]	1	4	21	21	21	17.9	17.9	17.9	166.57	0	158.19	250040000	28	19.978	21.3821	23.441	23.9431	+	1.25057	3.01202
Q9UQB8;I3L4C2;I3L327;B4DWA1;I3L3C5;I3L1C8;I3L2M4;I3L125;I3L0M4;I3L3J7;I3L3C6;I3L4A3;I3L526;I3L2J6;I3L113;I3L0Y9	Q9UQB8;I3L4C2;I3L327;B4DWA1	Brain-specific angiogenesis inhibitor 1-associated protein 2	BAIAP2	2149	Color2 [A=255, R=169, G=169, B=169]	1	4	12	12	12	25.2	25.2	25.2	60.867	0	94.945	177900000	21	20.091	21.3538	23.6377	23.8289	+	1.37513	3.01089
P55010;H0YLZ1;H0YN40;H0YK11;H0YMJ8;H0YM54;H0YK29	P55010;H0YLZ1;H0YN40	Eukaryotic translation initiation factor 5	EIF5	1410	Color2 [A=255, R=169, G=169, B=169]	1	4	7	7	7	19.5	19.5	19.5	49.222	0	50.321	107830000	10	20.0377	20.1932	22.9522	23.2946	+	2.41052	3.00795
H0YM23;O75179;H0YLQ3;A0A1W2PQ15	H0YM23;O75179;H0YLQ3	Ankyrin repeat domain-containing protein 17	ANKRD17	854	Color2 [A=255, R=169, G=169, B=169]	1	4	14	6	6	7.6	3.3	3.3	263.25	0	50.637	70197000	10	19.2928	20.4626	22.9761	22.7918	+	1.43564	3.00625
Q15750	Q15750	TGF-beta-activated kinase 1 and MAP3K7-binding protein 1	TAB1	1625	Color2 [A=255, R=169, G=169, B=169]	1	4	9	9	9	25	25	25	54.643	0	67.971	96731000	14	19.8779	21.1845	23.6529	23.4212	+	1.34271	3.00588
Q5VUJ6	Q5VUJ6	Leucine-rich repeat and calponin homology domain-containing protein 2	LRCH2	1693	Color2 [A=255, R=169, G=169, B=169]	1	4	11	10	10	21.7	19.9	19.9	84.587	0	80.577	241620000	18	22.9429	20.5484	25.5216	23.979	+	0.771188	3.00464
Q7Z434	Q7Z434	Mitochondrial antiviral-signaling protein	MAVS	1758	Color2 [A=255, R=169, G=169, B=169]	1	4	7	7	7	27.2	27.2	27.2	56.527	0	77.743	163990000	13	19.9102	21.395	23.5169	23.7939	+	1.2379	3.0028
Q5VT06;H0Y7F7;H0YD38;H0Y6Q4;Q5T2X4	Q5VT06;H0Y7F7	Centrosome-associated protein 350	CEP350	1691	Color2 [A=255, R=169, G=169, B=169]	1	4	10	10	10	3.9	3.9	3.9	350.93	0	67.232	89613000	13	19.3397	19.9231	22.5399	22.7273	+	1.98912	3.00217
Q7Z2W4;A0A7P0T8C6;C9J6P4;H7C5K1;G5E9U9;Q9H0J9	Q7Z2W4;A0A7P0T8C6;C9J6P4	Zinc finger CCCH-type antiviral protein 1	ZC3HAV1	1751	Color2 [A=255, R=169, G=169, B=169]	1	4	19	19	19	28.4	28.4	28.4	101.43	0	206.03	400600000	34	22.466	21.5564	25.0226	24.9951	+	1.65225	2.99769
P49959;F8W7U8;F5GXT0	P49959;F8W7U8	Double-strand break repair protein MRE11A	MRE11A	777	Color2 [A=255, R=169, G=169, B=169]	1	4	8	8	8	12.3	12.3	12.3	80.592	0	53.481	131260000	16	22.1318	19.2268	23.1159	24.2357	+	0.711936	2.99652
Q9Y4E6;A2RRE0;K7EMF3;K7EMB8	Q9Y4E6;A2RRE0	WD repeat-containing protein 7	WDR7	2181	Color2 [A=255, R=169, G=169, B=169]	1	4	14	14	14	12.6	12.6	12.6	163.81	0	111.37	157570000	20	21.0323	19.6069	23.3372	23.2812	+	1.28003	2.98962
I3L3G9;A0A6Q8PGV6;A0A6Q8PEY3;I3L522;Q9NXR1;A0A6Q8PG46;A0A0J9YYF5;I3L2S8;A0A6Q8PHH1;I3L464;I3L2R9;A0A0J9YY14;I3L2R3;I3L2T8;I3L533	I3L3G9;A0A6Q8PGV6;A0A6Q8PEY3;I3L522;Q9NXR1;A0A6Q8PG46;A0A0J9YYF5;I3L2S8;A0A6Q8PHH1	Nuclear distribution protein nudE homolog 1	NDE1	330	Color2 [A=255, R=169, G=169, B=169]	1	4	5	5	5	26.4	26.4	26.4	32.428	0	73.693	40652000	7	20.0395	19.1753	22.5433	22.6444	+	1.68677	2.98646
Q92900	Q92900	Regulator of nonsense transcripts 1	UPF1	1884	Color2 [A=255, R=169, G=169, B=169]	1	4	28	28	28	30.9	30.9	30.9	124.34	0	238.19	625850000	49	20.7999	22.1141	25.37	23.5036	+	0.918246	2.97976
Q13077	Q13077	TNF receptor-associated factor 1	TRAF1	1545	Color2 [A=255, R=169, G=169, B=169]	1	4	3	3	3	10.6	10.6	10.6	46.163	0	71.781	149060000	9	23.449	19.3944	24.0948	24.6986	+	0.547054	2.97501
Q3YEC7;G3V154;F2Z2T0;H0Y7H6	Q3YEC7;G3V154;F2Z2T0;H0Y7H6	Rab-like protein 6	RABL6	1650	Color2 [A=255, R=169, G=169, B=169]	1	4	5	5	5	7.8	7.8	7.8	79.548	0	37.002	46608000	7	19.5088	19.8919	22.2467	23.0798	+	1.6361	2.9629
A0A0A0MRB5;Q8WXG6;F8W8U2;C9J6B0;C9JM97;C9JLZ9;C9K0L0	A0A0A0MRB5;Q8WXG6	MAP kinase-activating death domain protein	MADD	102	Color2 [A=255, R=169, G=169, B=169]	1	4	16	16	16	14.3	14.3	14.3	176.55	0	134.45	127710000	19	20.793	20.1185	23.9908	22.8084	+	1.30525	2.94382
A0A7I2V5R1;Q8TD19;A0A7I2V454;G3V5V0;A0A7I2V4E9;G3V2Z5;G3V459	A0A7I2V5R1;Q8TD19;A0A7I2V454;G3V5V0	Serine/threonine-protein kinase Nek9	NEK9	379	Color2 [A=255, R=169, G=169, B=169]	1	4	8	8	8	9.3	9.3	9.3	108.46	0	62.585	101000000	10	20.8016	20.8776	23.7003	23.8397	+	3.13463	2.93038
O60763	O60763	General vesicular transport factor p115	USO1	1050	Color2 [A=255, R=169, G=169, B=169]	1	4	14	14	14	19.6	19.6	19.6	107.89	0	113.58	178600000	26	20.3341	20.7635	24.2311	22.7138	+	1.18279	2.92363
A0A0A0MTP6;O15357;F5GY16;H0YFZ4	A0A0A0MTP6;O15357	Phosphatidylinositol 3,4,5-trisphosphate 5-phosphatase 2	INPPL1	127	Color2 [A=255, R=169, G=169, B=169]	1	4	16	16	16	18.2	18.2	18.2	126.52	0	126.74	157470000	19	20.4297	20.1232	23.0428	23.3566	+	2.25319	2.92323
Q9UG63;C9JHK9;C9JZV3	Q9UG63;C9JHK9;C9JZV3	ATP-binding cassette sub-family F member 2	ABCF2	2101	Color2 [A=255, R=169, G=169, B=169]	1	4	10	10	10	19.4	19.4	19.4	71.289	0	64.195	106720000	10	20.3246	20.4567	23.1582	23.4669	+	2.48338	2.92188
O75534;E9PLT0;E9PNG3;E9PJK7	O75534;E9PLT0	Cold shock domain-containing protein E1	CSDE1	1073	Color2 [A=255, R=169, G=169, B=169]	1	4	17	17	17	22.4	22.4	22.4	88.884	0	146.73	272090000	27	20.4395	21.4767	24.903	22.8474	+	0.896907	2.91712
Q7Z6K3;X6R9N0;J3KQP8	Q7Z6K3;X6R9N0	Protein prenyltransferase alpha subunit repeat-containing protein 1	PTAR1	1759	Color2 [A=255, R=169, G=169, B=169]	1	4	8	8	8	22.4	22.4	22.4	46.405	0	51.276	55536000	11	19.769	19.1557	22.5713	22.1665	+	1.8067	2.90655
Q15276;K7ENJ9;I3L2B8	Q15276	Rab GTPase-binding effector protein 1	RABEP1	1610	Color2 [A=255, R=169, G=169, B=169]	1	4	9	9	9	11.9	11.9	11.9	99.289	0	86.091	62160000	12	19.9976	20.0035	23.0053	22.7878	+	2.85118	2.89602
Q9Y4G6;A0A1B0GVU7;H0YMT1;H0YN01	Q9Y4G6;A0A1B0GVU7;H0YMT1	Talin-2	TLN2	2183	Color2 [A=255, R=169, G=169, B=169]	1	4	26	15	15	13.1	8.5	8.5	271.61	0	118.37	145510000	19	19.9535	19.9097	22.725	22.9258	+	2.89983	2.8938
P48553	P48553	Trafficking protein particle complex subunit 10	TRAPPC10	1361	Color2 [A=255, R=169, G=169, B=169]	1	4	3	3	3	2.2	2.2	2.2	142.19	0	19.269	25699000	5	21.1821	18.2895	22.8145	22.4283	+	0.729136	2.88559
Q9Y2A7	Q9Y2A7	Nck-associated protein 1	NCKAP1	2159	Color2 [A=255, R=169, G=169, B=169]	1	4	17	17	17	18.9	18.9	18.9	128.79	0	135.32	238960000	25	21.0648	20.9251	23.5373	24.2232	+	1.84176	2.88527
P11717;A0A7I2V381;A0A7I2V657;A0A7I2YQS7	P11717	Cation-independent mannose-6-phosphate receptor	IGF2R	1185	Color2 [A=255, R=169, G=169, B=169]	1	4	7	7	7	3.1	3.1	3.1	274.37	0	51.031	50042000	9	19.2138	20.0588	22.1943	22.844	+	1.48786	2.88279
A0A6I8PLB8;A0A6I8PL42;B4DER1;A0A6I8PIT3;A0A6I8PIV1;Q9P2J5;A0A6I8PLB3;A0A6I8PS05;A0A6I8PRS0;A0A6I8PRU9;A0A6I8PTV8;A0A6I8PIP7	A0A6I8PLB8;A0A6I8PL42;B4DER1;A0A6I8PIT3;A0A6I8PIV1;Q9P2J5;A0A6I8PLB3;A0A6I8PS05;A0A6I8PRS0;A0A6I8PRU9;A0A6I8PTV8;A0A6I8PIP7	Leucine--tRNA ligase, cytoplasmic	LARS	323	Color2 [A=255, R=169, G=169, B=169]	1	4	6	6	6	7.1	7.1	7.1	127.15	0	42.075	48894000	8	20.7587	19.3617	23.1271	22.7491	+	1.23811	2.87786
P41091;Q2VIR3;H7BZU1	P41091;Q2VIR3	Eukaryotic translation initiation factor 2 subunit 3;Putative eukaryotic translation initiation factor 2 subunit 3-like protein	EIF2S3;EIF2S3L	1331	Color2 [A=255, R=169, G=169, B=169]	1	4	8	8	8	23.7	23.7	23.7	51.109	0	75.252	92529000	12	20.5424	19.8533	23.0435	23.1	+	1.84885	2.87391
P30041	P30041	Peroxiredoxin-6	PRDX6	1282	Color2 [A=255, R=169, G=169, B=169]	1	4	9	9	9	42.4	42.4	42.4	25.035	0	79.568	139270000	16	21.9411	19.2743	23.6178	23.3347	+	0.780426	2.86862
O75410;E7EVI4;E7ET87;H0YAY0;E5RFM9;R4GMT7;B4E3H6;H0YBT8;E5RJU4;E5RIP3	O75410;E7EVI4;E7ET87;H0YAY0;E5RFM9;R4GMT7	Transforming acidic coiled-coil-containing protein 1	TACC1	1068	Color2 [A=255, R=169, G=169, B=169]	1	4	14	11	11	22.9	19.5	19.5	87.793	0	114.78	135080000	16	20.0938	21.3185	23.7127	23.432	+	1.34838	2.86623
B4DIH5;P61201;H0YKU5;H0YM03	B4DIH5;P61201;H0YKU5;H0YM03	COP9 signalosome complex subunit 2	COPS2	488	Color2 [A=255, R=169, G=169, B=169]	1	4	5	5	5	15.3	15.3	15.3	44.228	0	32.585	49771000	6	20.181	19.785	23.2814	22.3906	+	1.55328	2.85293
Q9NVD7;E9PS97;A0A087WZB5;Q9HBI1	Q9NVD7;E9PS97	Alpha-parvin	PARVA	2061	Color2 [A=255, R=169, G=169, B=169]	1	4	5	5	5	17.7	17.7	17.7	42.243	0	64.726	69179000	8	21.3893	19.5198	23.54	23.0737	+	1.01029	2.85228
A8MVZ6;Q96G01;A0A087WYJ7;F8VZX7;F8W056	A8MVZ6;Q96G01	Protein bicaudal D homolog 1	BICD1	466	Color2 [A=255, R=169, G=169, B=169]	1	4	7	7	6	10.2	10.2	8.6	94.885	0	51.335	59072000	11	19.9136	20.4091	22.8587	23.1464	+	1.99934	2.84124
Q9UK41;E9PM90;E9PQR7;E9PR04;E9PLM9	Q9UK41;E9PM90;E9PQR7	Vacuolar protein sorting-associated protein 28 homolog	VPS28	2120	Color2 [A=255, R=169, G=169, B=169]	1	4	6	6	6	36.2	36.2	36.2	25.425	0	46.745	122210000	8	21.572	21.0864	23.8702	24.4554	+	1.75613	2.8336
C9JLU1;P52434	C9JLU1;P52434	DNA-directed RNA polymerases I, II, and III subunit RPABC3	POLR2H	550	Color2 [A=255, R=169, G=169, B=169]	1	4	2	2	2	16.9	16.9	16.9	16.925	0	14.375	38545000	7	21.1513	18.979	22.7379	23.0481	+	0.909013	2.82782
P04350;M0R2D3;M0QY85;M0QZL7;M0R278;M0R0X0;M0QY37;M0QX14;M0QYM7;M0R042;M0R1I1;M0R2T4;A0A075B724	P04350	Tubulin beta-4A chain	TUBB4A	1131	Color2 [A=255, R=169, G=169, B=169]	1	4	19	3	2	55	8.1	6.3	49.585	0	27.031	97892000	8	22.6872	19.3883	23.7744	23.9562	+	0.640007	2.82763
P49792;F8WBP7	P49792	E3 SUMO-protein ligase RanBP2	RANBP2	1375	Color2 [A=255, R=169, G=169, B=169]	1	4	57	57	43	24.6	24.6	20.1	358.2	0	323.31	933290000	92	21.7997	22.222	24.9381	24.7359	+	2.16807	2.82612
P49327;A0A0U1RQF0;A0A0U1RRG3;A0A1B0GTR5	P49327;A0A0U1RQF0	Fatty acid synthase;[Acyl-carrier-protein] S-acetyltransferase;[Acyl-carrier-protein] S-malonyltransferase;3-oxoacyl-[acyl-carrier-protein] synthase;3-oxoacyl-[acyl-carrier-protein] reductase;3-hydroxyacyl-[acyl-carrier-protein] dehydratase;Enoyl-[acyl-carrier-protein] reductase;Oleoyl-[acyl-carrier-protein] hydrolase	FASN	1368	Color2 [A=255, R=169, G=169, B=169]	1	4	86	86	86	48.7	48.7	48.7	273.42	0	323.31	12107000000	222	25.6348	25.9729	28.6382	28.6046	+	2.44175	2.8176
Q9Y3P9;B7ZAP0	Q9Y3P9	Rab GTPase-activating protein 1	RABGAP1	2173	Color2 [A=255, R=169, G=169, B=169]	1	4	7	5	5	7.8	6	6	121.74	0	32.932	45267000	7	20.1712	20.2966	23.4918	22.6008	+	1.60822	2.81237
Q92600;H7C0W0;F8WBZ6	Q92600	Cell differentiation protein RCD1 homolog	RQCD1	1874	Color2 [A=255, R=169, G=169, B=169]	1	4	5	5	5	19.4	19.4	19.4	33.631	0	50.391	59385000	8	20.129	20.1266	22.9585	22.9163	+	4.24719	2.80963
Q96KP4;J3QQN6;J3QR27;J3QLU1;J3QKQ0;J3QRD0;J3QL02;J3KSV5;A0A087WYZ1;J3QKT2;J3KRD5;A0A087WVS2;J3QRA8;J3KSS4;J3QRP4	Q96KP4;J3QQN6;J3QR27;J3QLU1;J3QKQ0;J3QRD0;J3QL02;J3KSV5;A0A087WYZ1;J3QKT2	Cytosolic non-specific dipeptidase	CNDP2	1927	Color2 [A=255, R=169, G=169, B=169]	1	4	6	6	6	17.3	17.3	17.3	52.878	0	40.302	60865000	7	20.2772	20.2937	23.1659	22.9864	+	2.98245	2.79072
O43491;E9PHY5;E9PK52;E9PII3;H0Y5B0;Q6R5J7;A0A2R8Y5B3;E9PMV8;Q6ZSX4;E9PMG5;E9PN54;E9PJP4;E9PQN0;E9PRG1;E9PIG0;E9PQD2	O43491;E9PHY5;E9PK52;E9PII3	Band 4.1-like protein 2	EPB41L2	1024	Color2 [A=255, R=169, G=169, B=169]	1	4	13	13	13	18.1	18.1	18.1	112.59	0	98.963	141160000	16	20.4111	20.6369	22.7967	23.8311	+	1.46631	2.7899
Q9UNZ2;F2Z2K0;R4GNE6	Q9UNZ2;F2Z2K0	NSFL1 cofactor p47	NSFL1C	2139	Color2 [A=255, R=169, G=169, B=169]	1	4	8	8	8	26.2	26.2	26.2	40.572	0	68.869	72625000	12	19.663	20.2814	22.6922	22.8208	+	1.89884	2.78431
Q96A49	Q96A49	Synapse-associated protein 1	SYAP1	1890	Color2 [A=255, R=169, G=169, B=169]	1	4	6	6	6	19.9	19.9	19.9	39.933	0	60.585	49923000	10	19.0663	20.3144	22.4071	22.532	+	1.3248	2.77917
Q2M1Z3;C9J652	Q2M1Z3	Rho GTPase-activating protein 31	ARHGAP31	1641	Color2 [A=255, R=169, G=169, B=169]	1	4	11	11	11	11	11	11	156.98	0	89.772	181840000	17	21.4156	20.1883	23.4493	23.7007	+	1.32401	2.7731
Q9UPU5	Q9UPU5	Ubiquitin carboxyl-terminal hydrolase 24	USP24	2145	Color2 [A=255, R=169, G=169, B=169]	1	4	8	8	8	4.8	4.8	4.8	294.36	0	54.132	29912000	10	20.2121	18.735	22.2668	22.2087	+	1.18949	2.76417
B1AMS2;Q14141	B1AMS2;Q14141	Septin-6	2024-09-06	481	Color2 [A=255, R=169, G=169, B=169]	1	4	11	5	5	33.2	20.2	20.2	49.303	0	59.805	42629000	6	21.347	19.0669	22.9676	22.9687	+	0.865068	2.76117
Q99570;D6RJ98;D6RAC3;D6RBB7	Q99570	Phosphoinositide 3-kinase regulatory subunit 4	PIK3R4	1962	Color2 [A=255, R=169, G=169, B=169]	1	4	16	16	16	13.9	13.9	13.9	153.1	0	115	157890000	22	21.337	19.5021	23.2852	23.07	+	1.01661	2.75804
P46060;B0QYT5;B0QYT4;H0Y4Q3	P46060	Ran GTPase-activating protein 1	RANGAP1	1345	Color2 [A=255, R=169, G=169, B=169]	1	4	10	10	10	20.4	20.4	20.4	63.541	0	110.99	161510000	16	21.8095	20.7659	24.5823	23.5083	+	1.17745	2.75759
Q15393;J3QRB2;J3QL37	Q15393	Splicing factor 3B subunit 3	SF3B3	1616	Color2 [A=255, R=169, G=169, B=169]	1	4	4	4	4	3.7	3.7	3.7	135.58	0	25.583	36258000	6	19.7682	19.48	22.4508	22.2924	+	2.4483	2.74754
Q9UMZ2;A0A087WZS7;A0A087WW94	Q9UMZ2	Synergin gamma	SYNRG	2135	Color2 [A=255, R=169, G=169, B=169]	1	4	33	33	33	35.8	35.8	35.8	140.65	0	323.31	1937700000	97	23.0397	23.2952	25.8039	26.0249	+	2.42487	2.74699
P61981	P61981	14-3-3 protein gamma;14-3-3 protein gamma, N-terminally processed	YWHAG	1443	Color2 [A=255, R=169, G=169, B=169]	1	4	9	7	6	40.5	37.2	33.6	28.302	0	63.959	108660000	10	21.032	20.8652	23.8596	23.529	+	2.3452	2.74569
A0A087WSZ7;A0A1B0GW84;Q08499;D6RHE0;A0A1W2PQN6;P27815	A0A087WSZ7;A0A1B0GW84;Q08499;D6RHE0	cAMP-specific 3,5-cyclic phosphodiesterase 4D	PDE4D	15	Color2 [A=255, R=169, G=169, B=169]	1	4	6	6	6	11.9	11.9	11.9	77.022	0	53.661	54622000	9	20.2436	19.5231	22.8674	22.3907	+	1.62221	2.74568
Q86YV9	Q86YV9	Hermansky-Pudlak syndrome 6 protein	HPS6	1778	Color2 [A=255, R=169, G=169, B=169]	1	4	3	3	3	4.6	4.6	4.6	82.974	0	22.86	26361000	5	18.8092	20.2248	22.0297	22.4853	+	1.178	2.74046
Q9H2M9;F8WDJ2	Q9H2M9	Rab3 GTPase-activating protein non-catalytic subunit	RAB3GAP2	2015	Color2 [A=255, R=169, G=169, B=169]	1	4	9	9	9	7.5	7.5	7.5	155.98	0	67.645	99131000	12	19.5456	21.1917	22.7964	23.3987	+	1.0481	2.7289
Q9Y613;J3KTH7	Q9Y613	FH1/FH2 domain-containing protein 1	FHOD1	2197	Color2 [A=255, R=169, G=169, B=169]	1	4	14	14	14	13.7	13.7	13.7	126.55	0	99.355	119350000	15	20.0929	20.4778	22.9382	23.0328	+	2.27215	2.70015
G5EA31;P53992	G5EA31;P53992	Protein transport protein Sec24C	SEC24C	804	Color2 [A=255, R=169, G=169, B=169]	1	4	8	8	8	9.6	9.6	9.6	111.98	0	50.504	53238000	11	20.1977	19.3117	22.7473	22.0899	+	1.39464	2.66389
Q15386	Q15386	Ubiquitin-protein ligase E3C	UBE3C	1615	Color2 [A=255, R=169, G=169, B=169]	1	4	7	7	7	8	8	8	123.92	0	46.301	59066000	10	20.1928	19.9454	22.8027	22.6425	+	2.5127	2.65348
Q96A65	Q96A65	Exocyst complex component 4	EXOC4	1891	Color2 [A=255, R=169, G=169, B=169]	1	4	9	9	9	13.4	13.4	13.4	110.5	0	85.81	68759000	14	19.9027	20.9098	23.2564	22.8528	+	1.40356	2.64837
A0A6Q8PHK0;A0A6Q8PGG9;Q14669;H7C2Y1	A0A6Q8PHK0;A0A6Q8PGG9;Q14669	E3 ubiquitin-protein ligase TRIP12	TRIP12	346	Color2 [A=255, R=169, G=169, B=169]	1	4	15	15	15	9.6	9.6	9.6	228.48	0	107.91	102930000	17	20.8266	20.0614	22.9487	23.214	+	1.64257	2.63738
Q13618;A0A087X1R9;H7C1L6;A0A087WTG3	Q13618	Cullin-3	CUL3	1568	Color2 [A=255, R=169, G=169, B=169]	1	4	8	8	8	12.4	12.4	12.4	88.929	0	73.168	58969000	8	19.9147	19.9501	22.4203	22.6764	+	2.61398	2.61601
Q06210;A0A6I8PRN4;A0A6I8PTT9;O94808;E5RJP4;A0A6I8PRT6	Q06210;A0A6I8PRN4;A0A6I8PTT9	Glutamine--fructose-6-phosphate aminotransferase [isomerizing] 1	GFPT1	1514	Color2 [A=255, R=169, G=169, B=169]	1	4	17	17	17	32.3	32.3	32.3	78.806	0	160.26	416270000	27	22.5537	22.1702	25.3635	24.5552	+	1.54665	2.59737
Q99613;B5ME19;H3BPE3;H3BPE4	Q99613;B5ME19	Eukaryotic translation initiation factor 3 subunit C;Eukaryotic translation initiation factor 3 subunit C-like protein	EIF3C;EIF3CL	503	Color2 [A=255, R=169, G=169, B=169]	1	4	13	13	13	14.6	14.6	14.6	105.34	0	102.09	177050000	23	21.2314	21.1853	24.1478	23.4631	+	1.76931	2.59708
Q96P47;E7ESL9;H7C5G0;H7C4U6;C9J975;H0Y873	Q96P47;E7ESL9;H7C5G0;H7C4U6;C9J975	Arf-GAP with GTPase, ANK repeat and PH domain-containing protein 3	AGAP3	1934	Color2 [A=255, R=169, G=169, B=169]	1	4	6	6	4	7.1	7.1	4.3	95.043	0	42.952	49145000	8	20.1898	19.6953	22.6356	22.391	+	1.94619	2.5708
A0A804HKD7;Q5R372;A0A0C4DG54;A0A0U1RQX4;A0A0U1RQY6;F5H8L0;E9PNV2;A0A0U1RQT5;E9PS63	A0A804HKD7;Q5R372	Rab GTPase-activating protein 1-like	RABGAP1L	436	Color2 [A=255, R=169, G=169, B=169]	1	4	8	8	6	8.7	8.7	6.9	119.44	0	56.648	53314000	10	19.2464	20.972	22.4477	22.8993	+	0.988568	2.56431
Q9BY44;F8WAE5;C9IZE1;H7C5R5;H7C5Q3;F8WF18;F8WAT3	Q9BY44;F8WAE5;C9IZE1	Eukaryotic translation initiation factor 2A;Eukaryotic translation initiation factor 2A, N-terminally processed	EIF2A	1990	Color2 [A=255, R=169, G=169, B=169]	1	4	13	13	13	33.3	33.3	33.3	64.989	0	98.054	152540000	20	20.9542	20.1462	23.1027	23.1157	+	1.61918	2.55901
Q7KZF4;H7C597	Q7KZF4	Staphylococcal nuclease domain-containing protein 1	SND1	1742	Color2 [A=255, R=169, G=169, B=169]	1	4	17	17	17	23.3	23.3	23.3	102	0	131.99	177940000	21	19.4429	22.4738	23.638	23.3928	+	0.629637	2.55711
E9PGC0;P20936	E9PGC0;P20936	Ras GTPase-activating protein 1	RASA1	677	Color2 [A=255, R=169, G=169, B=169]	1	4	10	10	10	16.3	16.3	16.3	101.79	0	103.25	83619000	10	20.3598	20.8059	23.2152	23.0537	+	2.06897	2.55159
J3KP75;O75167;F5H858;F6TH74	J3KP75;O75167	Phosphatase and actin regulator;Phosphatase and actin regulator 2	PHACTR2	902	Color2 [A=255, R=169, G=169, B=169]	1	4	8	8	8	15.1	15.1	15.1	68.295	0	58.786	63453000	11	20.0218	20.9969	22.8724	23.2381	+	1.40468	2.5459
A0A2R8Y4W2;A0A2R8YE63;Q12929;F5GYM8;F5H3Q6;F5H0R8;F5H1B5;F5H2B8;H0YFG1	A0A2R8Y4W2;A0A2R8YE63;Q12929	Epidermal growth factor receptor kinase substrate 8	EPS8	234	Color2 [A=255, R=169, G=169, B=169]	1	4	14	14	14	22.5	22.5	22.5	92.75	0	150.04	174590000	20	19.9169	21.5012	23.0468	23.4061	+	1.04459	2.51739
Q5W0V3;Q5W0V4	Q5W0V3	Protein FAM160B1	FAM160B1	1700	Color2 [A=255, R=169, G=169, B=169]	1	4	4	4	3	5.6	5.6	4.4	86.557	0	22.687	29816000	6	19.852	19.3958	22.4396	21.8345	+	1.65781	2.5131
O15027;F1T0I1;A0A3F2YNX0;A0A3F2YNZ0;A0A0C4DH09;X6RGP5;Q8N9G1	O15027;F1T0I1;A0A3F2YNX0;A0A3F2YNZ0;A0A0C4DH09;X6RGP5	Protein transport protein Sec16A	SEC16A	994	Color2 [A=255, R=169, G=169, B=169]	1	4	16	16	16	9.7	9.7	9.7	251.89	0	110.5	135350000	18	19.5312	21.8066	22.8549	23.465	+	0.772806	2.49109
Q9UPM8;H0YL95;H0YK95;H0YK94	Q9UPM8	AP-4 complex subunit epsilon-1	AP4E1	2141	Color2 [A=255, R=169, G=169, B=169]	1	4	11	11	11	13.3	13.3	13.3	127.29	0	99.826	87191000	13	20.8367	20.7783	23.2924	23.3041	+	3.84578	2.49074
Q8WTW3;A0A087WVI0;E9PBL8;J3KRP4	Q8WTW3;A0A087WVI0;E9PBL8	Conserved oligomeric Golgi complex subunit 1	COG1	1853	Color2 [A=255, R=169, G=169, B=169]	1	4	13	13	13	16.5	16.5	16.5	108.98	0	84.794	85466000	16	20.1222	19.8329	22.1914	22.7384	+	1.82037	2.48738
O43815	O43815	Striatin	STRN	1036	Color2 [A=255, R=169, G=169, B=169]	1	4	9	9	9	17.9	17.9	17.9	86.131	0	73.161	95304000	14	20.5629	20.9082	23.3687	23.0718	+	2.08123	2.48469
Q9UPQ7;B7ZAG0;C9JWE6;E7ENB6;H7C566;Q6ZMN7	Q9UPQ7;B7ZAG0;C9JWE6;E7ENB6	E3 ubiquitin-protein ligase PDZRN3	PDZRN3	2143	Color2 [A=255, R=169, G=169, B=169]	1	4	10	10	10	10.6	10.6	10.6	119.6	0	62.657	89490000	11	20.8433	20.5323	22.9115	23.4283	+	1.84043	2.48211
Q9Y5M8;H7C4H2;C9J5Z8	Q9Y5M8;H7C4H2	Signal recognition particle receptor subunit beta	SRPRB	2191	Color2 [A=255, R=169, G=169, B=169]	1	4	11	11	11	52.8	52.8	52.8	29.702	0	117.45	301850000	24	22.9324	22.5289	25.467	24.9436	+	1.76019	2.47467
E7EPN9;Q9Y520;A0A2R8YET2;H7C5N8;A0A2R8Y7F4;A0A0A0MS30	E7EPN9;Q9Y520	Protein PRRC2C	PRRC2C	649	Color2 [A=255, R=169, G=169, B=169]	1	4	15	14	14	6.7	6.3	6.3	308.77	0	89.202	118780000	16	20.7063	20.508	23.3435	22.8061	+	1.87928	2.46771
Q8WWN8;G5E9Y3;Q05CH1	Q8WWN8;G5E9Y3	Arf-GAP with Rho-GAP domain, ANK repeat and PH domain-containing protein 3	ARAP3	1866	Color2 [A=255, R=169, G=169, B=169]	1	4	37	37	37	31.4	31.4	31.4	169.84	0	323.31	1855000000	92	24.0298	23.7987	26.4018	26.3416	+	2.62846	2.45751
Q8IVF2	Q8IVF2	Protein AHNAK2	AHNAK2	1782	Color2 [A=255, R=169, G=169, B=169]	1	4	160	159	159	53.8	53.8	53.8	616.62	0	323.31	10614000000	373	25.7123	25.4867	28.0346	28.0628	+	2.66816	2.44922
H0YDB2;Q13586;G0XQ39;E9PNJ4;E9PIQ8;E9PRZ7;E9PR09;E9PN27;E9PRE4;E9PR07;E9PJ19;E9PMB4	H0YDB2;Q13586;G0XQ39;E9PNJ4	Stromal interaction molecule 1	STIM1	836	Color2 [A=255, R=169, G=169, B=169]	1	4	20	20	19	39.5	39.5	37.3	80.944	0	323.31	1509800000	59	23.6736	24.1362	26.2312	26.4659	+	1.95553	2.44369
Q96PY6;H0Y8M6	Q96PY6	Serine/threonine-protein kinase Nek1	NEK1	1940	Color2 [A=255, R=169, G=169, B=169]	1	4	5	5	5	3.6	3.6	3.6	142.83	0	30.137	57342000	8	20.0515	21.2274	22.8332	23.322	+	1.2081	2.43815
P22234;E9PBS1;D6RF62	P22234;E9PBS1;D6RF62	Multifunctional protein ADE2;Phosphoribosylaminoimidazole-succinocarboxamide synthase;Phosphoribosylaminoimidazole carboxylase	PAICS	1241	Color2 [A=255, R=169, G=169, B=169]	1	4	15	15	15	35.8	35.8	35.8	47.079	0	150.71	335480000	29	21.7596	21.8592	24.924	23.5271	+	1.12667	2.41613
O75165;A0A3B3IRM0;H0Y8Q2;H0YA63	O75165	DnaJ homolog subfamily C member 13	DNAJC13	1060	Color2 [A=255, R=169, G=169, B=169]	1	4	76	76	76	41.2	41.2	41.2	254.41	0	323.31	3442000000	182	23.7346	23.567	26.0906	26.0233	+	2.85216	2.40616
P46937;H0YCI3;H7C4S7;A0A1B0GUV4;A0A1B0GUF0;A0A1B0GUI9;A0A0D9SGF2;A0A0D9SET0;A0A1B0GTH8;A0A0D9SGF8;A0A0D9SEY4;A0A1B0GTC0;E7EWI0;A0A0E3D6M1;A0A0D9SGI1;Q86UL8	P46937	Transcriptional coactivator YAP1	YAP1	1354	Color2 [A=255, R=169, G=169, B=169]	1	4	7	7	6	25.8	25.8	24.2	54.461	0	59.09	67642000	11	20.7315	20.0761	22.6232	22.9731	+	1.63385	2.39435
P26639	P26639	Threonine--tRNA ligase, cytoplasmic	TARS	1261	Color2 [A=255, R=169, G=169, B=169]	1	4	4	4	4	5.5	5.5	5.5	83.434	0	25.216	59523000	5	20.7298	20.1977	22.7714	22.9415	+	1.87428	2.39264
J3KPM9;A0A669KBI6;A0A669KB56;A0A669KBA4;A0A669KB53;P42224;A0A669KB68;A0A669KB52;A0A669KB75;E7EPD2;E7ENM1;D2KFR9;A0A669KB17;E9PH66	J3KPM9;A0A669KBI6;A0A669KB56;A0A669KBA4;A0A669KB53;P42224;A0A669KB68;A0A669KB52;A0A669KB75	Signal transducer and activator of transcription;Signal transducer and activator of transcription 1-alpha/beta	STAT1	320	Color2 [A=255, R=169, G=169, B=169]	1	4	15	15	15	27.3	27.3	27.3	83.359	0	128.16	182690000	17	21.4378	20.4397	23.3802	23.2676	+	1.381	2.38511
Q13620;A0A7P0T954;K4DI93;A0A669KAX4;A0A7P0T9L3;A0A7P0T9C8;A0A7P0T8P8;A0A7P0TAQ3;A0A804CL36;A0A7P0T9D0;A0A669KBG9;A0A7P0T9P5;A0A7P0TAF9;A0A7P0T9R8;A0A7P0Z4G9;A0A7P0T8W4;A0A7P0Z439;A0A7P0Z4E4	Q13620;A0A7P0T954;K4DI93;A0A669KAX4;A0A7P0T9L3;A0A7P0T9C8;A0A7P0T8P8;A0A7P0TAQ3;A0A804CL36;A0A7P0T9D0;A0A669KBG9;A0A7P0T9P5;A0A7P0TAF9	Cullin-4B	CUL4B	316	Color2 [A=255, R=169, G=169, B=169]	1	4	7	3	3	9.4	4.4	4.4	103.98	0	27.449	42733000	3	20.7145	20.0865	22.9834	22.5847	+	1.6291	2.3836
E7EQR4;P15311;A0A2R8Y7M3;A0A2R8Y5S7;P35241;E9PQ82;E9PNV3;V9GZ54;A0A2R8Y5P0	E7EQR4;P15311;A0A2R8Y7M3;A0A2R8Y5S7;P35241	Ezrin;Radixin	EZR;RDX	650	Color2 [A=255, R=169, G=169, B=169]	1	4	18	18	9	28.2	28.2	17.4	69.371	0	122.4	580230000	32	23.3202	22.7308	25.4431	25.36	+	1.81449	2.37612
A0A0G2JHC2;Q6NYC8	A0A0G2JHC2;Q6NYC8	Phostensin	PPP1R18	162	Color2 [A=255, R=169, G=169, B=169]	1	4	11	11	11	23.7	23.7	23.7	68.041	0	92.605	249630000	18	21.3908	22.6472	23.874	24.9145	+	0.997993	2.37526
E9PFH7;A0A087WYG2;A0A669KB35;Q9UPT6	E9PFH7;A0A087WYG2;A0A669KB35;Q9UPT6	C-Jun-amino-terminal kinase-interacting protein 3	MAPK8IP3	60	Color2 [A=255, R=169, G=169, B=169]	1	4	11	8	8	10.8	8.8	8.8	146.68	0	54.336	84374000	10	20.2486	20.6126	22.8215	22.7678	+	2.22155	2.364
P21333;Q60FE5;A0A7P0NMY4;F8WE98;A0A087WWY3;A0A7I2V3E6;H0Y5F3;A0A669KBC6;H7C2E7	P21333;Q60FE5;A0A7P0NMY4	Filamin-A	FLNA	1235	Color2 [A=255, R=169, G=169, B=169]	1	4	126	126	100	64.9	64.9	53.5	280.74	0	323.31	62490000000	561	27.3128	27.412	29.6476	29.805	+	2.81102	2.36395
Q9Y484;A0A0U1RR06;H0Y329;A0A0U1RQR1;C9JUS5;C9JYH8;G8JLI5;C9J471;C9JBX7;C9J0A8;C9J7Q8;C9J5L0;A0A0U1RQG6;A0A0U1RQM7;C9JE01;A0A0U1RRJ9;A0A0U1RQS7;A6NM71;C9JVT3;A0A0U1RR42;H7C4N7;A0A0U1RQJ7	Q9Y484;A0A0U1RR06;H0Y329;A0A0U1RQR1;C9JUS5;C9JYH8;G8JLI5;C9J471;C9JBX7;C9J0A8;C9J7Q8;C9J5L0;A0A0U1RQG6;A0A0U1RQM7;C9JE01	WD repeat domain phosphoinositide-interacting protein 4	WDR45	183	Color2 [A=255, R=169, G=169, B=169]	1	4	5	5	5	13.9	13.9	13.9	39.867	0	32.855	49395000	7	20.8314	20.2673	22.6661	23.1592	+	1.6159	2.36329
Q8IWW6;Q1RLN5;H0Y5D8	Q8IWW6;Q1RLN5	Rho GTPase-activating protein 12	ARHGAP12	1639	Color2 [A=255, R=169, G=169, B=169]	1	4	5	5	5	9	9	9	96.253	0	33.5	48413000	8	20.3031	20.4429	22.8721	22.5965	+	2.37124	2.36131
P53396;K7ESG8	P53396	ATP-citrate synthase	ACLY	1401	Color2 [A=255, R=169, G=169, B=169]	1	4	16	16	16	19.3	19.3	19.3	120.84	0	149.88	213520000	23	21.6857	21.788	24.8462	23.3423	+	1.05155	2.35746
K4DIB6;K4DIB3;K4DIB8;K4DIA8;A0A0D9SEI9;A0A0D9SFE1;E9PJH7;Q9H1K4;Q9H936;A0A0D9SFA8;K4DIB0;K4DIA2;A0A0D9SG84;E9PI74;E9PQ36;E9PS95	K4DIB6;K4DIB3;K4DIB8;K4DIA8;A0A0D9SEI9;A0A0D9SFE1;E9PJH7;Q9H1K4;Q9H936;A0A0D9SFA8;K4DIB0;K4DIA2;A0A0D9SG84;E9PI74;E9PQ36;E9PS95	Mitochondrial glutamate carrier 2;Mitochondrial glutamate carrier 1	SLC25A22;SLC25A18	151	Color2 [A=255, R=169, G=169, B=169]	1	4	3	3	3	18.6	18.6	18.6	16.696	0	19.011	33663000	5	19.9045	19.698	21.9361	22.3612	+	2.00082	2.34742
O43776	O43776	Asparagine--tRNA ligase, cytoplasmic	NARS	1034	Color2 [A=255, R=169, G=169, B=169]	1	4	5	5	5	12.2	12.2	12.2	62.942	0	39.318	67735000	8	19.957	20.9044	22.9833	22.5569	+	1.3379	2.33938
P07355;H0YMW4;H0YN42;H0YMU9;H0YMD0;A6NMY6;H0YM50;H0YL33;H0YNB8;H0YKS4;H0YNP5;H0YN28;H0YMM1;A0A7I2V4P4;H0YKX9;H0YMT9;H0YLV6;H0YKZ7;H0YNA0;H0YKL9;H0YKV8;H0YMD9;H0YKN4;H0YLE2	P07355;H0YMW4;H0YN42;H0YMU9;H0YMD0;A6NMY6;H0YM50;H0YL33;H0YNB8;H0YKS4;H0YNP5;H0YN28	Annexin A2;Annexin;Putative annexin A2-like protein	ANXA2;ANXA2P2	1154	Color2 [A=255, R=169, G=169, B=169]	1	4	25	25	25	69	69	69	38.604	0	323.31	6844400000	79	26.0841	25.9364	28.46	28.2311	+	2.47027	2.33527
A0A2R8Y891;P08237;F8VZI0;F8VP00;F8VSF7;F8VTQ3;F8VW30;F8VUB8;F8VYK8;F8VX13;F8VZQ1;F8VVE3	A0A2R8Y891;P08237;F8VZI0	ATP-dependent 6-phosphofructokinase, muscle type	PFKM	254	Color2 [A=255, R=169, G=169, B=169]	1	4	10	10	8	15.5	15.5	13.5	96.907	0	85.755	181270000	18	20.3966	22.8915	24.0543	23.8765	+	0.68916	2.32133
Q8ND04;J3KTD7;J3QKP6	Q8ND04	Protein SMG8	SMG8	1826	Color2 [A=255, R=169, G=169, B=169]	1	4	12	12	12	17.2	17.2	17.2	109.68	0	100.06	85227000	14	20.0348	20.9046	22.6454	22.908	+	1.43585	2.30708
Q9H0H5;F8VRD2;F8VWX0;F8VVE5;F8VWY4;F8VV47;F8VZ66;F8W0L1;F8VS54;F8W1E5;F8VV39;F8VUW9;F8W1T4;F8VXH1;F8VQZ5;F8VV37;F8VYH6;H0YIK5;F8VQF5;F8VVY0	Q9H0H5;F8VRD2;F8VWX0;F8VVE5;F8VWY4;F8VV47;F8VZ66;F8W0L1	Rac GTPase-activating protein 1	RACGAP1	2004	Color2 [A=255, R=169, G=169, B=169]	1	4	6	6	6	12	12	12	71.026	0	40.999	49942000	8	20.4478	20.0061	22.5069	22.5599	+	2.03754	2.30641
A0A087X253;P63010;A0A087WYD1;A0A087WU93;A0A087WZQ6;C9J1E7;A0A087WXS3;K7EKZ5;K7EJX1;K7EN71;K7ERB2;K7EJ01;H7C034	A0A087X253;P63010;A0A087WYD1;A0A087WU93;A0A087WZQ6	AP-2 complex subunit beta	AP2B1	81	Color2 [A=255, R=169, G=169, B=169]	1	4	8	8	4	9.1	9.1	4.6	101.33	0	52.324	57557000	11	20.0788	20.0858	22.5781	22.1869	+	2.14535	2.30021
E9PD53;Q9NTJ3;C9JR83;C9JVD8;C9J578;C9J9E4	E9PD53;Q9NTJ3	Structural maintenance of chromosomes protein;Structural maintenance of chromosomes protein 4	SMC4	666	Color2 [A=255, R=169, G=169, B=169]	1	4	11	11	11	9.6	9.6	9.6	144.45	0	66.918	66271000	9	20.0716	20.0304	22.6521	22.007	+	1.70917	2.2785
Q8NDV7;H7C269;H3BRT3	Q8NDV7;H7C269	Trinucleotide repeat-containing gene 6A protein	TNRC6A	1829	Color2 [A=255, R=169, G=169, B=169]	1	4	5	5	5	3.3	3.3	3.3	210.29	0	34.681	35510000	7	20.2312	19.5668	22.0154	22.3279	+	1.6001	2.27269
A0A087X0G7;A0A087WUW6;A0A087X1B1;Q9Y6K9;C9JN51;A0A087WV30;C9J2V2;C9JH59	A0A087X0G7;A0A087WUW6;A0A087X1B1;Q9Y6K9;C9JN51;A0A087WV30	NF-kappa-B essential modulator	IKBKG	30	Color2 [A=255, R=169, G=169, B=169]	1	4	7	7	6	23.4	23.4	21.2	47.256	0	82.06	74723000	10	22.1426	19.3104	23.1787	22.8061	+	0.595953	2.26591
Q9Y3F4;H0YH33	Q9Y3F4	Serine-threonine kinase receptor-associated protein	STRAP	2170	Color2 [A=255, R=169, G=169, B=169]	1	4	11	11	11	41.1	41.1	41.1	38.438	0	157.97	329000000	26	22.3756	22.0274	24.4738	24.4532	+	2.22957	2.26201
Q86UX7;F5H1C6	Q86UX7;F5H1C6	Fermitin family homolog 3	FERMT3	1767	Color2 [A=255, R=169, G=169, B=169]	1	4	7	7	7	14.7	14.7	14.7	75.952	0	46.069	54770000	12	19.9884	20.5088	22.3833	22.6377	+	1.79584	2.26195
P11216;H0Y4Z6;E9PK47;P06737	P11216	Glycogen phosphorylase, brain form	PYGB	1178	Color2 [A=255, R=169, G=169, B=169]	1	4	29	29	23	39.1	39.1	31.2	96.695	0	311.72	1640100000	74	24.1318	24.7414	26.7369	26.6488	+	1.74171	2.25626
Q96R06;K7ELG0;K7ELC8;E9PMD0	Q96R06;K7ELG0	Sperm-associated antigen 5	SPAG5	1947	Color2 [A=255, R=169, G=169, B=169]	1	4	6	6	6	5.6	5.6	5.6	134.42	0	49.378	55291000	10	19.6693	20.4412	22.1683	22.4544	+	1.49879	2.25614
Q13439;H0Y6I0;C9JHJ5;E7EVX2;A0A087WTW2;Q86W71;C9J0Y3	Q13439;H0Y6I0	Golgin subfamily A member 4	GOLGA4	1560	Color2 [A=255, R=169, G=169, B=169]	1	4	82	81	81	42.5	42.1	42.1	261.14	0	323.31	1867600000	144	24.1584	23.6456	26.0637	26.2116	+	1.85544	2.23566
P53814;A0A087X1R1;A0A087WVP4;A0A096LNK9;C9JGQ0;C9JP19;H7C372;C9JQZ8;H7BZZ8;B5MCI0;C9JBH9;C9JV14;C9JYU8	P53814;A0A087X1R1;A0A087WVP4	Smoothelin	SMTN	1404	Color2 [A=255, R=169, G=169, B=169]	1	4	16	16	16	22.5	22.5	22.5	99.058	0	116.89	202920000	27	21.0549	21.4835	23.3236	23.6802	+	1.81714	2.23272
E7EVA0;A0A804HKE7;B5MEG9;H7C4C5;H0Y2V1;F8W9U4;H7C456;A0A0J9YVV8;A0A0J9YW37	E7EVA0;A0A804HKE7	Microtubule-associated protein	MAP4	656	Color2 [A=255, R=169, G=169, B=169]	1	4	61	61	12	35.8	35.8	8.4	245.44	0	323.31	8302700000	208	25.5601	25.518	27.7706	27.7577	+	4.00892	2.22509
Q9BX66;A0A0U1RQI5	Q9BX66;A0A0U1RQI5	Sorbin and SH3 domain-containing protein 1	SORBS1	1988	Color2 [A=255, R=169, G=169, B=169]	1	4	4	4	4	4.4	4.4	4.4	142.51	0	29.929	41051000	6	19.1514	21.0038	21.877	22.704	+	0.793491	2.21284
J3KN75;Q0IIM8;H0Y552;D6RFZ2;D6RC82	J3KN75;Q0IIM8	TBC1 domain family member 8B	TBC1D8B	900	Color2 [A=255, R=169, G=169, B=169]	1	4	8	8	8	9.9	9.9	9.9	128.11	0	55.679	62729000	9	20.2734	21.1446	23.5931	22.2481	+	0.958507	2.21159
Q6P996;H3BND4;Q86XE2;J3KNK7;Q6P474;Q6XYB5;H3BNL6;H3BPV5;H3BM88;A0A0J9YXH6	Q6P996;H3BND4	Pyridoxal-dependent decarboxylase domain-containing protein 1	PDXDC1	1721	Color2 [A=255, R=169, G=169, B=169]	1	4	15	15	15	28.8	28.8	28.8	86.706	0	150.24	251060000	27	21.4949	22.0596	23.9512	24.0261	+	1.79091	2.21142
Q32Q12;J3KPD9;P22392;O60361;F6XY72	Q32Q12;J3KPD9;P22392	Nucleoside diphosphate kinase;Nucleoside diphosphate kinase B	NME1-NME2;NME2	1648	Color2 [A=255, R=169, G=169, B=169]	1	4	9	9	2	51.4	51.4	6.8	32.642	0	66.971	496300000	26	23.3692	23.2373	25.4169	25.5633	+	2.69377	2.18683
A0A087WZV0;O43314;D6RBU4;F8W9A8;B7WPL9;Q6PFW1;H0Y9M0;H0Y9S9	A0A087WZV0;O43314;D6RBU4	Inositol hexakisphosphate and diphosphoinositol-pentakisphosphate kinase 2	PPIP5K2	69	Color2 [A=255, R=169, G=169, B=169]	1	4	7	7	7	6.3	6.3	6.3	144.36	0	52.118	37437000	6	20.2451	19.7972	22.5125	21.9022	+	1.54228	2.18621
O75643;A0A494C1A5	O75643;A0A494C1A5	U5 small nuclear ribonucleoprotein 200 kDa helicase	SNRNP200	1075	Color2 [A=255, R=169, G=169, B=169]	1	4	5	5	5	2.8	2.8	2.8	244.5	0	52.843	27980000	8	18.7467	21.2032	22.5216	21.7976	+	0.638056	2.18462
P05023;M0R116;B1AKY9;A0A2R8YEY8;A0A0A0MT26;P13637;P50993;H0Y7C1;P20648;Q5TC02;Q5TC01;M0QXF2;Q13733;P54707	P05023;M0R116;B1AKY9;A0A2R8YEY8;A0A0A0MT26;P13637;P50993	Sodium/potassium-transporting ATPase subunit alpha-1;Sodium/potassium-transporting ATPase subunit alpha-3;Sodium/potassium-transporting ATPase subunit alpha-2	ATP1A1;ATP1A3;ATP1A2	1137	Color2 [A=255, R=169, G=169, B=169]	1	4	8	8	8	10.2	10.2	10.2	112.89	0	71.511	69880000	15	21.9239	18.9934	22.2909	22.977	+	0.544867	2.1753
P83436	P83436	Conserved oligomeric Golgi complex subunit 7	COG7	1490	Color2 [A=255, R=169, G=169, B=169]	1	4	5	5	5	8.2	8.2	8.2	86.343	0	34.094	51932000	7	20.3669	20.5754	22.5587	22.7036	+	2.46383	2.16003
E9PNK6;E9PPQ1;J3KNE7;Q16890;E9PNQ9	E9PNK6;E9PPQ1;J3KNE7;Q16890;E9PNQ9	Tumor protein D53	TPD52L1	710	Color2 [A=255, R=169, G=169, B=169]	1	4	4	4	4	28.9	28.9	28.9	18.661	0	35.267	35190000	8	20.0475	20.4491	22.059	22.6626	+	1.54958	2.11248
P30876;C9J2Y9;C9J4M6	P30876;C9J2Y9;C9J4M6	DNA-directed RNA polymerase II subunit RPB2;DNA-directed RNA polymerase	POLR2B	527	Color2 [A=255, R=169, G=169, B=169]	1	4	8	8	8	9.2	9.2	9.2	133.9	0	49.88	57121000	9	20.1183	20.6581	22.5184	22.4811	+	1.79532	2.11152
P53618;E9PP73;E9PP63;E9PKQ1	P53618;E9PP73	Coatomer subunit beta	COPB1	1403	Color2 [A=255, R=169, G=169, B=169]	1	4	6	6	6	8.4	8.4	8.4	107.14	0	40.411	55656000	11	20.2898	20.1475	21.9436	22.688	+	1.50684	2.09714
Q9C0C2;A0A2R8Y5C4;E9PKK0;E9PKE7	Q9C0C2	182 kDa tankyrase-1-binding protein	TNKS1BP1	1995	Color2 [A=255, R=169, G=169, B=169]	1	4	43	43	43	33.7	33.7	33.7	181.79	0	323.31	1146000000	88	23.9088	23.03	25.4191	25.6466	+	1.34547	2.06338
O00429;F8VZ52;B4DPZ9;B4DDQ3;F8W1W3;F8VUJ9;H0YHY4;F8VR28;F8VYL3	O00429;F8VZ52	Dynamin-1-like protein	DNM1L	972	Color2 [A=255, R=169, G=169, B=169]	1	4	15	15	15	21.2	21.2	21.2	81.876	0	114.16	451450000	28	24.1859	22.0692	25.0558	25.3131	+	0.713396	2.05696
Q9ULV4;B4E3S0;H0YHL7;F8W1H8;F8VUX3;F8VSA4;F8VRE9;F8VTT6;F8VVB7;F8VV53;J3QLV6;J3KSS5;Q6QEF8	Q9ULV4;B4E3S0;H0YHL7	Coronin-1C;Coronin	CORO1C	2132	Color2 [A=255, R=169, G=169, B=169]	1	4	17	17	17	33.8	33.8	33.8	53.248	0	238.2	1200900000	38	24.4939	24.555	26.6629	26.473	+	2.62453	2.0435
Q01813;A0A7I2V3Z0;Q5VSR5;B1APP6;V9GY25;V9GYV7;A0A7I2V5S1	Q01813;A0A7I2V3Z0	ATP-dependent 6-phosphofructokinase, platelet type	PFKP	1501	Color2 [A=255, R=169, G=169, B=169]	1	4	8	7	6	14	12.9	10.5	85.595	0	58.27	114300000	15	20.5802	22.5248	23.2475	23.919	+	0.728014	2.03075
Q96JQ2;G3V3D8;G3V4C0;G3V5U3	Q96JQ2	Calmin	CLMN	1924	Color2 [A=255, R=169, G=169, B=169]	1	4	26	26	26	36.8	36.8	36.8	111.65	0	209.74	754990000	45	23.3306	23.0675	25.2544	25.1828	+	2.34416	2.01957
Q9UJY5;B0QYR6	Q9UJY5	ADP-ribosylation factor-binding protein GGA1	GGA1	2119	Color2 [A=255, R=169, G=169, B=169]	1	4	4	4	4	5.6	5.6	5.6	70.383	0	27.002	61262000	7	21.4459	20.8463	23.1941	23.1103	+	1.65708	2.00609
O14920;A0A499FJS7;E5RGW5;G3V105;J3KNS5;A0A7P0SVL5;E5RJH2;E5RGA0;E5RIW0;E5RFT3;A0A7I2V4L0;E5RFG5;A0A7P0NCV2	O14920;A0A499FJS7;E5RGW5;G3V105	Inhibitor of nuclear factor kappa-B kinase subunit beta	IKBKB	989	Color2 [A=255, R=169, G=169, B=169]	1	4	8	8	8	11.1	11.1	11.1	86.563	0	60.717	65445000	16	20.089	21.5258	22.83	22.7748	+	0.962469	1.99503
P30622;J3KP58;F5H0N7;F5H6A0;A0A3B3ITA2;F5H367;F5H270;F5H1T5;A0A3B3ISJ8	P30622;J3KP58;F5H0N7;F5H6A0	CAP-Gly domain-containing linker protein 1	CLIP1	1290	Color2 [A=255, R=169, G=169, B=169]	1	4	12	12	9	10	10	7.9	162.24	0	83.063	96061000	13	20.4815	21.348	22.4056	23.3945	+	1.02513	1.98533
P26196;Q8IV96	P26196	Probable ATP-dependent RNA helicase DDX6	DDX6	1259	Color2 [A=255, R=169, G=169, B=169]	1	4	6	6	6	15.7	15.7	15.7	54.416	0	49.929	150210000	13	23.0624	20.7992	23.9763	23.806	+	0.645463	1.96034
F6S8N6;A0A0A0MRJ6;P22061;A0A3F2YNX8;F8WDT3;F8WAV5;F8WAX2;H7C4X2;C9J0F2	F6S8N6;A0A0A0MRJ6;P22061;A0A3F2YNX8	Protein-L-isoaspartate O-methyltransferase;Protein-L-isoaspartate(D-aspartate) O-methyltransferase	PCMT1	110	Color2 [A=255, R=169, G=169, B=169]	1	4	9	9	9	39.2	39.2	39.2	26.626	0	81.058	393230000	22	22.9809	22.6674	24.2409	25.2677	+	1.15868	1.93013
F5GYK2;Q9NRL3;M0R317;R4GN16;M0QZM0	F5GYK2;Q9NRL3	Striatin-4	STRN4	730	Color2 [A=255, R=169, G=169, B=169]	1	4	3	3	3	6.8	6.8	6.8	68.584	0	19.385	48354000	7	21.8226	20.1392	22.8517	22.9659	+	0.82492	1.92792
O95295	O95295	SNARE-associated protein Snapin	SNAPIN	1099	Color2 [A=255, R=169, G=169, B=169]	1	4	3	3	3	44.9	44.9	44.9	14.874	0	44.849	26425000	4	19.9882	21.2098	22.3798	22.6569	+	1.0361	1.91934
C9JVY5;Q9Y2D5	C9JVY5;Q9Y2D5	A-kinase anchor protein 2	AKAP2	558	Color2 [A=255, R=169, G=169, B=169]	1	4	8	8	8	14.1	14.1	14.1	85.282	0	48.862	48651000	11	20.4675	20.9634	22.7055	22.5609	+	1.75303	1.91771
Q15365;F8VTZ0	Q15365	Poly(rC)-binding protein 1	PCBP1	1613	Color2 [A=255, R=169, G=169, B=169]	1	4	13	13	11	56.7	56.7	48	37.497	0	191.7	844920000	30	24.3601	24.1175	26.1731	26.1252	+	2.3806	1.91032
Q14678;Q5W0W3;Q5W0W2	Q14678	KN motif and ankyrin repeat domain-containing protein 1	KANK1	1590	Color2 [A=255, R=169, G=169, B=169]	1	4	41	41	40	47.7	47.7	46.4	147.29	0	323.31	6271800000	149	25.8012	25.4904	27.467	27.6298	+	2.07605	1.90262
Q16513;B1AL79	Q16513;B1AL79	Serine/threonine-protein kinase N2	PKN2	1631	Color2 [A=255, R=169, G=169, B=169]	1	4	6	6	6	9.1	9.1	9.1	112.03	0	39.356	52548000	8	19.7941	21.0638	22.133	22.5011	+	0.983687	1.88811
Q7Z3B4	Q7Z3B4	Nucleoporin p54	NUP54	1754	Color2 [A=255, R=169, G=169, B=169]	1	4	3	3	3	8.3	8.3	8.3	55.435	0	21.519	30557000	4	19.6776	21.3479	22.1259	22.6255	+	0.779738	1.86296
Q9HCD6;J3KRP9	Q9HCD6	Protein TANC2	TANC2	2035	Color2 [A=255, R=169, G=169, B=169]	1	4	9	8	8	5	4.7	4.7	219.65	0	51.602	30997000	7	18.806	21.2528	21.879	21.8899	+	0.570703	1.85502
O94927;K7EQ61	O94927	HAUS augmin-like complex subunit 5	HAUS5	1094	Color2 [A=255, R=169, G=169, B=169]	1	4	4	4	4	7.1	7.1	7.1	71.682	0	24.343	30794000	4	20.9961	19.9963	22.4903	22.1938	+	1.14658	1.84582
P63167;Q96FJ2;F8VXL2;F8VRV5;F8VXI7	P63167;Q96FJ2	Dynein light chain 1, cytoplasmic;Dynein light chain 2, cytoplasmic	DYNLL1;DYNLL2	1475	Color2 [A=255, R=169, G=169, B=169]	1	4	5	5	5	59.6	59.6	59.6	10.366	0	186.1	2630700000	33	26.5929	26.3486	28.2417	28.3731	+	2.24754	1.83667
Q99567;J3KMX1;I3L4K7;I3L245	Q99567;J3KMX1	Nuclear pore complex protein Nup88	NUP88	1961	Color2 [A=255, R=169, G=169, B=169]	1	4	7	7	7	13	13	13	83.541	0	90.492	130360000	14	22.4587	20.5301	23.6101	23.0226	+	0.672764	1.82192
H0YJB5;A0A1B0GUI1;A0A7P0TAR5;Q6GYQ0	H0YJB5;A0A1B0GUI1;A0A7P0TAR5;Q6GYQ0	Ral GTPase-activating protein subunit alpha-1	RALGAPA1	203	Color2 [A=255, R=169, G=169, B=169]	1	4	4	4	4	2	2	2	239.85	0	24.339	33329000	7	20.4789	20.0786	21.8622	22.317	+	1.57084	1.81084
P46821;D6RA32;D6RA40;D6RGJ3;D6RCL2	P46821	Microtubule-associated protein 1B;MAP1B heavy chain;MAP1 light chain LC1	MAP1B	1352	Color2 [A=255, R=169, G=169, B=169]	1	4	101	101	99	54.9	54.9	54	270.63	0	323.31	15730000000	322	25.9416	26.0648	27.7964	27.7675	+	2.89833	1.77876
Q86W92;F5GZP6;H0YFE4;H0YGH8;E9PP16;A0A804HJY3;A0A804HKA2;Q8ND30	Q86W92;F5GZP6	Liprin-beta-1	PPFIBP1	1773	Color2 [A=255, R=169, G=169, B=169]	1	4	43	43	31	46.8	46.8	35.1	114.02	0	323.31	1590000000	95	24.7439	24.3802	26.2963	26.3466	+	1.9702	1.75941
Q5JSH3;H7BY83	Q5JSH3;H7BY83	WD repeat-containing protein 44	WDR44	1667	Color2 [A=255, R=169, G=169, B=169]	1	4	4	4	4	5.6	5.6	5.6	101.37	0	32.174	28941000	7	19.9915	19.8541	21.6693	21.6935	+	2.8042	1.7586
P29401;A0A0B4J1R6;E9PFF2;F8W888;F8WAX4	P29401;A0A0B4J1R6	Transketolase	TKT	1278	Color2 [A=255, R=169, G=169, B=169]	1	4	15	15	15	35.2	35.2	35.2	67.877	0	183.5	787350000	38	23.7523	24.1629	25.6799	25.7261	+	1.86244	1.7454
B1AK88	B1AK88		CAPZB	477	Color2 [A=255, R=169, G=169, B=169]	1	4	13	13	2	39.2	39.2	3	33.781	0	112.36	515600000	29	24.7287	23.1461	25.9076	25.4174	+	0.762643	1.72511
P43490;A0A0C4DFS8;A0A7P0T9I9;A0A7P0T8L3;A0A7P0T973;A0A7P0TAS5;A0A7P0T931;A0A7P0T862;A0A7P0T8D2;A0A7P0TBB7;A0A7P0T941;A0A7P0TA73;A0A7P0Z466;B7Z8W6;A0A7P0T895;A0A7P0T8R4;A0A7P0Z4N0;A0A7P0T9F0;A0A7P0TB17;A0A7P0T8Z3;A0A7P0TAI8	P43490;A0A0C4DFS8;A0A7P0T9I9;A0A7P0T8L3;A0A7P0T973;A0A7P0TAS5;A0A7P0T931;A0A7P0T862;A0A7P0T8D2;A0A7P0TBB7;A0A7P0T941;A0A7P0TA73;A0A7P0Z466;B7Z8W6;A0A7P0T895;A0A7P0T8R4;A0A7P0Z4N0;A0A7P0T9F0;A0A7P0TB17;A0A7P0T8Z3;A0A7P0TAI8	Nicotinamide phosphoribosyltransferase	NAMPT	139	Color2 [A=255, R=169, G=169, B=169]	1	4	4	4	4	7.9	7.9	7.9	55.52	0	22.179	23608000	7	20.0781	19.6989	21.7434	21.468	+	1.74183	1.71721
O14976;D6RAW3;A0A087X1U9;D6RAQ7;D6RE78;H0Y8H5;D6RF16	O14976	Cyclin-G-associated kinase	GAK	991	Color2 [A=255, R=169, G=169, B=169]	1	4	11	11	11	10.9	10.9	10.9	143.19	0	119.93	82645000	15	21.169	20.6737	22.4659	22.8034	+	1.53365	1.71332
O15397;F5H2I3;F5H244	O15397	Importin-8	IPO8	1007	Color2 [A=255, R=169, G=169, B=169]	1	4	7	7	7	7.7	7.7	7.7	119.94	0	54.112	38910000	11	20.5209	20.7177	22.4786	22.1833	+	1.97556	1.71169
E9PGZ1;E7EX44;C9J813;Q05682;A0A6Q8PGI1;C9JEK3;C9JE79;F8WE61	E9PGZ1;E7EX44;C9J813;Q05682	Caldesmon	CALD1	684	Color2 [A=255, R=169, G=169, B=169]	1	4	24	24	24	52.6	52.6	52.6	61.705	0	323.31	1284800000	53	23.6868	23.9783	25.3734	25.7033	+	1.7891	1.70577
Q96JJ7;B4DIE3;H3BPB3	Q96JJ7	Protein disulfide-isomerase TMX3	TMX3	1922	Color2 [A=255, R=169, G=169, B=169]	1	4	6	6	6	14.5	14.5	14.5	51.871	0	45.487	81513000	10	21.8634	20.7335	22.6776	23.3199	+	0.919816	1.7003
O14818;Q8TAA3;H0Y586;A0A087WYS6;F5GY34	O14818;Q8TAA3;H0Y586;A0A087WYS6	Proteasome subunit alpha type-7;Proteasome subunit alpha type-7-like	PSMA7;PSMA8	987	Color2 [A=255, R=169, G=169, B=169]	1	4	4	4	4	22.6	22.6	22.6	27.887	0	30.8	40686000	8	21.6825	19.8043	22.8035	22.0756	+	0.630444	1.69621
Q9BWH6;H3BRE8	Q9BWH6;H3BRE8	RNA polymerase II-associated protein 1	RPAP1	1986	Color2 [A=255, R=169, G=169, B=169]	1	4	6	6	6	6.4	6.4	6.4	152.75	0	40.613	31814000	7	21.237	19.4766	22.2702	21.8127	+	0.687892	1.68465
F8VPD4;P27708;H7BZB3;H7C2E4	F8VPD4;P27708	CAD protein;Glutamine-dependent carbamoyl-phosphate synthase;Aspartate carbamoyltransferase;Dihydroorotase	CAD	759	Color2 [A=255, R=169, G=169, B=169]	1	4	8	8	8	4.8	4.8	4.8	236.02	0	55.297	85404000	13	21.7252	20.049	22.183	22.9425	+	0.677373	1.67562
A0A0J9YVP0;O95714;A0A3B3IRP6;A0A0G2JPS8	A0A0J9YVP0;O95714;A0A3B3IRP6	E3 ubiquitin-protein ligase HERC2	HERC2	172	Color2 [A=255, R=169, G=169, B=169]	1	4	16	16	16	9.4	9.4	9.4	224.96	0	118.69	334670000	30	22.7268	22.1973	24.102	24.163	+	1.61052	1.67047
A0A7I2PK44;A0A6Q8PG15;A0A6Q8PFM5;O95831;A0A6Q8PFQ8;A0A6Q8PFS4;A0A6Q8PHC0;A0A6Q8PHJ9;A0A6Q8PFE1;A0A6Q8PFA7;A0A7I2RLJ8;A0A6Q8PFW2;A0A6Q8PF87;E9PMA0;A0A6Q8PHJ4;A0A6Q8PFN1	A0A7I2PK44;A0A6Q8PG15;A0A6Q8PFM5;O95831;A0A6Q8PFQ8;A0A6Q8PFS4;A0A6Q8PHC0;A0A6Q8PHJ9;A0A6Q8PFE1;A0A6Q8PFA7;A0A7I2RLJ8;A0A6Q8PFW2	Apoptosis-inducing factor 1, mitochondrial	AIFM1	338	Color2 [A=255, R=169, G=169, B=169]	1	4	11	11	11	24.7	24.7	24.7	66.673	0	90.835	141630000	19	21.6625	21.2766	22.6342	23.6131	+	1.05544	1.65413
Q96T76;Q5T454;H7C1W5;H0Y7V3;F8WCH8;B0QZ77;H0Y746	Q96T76;Q5T454	MMS19 nucleotide excision repair protein homolog	MMS19	1955	Color2 [A=255, R=169, G=169, B=169]	1	4	7	7	7	8.6	8.6	8.6	113.29	0	43.321	80100000	10	20.8938	22.3593	23.7283	22.7607	+	0.684625	1.61793
O60942	O60942	mRNA-capping enzyme;Polynucleotide 5-triphosphatase;mRNA guanylyltransferase	RNGTT	1055	Color2 [A=255, R=169, G=169, B=169]	1	4	3	3	3	5.2	5.2	5.2	68.556	0	18.305	24334000	5	19.5132	21.0992	22.171	21.677	+	0.71944	1.61784
P14618;B4DNK4	P14618;B4DNK4	Pyruvate kinase PKM;Pyruvate kinase	PKM	1197	Color2 [A=255, R=169, G=169, B=169]	1	4	32	32	3	69.9	69.9	7.3	57.936	0	323.31	3521800000	95	25.5303	25.6071	27.2636	27.0331	+	2.23167	1.57963
Q13418;A0A0A0MTH3;A0A087WWY6	Q13418;A0A0A0MTH3	Integrin-linked protein kinase	ILK	123	Color2 [A=255, R=169, G=169, B=169]	1	4	5	5	5	14.2	14.2	14.2	51.419	0	34.234	42840000	8	20.8772	20.4939	21.982	22.4799	+	1.40977	1.54538
P13639;K7EJ74;K7EP67	P13639	Elongation factor 2	EEF2	1194	Color2 [A=255, R=169, G=169, B=169]	1	4	35	35	34	43.8	43.8	42.7	95.337	0	291.4	1764700000	74	24.7198	24.0704	25.6928	26.1404	+	1.21402	1.52152
Q9UJW0;E5RK21;E5RGG1;H9KVE0	Q9UJW0;E5RK21	Dynactin subunit 4	DCTN4	2116	Color2 [A=255, R=169, G=169, B=169]	1	4	4	4	4	15.4	15.4	15.4	52.337	0	32.896	35943000	4	21.8174	20.1643	22.7959	22.2194	+	0.647274	1.51684
Q6XZF7;A0A1C7CYY6;A0A1B0GTX1	Q6XZF7;A0A1C7CYY6;A0A1B0GTX1	Dynamin-binding protein	DNMBP	1735	Color2 [A=255, R=169, G=169, B=169]	1	4	8	8	8	6.6	6.6	6.6	177.35	0	62.248	60630000	10	20.5441	21.4226	22.5275	22.458	+	1.12108	1.5094
P11142;E9PKE3;E9PNE6;E9PN89;A8K7Q2;E9PLF4;E9PQQ4;E9PQK7;E9PPY6;E9PN25;E9PS65;E9PI65;E9PM13	P11142;E9PKE3;E9PNE6;E9PN89;A8K7Q2	Heat shock cognate 71 kDa protein	HSPA8	1176	Color2 [A=255, R=169, G=169, B=169]	1	4	36	35	14	60.1	60.1	27.1	70.897	0	323.31	14797000000	139	27.7178	27.5889	29.1475	29.134	+	2.72236	1.48739
P60228;A0A7I2V3S3;A0A7I2V3I0;A0A7I2V2H9;A0A7I2V2W0;A0A7I2V4G3;A0A7I2V4B4;A0A7I2V5Z6;A0A7I2V3I2;B3KW56;H0YBP5;E5RHS5;A0A7I2V5P9;A0A161SXE1;E5RGA2;A0A7I2V570;A0A7I2V3W9;A0A7I2V429;H0YBR5;A0A7I2V2Q9;E5RJ25;A0A7I2V2S9;H0YAW4;E5RII3;E5RIP5	P60228;A0A7I2V3S3;A0A7I2V3I0;A0A7I2V2H9;A0A7I2V2W0;A0A7I2V4G3;A0A7I2V4B4;A0A7I2V5Z6;A0A7I2V3I2;B3KW56;H0YBP5;E5RHS5;A0A7I2V5P9;A0A161SXE1;E5RGA2;A0A7I2V570;A0A7I2V3W9	Eukaryotic translation initiation factor 3 subunit E	EIF3E	352	Color2 [A=255, R=169, G=169, B=169]	1	4	6	6	6	16.9	16.9	16.9	52.22	0	37.693	67116000	8	21.5966	20.2922	22.0901	22.725	+	0.741897	1.46318
Q13501;E7EMC7;C9JRJ8;E9PFW8;E3W990;D6RBF1;C9J6J8	Q13501;E7EMC7	Sequestosome-1	SQSTM1	1564	Color2 [A=255, R=169, G=169, B=169]	1	4	12	12	12	51.1	51.1	51.1	47.687	0	181.44	840580000	39	23.8536	24.1826	25.4232	25.5158	+	1.86702	1.45141
O15294;C9JZL3	O15294	UDP-N-acetylglucosamine--peptide N-acetylglucosaminyltransferase 110 kDa subunit	OGT	1005	Color2 [A=255, R=169, G=169, B=169]	1	4	6	6	6	7.1	7.1	7.1	116.92	0	42.257	32164000	9	19.635	20.8344	21.8646	21.5041	+	0.833765	1.44968
A0A0U1RR39;P22681;A0A1B0GW38;A0A0U1RQX8	A0A0U1RR39;P22681;A0A1B0GW38;A0A0U1RQX8	E3 ubiquitin-protein ligase CBL	CBL	188	Color2 [A=255, R=169, G=169, B=169]	1	4	6	6	5	8.1	8.1	7.2	95.096	0	39.334	41096000	8	20.3354	21.4326	22.1734	22.4783	+	0.896464	1.44186
Q9P2Q2;Q5T376;A0A0J9YYA7	Q9P2Q2	FERM domain-containing protein 4A	FRMD4A	2092	Color2 [A=255, R=169, G=169, B=169]	1	4	13	13	13	19.6	19.6	19.6	115.46	0	158.92	233130000	26	21.6637	22.6061	23.4727	23.604	+	1.00761	1.40348
A0A7P0TAQ1;A0A7P0T8A3;C9JUP7;A0A7P0TAW3;A0A7I2V540;P55072;A0A7P0Z4C6;A0A7P0T8Q5;A0A7I2V2Y2;A0A7P0TAY0;A0A7I2V5G8	A0A7P0TAQ1;A0A7P0T8A3;C9JUP7;A0A7P0TAW3;A0A7I2V540;P55072;A0A7P0Z4C6;A0A7P0T8Q5;A0A7I2V2Y2;A0A7P0TAY0	Transitional endoplasmic reticulum ATPase	VCP	376	Color2 [A=255, R=169, G=169, B=169]	1	4	10	10	10	17.9	17.9	17.9	80.607	0	68.035	87099000	14	22.0685	21.5666	23.3059	23.132	+	1.4673	1.4014
P40121;E7ENU9;B8ZZL6;H7C0X8	P40121;E7ENU9;B8ZZL6	Macrophage-capping protein	CAPG	1324	Color2 [A=255, R=169, G=169, B=169]	1	4	8	8	8	29.6	29.6	29.6	38.498	0	87.787	614560000	27	24.332	24.2658	25.403	25.9705	+	1.39961	1.38787
Q9BSJ8;F8VZB1	Q9BSJ8	Extended synaptotagmin-1	ESYT1	1976	Color2 [A=255, R=169, G=169, B=169]	1	4	20	20	20	24.5	24.5	24.5	122.85	0	203.84	484870000	43	23.756	23.1406	24.884	24.7862	+	1.32833	1.38679
P00338;F5GXY2;F5GYU2;F5GXH2;F5H5J4;F5GZQ4;P07864;F5GWW2;F5GXU1;F5GXC7;Q6ZMR3;F5H5G7;F5H155;A0A087WUM2;G3XAP5;F5H245;F5H8H6	P00338;F5GXY2;F5GYU2	L-lactate dehydrogenase A chain	LDHA	1113	Color2 [A=255, R=169, G=169, B=169]	1	4	16	16	10	45.5	45.5	29.8	36.688	0	158.36	1098800000	32	24.8479	24.9999	26.2963	26.281	+	2.50667	1.36473
H3BRU6;F8VZX2;Q15366;F8W0G4;F8VXH9;F8W1G6;J3QT27;E9PFP8;P57721;H3BND9;F8VRH0;H3BSS4	H3BRU6;F8VZX2;Q15366;F8W0G4;F8VXH9;F8W1G6;J3QT27;E9PFP8;P57721	Poly(rC)-binding protein 2;Poly(rC)-binding protein 3	PCBP2;PCBP3	770	Color2 [A=255, R=169, G=169, B=169]	1	4	6	4	4	36.5	26.2	26.2	31.6	0	31.542	168800000	10	23.2053	22.8478	24.2797	24.4893	+	1.64786	1.358
P62873;B1AKQ8;F6UT28;E7EP32;F6X3N5;F5H8J8;F5H100;B3KVK2;F5H0S8;E9PCP0;P16520	P62873;B1AKQ8;F6UT28;E7EP32;F6X3N5	Guanine nucleotide-binding protein G(I)/G(S)/G(T) subunit beta-1	GNB1;GNB2	1465	Color2 [A=255, R=169, G=169, B=169]	1	4	5	5	1	17.9	17.9	5.6	37.377	0	38.44	196840000	12	21.9794	23.7088	23.9699	24.4264	+	0.569897	1.35404
Q86V48;E5RFK8	Q86V48	Leucine zipper protein 1	LUZP1	1768	Color2 [A=255, R=169, G=169, B=169]	1	4	46	46	46	51.1	51.1	51.1	120.27	0	323.31	1788600000	104	24.6347	24.5154	25.8556	25.9737	+	2.40889	1.33958
P28482;H0YDH9;K7ELV1;B3KR49;K7EN18;E9PBK7;E9PJF0;E9PQW4;P27361;P31152;Q16659	P28482	Mitogen-activated protein kinase 1	MAPK1	1275	Color2 [A=255, R=169, G=169, B=169]	1	4	4	4	4	11.1	11.1	11.1	41.389	0	26.847	45180000	9	20.4154	21.8362	22.278	22.6408	+	0.67667	1.33363
Q9NSD9	Q9NSD9	Phenylalanine--tRNA ligase beta subunit	FARSB	2054	Color2 [A=255, R=169, G=169, B=169]	1	4	5	5	5	8.8	8.8	8.8	66.115	0	33.168	23803000	5	19.9158	20.0891	21.5003	21.1672	+	1.71416	1.33132
P12273	P12273	Prolactin-inducible protein	PIP	1189	Color2 [A=255, R=169, G=169, B=169]	1	4	3	3	3	15.1	15.1	15.1	16.572	0	20.135	43963000	6	21.256	20.3081	21.9393	22.2441	+	0.923648	1.30963
A0A075B6F6;A0A0S2Z6F0;A0A3B3IT72;A0A3B3IUB5;Q8TCT9;A0A0C4DGU3	A0A075B6F6;A0A0S2Z6F0;A0A3B3IT72;A0A3B3IUB5;Q8TCT9	Minor histocompatibility antigen H13	HM13	9	Color2 [A=255, R=169, G=169, B=169]	1	4	3	3	3	11.4	11.4	11.4	30.162	0	17.906	18539000	6	19.8488	21.0898	21.9796	21.5337	+	0.720994	1.28737
J3KPS3;P04075;H3BQN4;H3BUH7;H3BR04;H3BPS8;H3BMQ8;H3BU78;H3BR68	J3KPS3;P04075;H3BQN4;H3BUH7;H3BR04;H3BPS8;H3BMQ8	Fructose-bisphosphate aldolase;Fructose-bisphosphate aldolase A	ALDOA	904	Color2 [A=255, R=169, G=169, B=169]	1	4	13	13	13	45.9	45.9	45.9	39.817	0	165.7	553970000	25	23.4718	23.8109	24.9261	24.8921	+	1.75484	1.26775
B5MDF5;P62826;J3KQE5;F5H018;H0YFC6;B4DV51	B5MDF5;P62826;J3KQE5;F5H018;H0YFC6	GTP-binding nuclear protein Ran	RAN	502	Color2 [A=255, R=169, G=169, B=169]	1	4	8	8	8	34.3	34.3	34.3	26.224	0	60.512	324460000	16	23.1445	23.4785	24.6726	24.4573	+	1.61588	1.25343
Q7Z3U7;A0A286YFF8;F8VZV1	Q7Z3U7;A0A286YFF8	Protein MON2 homolog	MON2	225	Color2 [A=255, R=169, G=169, B=169]	1	4	7	7	7	4.2	4.2	4.2	190.36	0	42.381	37169000	11	20.9134	20.2824	21.9033	21.7569	+	1.20294	1.23222
E7EV99;E7ENY0;P35611;A0A804HL01;A0A0A0MSR2;H0Y9H2;D6RF25;D6RJE2;D6RAH3	E7EV99;E7ENY0;P35611;A0A804HL01;A0A0A0MSR2;H0Y9H2	Alpha-adducin	ADD1	645	Color2 [A=255, R=169, G=169, B=169]	1	4	8	8	8	17.2	17.2	17.2	70.055	0	77.405	152530000	17	22.4677	21.6521	23.0373	23.5458	+	0.905044	1.23168
P29692;E9PK01;E9PRY8;A0A087X1X7;E9PPR1;E9PL12;E9PQ49;E9PI39;E9PMW7;E9PQZ1;E9PIZ1;H0YCK7;E9PK06;E9PK72;E9PQC9;H0YE58	P29692;E9PK01;E9PRY8;A0A087X1X7;E9PPR1;E9PL12;E9PQ49;E9PI39;E9PMW7;E9PQZ1;E9PIZ1;H0YCK7	Elongation factor 1-delta	EEF1D	1280	Color2 [A=255, R=169, G=169, B=169]	1	4	10	10	5	47	47	25.6	31.121	0	121.38	1262800000	24	25.0537	25.366	26.4297	26.4238	+	1.79394	1.21686
Q09666;E9PKR9;E9PLK4;E9PJZ0;E9PJC6;E9PQE3	Q09666	Neuroblast differentiation-associated protein AHNAK	AHNAK	1528	Color2 [A=255, R=169, G=169, B=169]	1	4	313	313	312	74.1	74.1	74.1	629.09	0	323.31	231010000000	1450	30.1272	30.1301	31.2579	31.4073	+	2.41707	1.20391
Q9H792;H0YN99;H3BUZ5	Q9H792;H0YN99	Pseudopodium-enriched atypical kinase 1	PEAK1	2026	Color2 [A=255, R=169, G=169, B=169]	1	4	35	35	35	29.7	29.7	29.7	193.1	0	322.03	786220000	72	23.808	23.8521	24.8869	25.1531	+	1.89929	1.18992
M0QXF7;M0QYN0;Q969H8	M0QXF7;M0QYN0;Q969H8	Myeloid-derived growth factor	MYDGF	946	Color2 [A=255, R=169, G=169, B=169]	1	4	2	2	2	32.1	32.1	32.1	9.5594	0	13.854	28036000	5	21.4681	20.5811	22.1495	22.2731	+	0.929011	1.1867
P11940;A0A7I2YQ88;H0YAR2;E7ERJ7;A0A7I2V649;A0A087WTT1;E7EQV3;A0A7I2V4N4;A0A7I2YQE4;A0A7I2YQ90;Q9H361;H0YBN4;H0YAP2;E5RJB9;E5RH24;H0YB86;A0A6Q8JFT6;Q4VXU2;E5RGH3;E5RHG7;H0YB75;H0YAS6;A0A6Q8JFV4;A0A6I8PLA1;A0A6I8PS38;H0YAS7;A0A7I2V3J9;E5RGC4;E5RFD8;H0YC10;Q96DU9;Q5JQF8;E5RJM8	P11940;A0A7I2YQ88;H0YAR2;E7ERJ7;A0A7I2V649;A0A087WTT1;E7EQV3;A0A7I2V4N4;A0A7I2YQE4;A0A7I2YQ90	Polyadenylate-binding protein 1;Polyadenylate-binding protein	PABPC1	386	Color2 [A=255, R=169, G=169, B=169]	1	4	21	21	16	41.8	41.8	33.5	70.67	0	201.54	1237400000	65	24.3738	24.4966	25.6114	25.5961	+	2.55421	1.16858
F8W726;Q14157;Q5VU77;Q5VU79;Q5VU78;Q5VU81;Q5VU80;H0Y5H6;H7C2T8	F8W726;Q14157;Q5VU77	Ubiquitin-associated protein 2-like	UBAP2L	775	Color2 [A=255, R=169, G=169, B=169]	1	4	14	14	14	23.8	23.8	23.8	113.63	0	174	285410000	27	23.4504	23.1986	24.0459	24.9152	+	0.902797	1.15605
A0A0G2JNZ2;A0A0G2JPP5;A0A669KB89;Q14160;A0A0G2JMS7;H0YCG0;H0YDF9;A0A669KAX5;Q5T0G3;Q9BTT6	A0A0G2JNZ2;A0A0G2JPP5;A0A669KB89;Q14160;A0A0G2JMS7	Protein scribble homolog	SCRIB	169	Color2 [A=255, R=169, G=169, B=169]	1	4	34	34	34	28	28	28	174.91	0	266.01	894080000	63	25.1783	25.2456	26.405	26.2419	+	2.20502	1.11154
Q9BTW9;A0A804HI57;A0A804HKT8;J3KR97;A0A804HLF8;A0A804HL62;A0A804HHW7;A0A804HLI2;A0A804HIU1;A0A804HJ32;A0A804HIN6;A0A804HI02;A0A804HJ57;A0A804HJY5;A0A804HIC0;A0A804HL21;A0A804HKB9;A0A0J9YXU4;A0A804HJU6;A0A0J9YVR1;A0A0J9YWI5;I3L120	Q9BTW9;A0A804HI57;A0A804HKT8;J3KR97;A0A804HLF8;A0A804HL62;A0A804HHW7;A0A804HLI2;A0A804HIU1;A0A804HJ32;A0A804HIN6;A0A804HI02;A0A804HJ57;A0A804HJY5;A0A804HIC0;A0A804HL21;A0A804HKB9	Tubulin-specific chaperone D	TBCD	418	Color2 [A=255, R=169, G=169, B=169]	1	4	4	4	4	3.2	3.2	3.2	132.6	0	23.33	10608000	7	19.9298	20.5476	20.8156	21.8469	+	0.676171	1.09256
A0A494C1F2;P35658;A0A0A0MSW3;A0A494BZU9;H0YF36;H0Y837;B7ZAV2;E9PKD2;A0A494C104;A0A494C0J0;A0A494C0Y1	A0A494C1F2;P35658;A0A0A0MSW3	Nuclear pore complex protein Nup214	NUP214	292	Color2 [A=255, R=169, G=169, B=169]	1	4	24	24	24	17.9	17.9	17.9	212.48	0	250.26	528280000	53	23.4896	23.4941	24.5589	24.6056	+	3.33494	1.09038
A0A2R8YD50;A0A804HK65;E7EPL9;P51659;A0A804HKU2;A0A804HIR1;E7ER27;A0A2R8Y7L2;E7ET17;A0A2R8YDT8;A0A2R8YF45;A0A804HK88;A0A804HLJ0;A0A2R8YEG2;A0A804HKT2;A0A804HKB5	A0A2R8YD50;A0A804HK65;E7EPL9;P51659;A0A804HKU2;A0A804HIR1;E7ER27;A0A2R8Y7L2;E7ET17	Peroxisomal multifunctional enzyme type 2;(3R)-hydroxyacyl-CoA dehydrogenase;Enoyl-CoA hydratase 2	HSD17B4	255	Color2 [A=255, R=169, G=169, B=169]	1	4	9	9	9	19.7	19.7	19.7	76.837	0	68.921	75381000	13	22.4176	21.0762	22.7596	22.9077	+	0.604559	1.08679
P11021;A0A7P0TB36;A0A7P0TAI0	P11021;A0A7P0TB36;A0A7P0TAI0	78 kDa glucose-regulated protein	HSPA5	1174	Color2 [A=255, R=169, G=169, B=169]	1	4	37	37	36	53.1	53.1	53.1	72.332	0	323.31	15244000000	156	27.8153	27.9252	28.8455	29.0601	+	1.91453	1.08253
Q9ULL8	Q9ULL8	Protein Shroom4	SHROOM4	2130	Color2 [A=255, R=169, G=169, B=169]	1	4	17	17	16	16.4	16.4	15.7	164.86	0	154.14	233910000	30	23.0177	22.3778	23.5053	24.0495	+	0.907081	1.07965
A0A5H1ZRS1	A0A5H1ZRS1			313	Color2 [A=255, R=169, G=169, B=169]	1	4	30	30	1	20.3	20.3	0.9	227.73	0	245.68	591330000	57	23.4046	23.7618	24.4322	24.8284	+	1.22783	1.04711
O14763	O14763	Tumor necrosis factor receptor superfamily member 10B	TNFRSF10B	986	Color2 [A=255, R=169, G=169, B=169]	1	4	11	11	11	28.9	28.9	28.9	47.878	0	111.7	442360000	25	24.2679	24.603	25.1516	25.7869	+	0.98941	1.03384
P37235;E9PC71;P84074;P61601;E5RI78;E5RIA5;E5RIZ1;E5RIG4;E5RHC8;E5RK89;C9JW46;E5RHE8;E5RI95;E5RGZ0;E5RJJ6;E5RJT1;E5RFL9;E5RGA9;A0A1B0GXG3	P37235;E9PC71;P84074	Hippocalcin-like protein 1;Neuron-specific calcium-binding protein hippocalcin	HPCAL1;HPCA	1318	Color2 [A=255, R=169, G=169, B=169]	1	4	5	5	5	26.4	26.4	26.4	22.313	0	39.817	163380000	13	23.7438	22.9463	24.4695	24.272	+	0.886515	1.0257
P08238;Q58FF7;Q58FF6;Q58FG1	P08238	Heat shock protein HSP 90-beta	HSP90AB1	1160	Color2 [A=255, R=169, G=169, B=169]	1	4	36	36	19	54	54	32.3	83.263	0	323.31	7256500000	110	27.2692	27.4671	28.3192	28.4352	+	1.89714	1.0091
O95373;E9PLB2;E9PLJ0	O95373	Importin-7	IPO7	1102	Color2 [A=255, R=169, G=169, B=169]	1	4	13	13	13	17	17	17	119.52	0	108.13	243240000	25	23.3314	22.8086	23.7027	24.434	+	0.805561	0.998346
O15084;B4DIW9	O15084;B4DIW9	Serine/threonine-protein phosphatase 6 regulatory ankyrin repeat subunit A	ANKRD28	997	Color2 [A=255, R=169, G=169, B=169]	1	4	16	16	14	20.8	20.8	18	112.96	0	140.48	494270000	27	24.6309	23.8425	25.1874	25.2386	+	0.879282	0.976344
Q9Y250	Q9Y250	Leucine zipper putative tumor suppressor 1	LZTS1	2155	Color2 [A=255, R=169, G=169, B=169]	1	4	20	20	20	41.8	41.8	41.8	66.612	0	261.34	903640000	46	24.2448	24.6002	25.301	25.4247	+	1.42271	0.940311
P07814;V9GYZ6;V9GZ76	P07814;V9GYZ6	Bifunctional glutamate/proline--tRNA ligase;Glutamate--tRNA ligase;Proline--tRNA ligase	EPRS	1157	Color2 [A=255, R=169, G=169, B=169]	1	4	10	10	10	7.7	7.7	7.7	170.59	0	84.193	175610000	20	22.6392	22.8729	23.56	23.7915	+	1.51525	0.919672
P62258;K7EM20;B4DJF2;I3L3T1;K7EIT4	P62258;K7EM20	14-3-3 protein epsilon	YWHAE	1448	Color2 [A=255, R=169, G=169, B=169]	1	4	8	6	6	29	22	22	29.174	0	48.923	209500000	16	22.8533	23.1216	23.8019	23.9871	+	1.51126	0.90708
Q8N0X7	Q8N0X7	Spartin	SPG20	1800	Color2 [A=255, R=169, G=169, B=169]	1	4	12	12	12	27.2	27.2	27.2	72.832	0	153.1	340290000	20	23.7396	23.0421	24.6785	23.9025	+	0.644397	0.899639
Q9H444	Q9H444	Charged multivesicular body protein 4b	CHMP4B	2018	Color2 [A=255, R=169, G=169, B=169]	1	4	5	5	5	27.2	27.2	27.2	24.95	0	104.93	206600000	14	23.158	23.2936	23.8688	24.3139	+	1.18542	0.865538
Q71U36;P0DPH8;P0DPH7;Q6PEY2;C9J2C0;Q9NY65;A0A7P0T945;F8VQQ4;A0A7P0TA31;V9GZ17	Q71U36;P0DPH8;P0DPH7;Q6PEY2;C9J2C0;Q9NY65	Tubulin alpha-1A chain;Tubulin alpha-3E chain;Tubulin alpha-8 chain	TUBA1A;TUBA3E;TUBA8	1741	Color2 [A=255, R=169, G=169, B=169]	1	4	23	23	1	64.3	64.3	3.1	50.135	0	323.31	21004000000	107	29.0036	29.4589	30.0012	30.1814	+	1.14054	0.860018
P21281;H0YC04;C9JL73;P15313;E5RGH6;C9JNS9;H0YAT8;C9JZ02	P21281;H0YC04	V-type proton ATPase subunit B, brain isoform	ATP6V1B2	1233	Color2 [A=255, R=169, G=169, B=169]	1	4	12	12	12	31.1	31.1	31.1	56.5	0	102.5	226630000	22	23.3817	22.7632	23.5939	24.2613	+	0.697002	0.855146
A0A7P0T890;Q03001;F8W9J4;E9PHM6;F6QMI7;A0A494C1D7;E7ETB9;A0A0U1RQJ2;Q6P0N6;Q5T0V7;H0YC82;E7ERX3;H0YAT7;H0YBX0	A0A7P0T890;Q03001;F8W9J4;E9PHM6;F6QMI7	Dystonin	DST	398	Color2 [A=255, R=169, G=169, B=169]	1	4	70	68	58	10.9	10.6	8.9	888.37	0	323.31	667090000	103	22.9084	23.3596	23.9612	24.0144	+	1.19348	0.853827
P26038	P26038	Moesin	MSN	1258	Color2 [A=255, R=169, G=169, B=169]	1	4	17	8	8	26.2	15.3	15.3	67.819	0	64.792	186810000	22	23.277	22.7357	23.8587	23.8517	+	1.05356	0.848875
P21589;H0Y7R7;Q96B60;H0Y3X5	P21589	5-nucleotidase	NT5E	1237	Color2 [A=255, R=169, G=169, B=169]	1	4	15	15	15	33.8	33.8	33.8	63.367	0	147.67	616830000	38	23.9802	24.2814	25.0378	24.9115	+	1.44993	0.843812
H0Y449;P67809;A0A0D9SEI8;Q9Y2T7;P16989;C9J5V9	H0Y449;P67809	Nuclease-sensitive element-binding protein 1	YBX1	816	Color2 [A=255, R=169, G=169, B=169]	1	4	5	5	5	23.8	23.8	23.8	41.905	0	60.472	115850000	15	22.1956	22.274	23.0431	23.0927	+	2.51065	0.833052
P08758;D6RBL5;D6RBE9;E9PHT9;D6RCN3	P08758;D6RBL5;D6RBE9;E9PHT9	Annexin A5;Annexin	ANXA5	1165	Color2 [A=255, R=169, G=169, B=169]	1	4	10	10	10	31.6	31.6	31.6	35.936	0	105.37	258600000	24	23.0732	23.5614	24.0471	24.25	+	1.05565	0.831211
A0A2R8YFS5;O00571;A0A0D9SF53;A0A0D9SG12;A0A2R8YF78;A0A0D9SFB3;A0A2R8Y4A4;A0A2U3TZJ9;A0A2R8YFR4;A0A2R8YCW1;A0A2R8Y5G6;A0A2R8Y645;F6S8Q4;A0A2R8YDT5;A0A2R8Y7T2;A0A2R8YDH3;O15523;A0A0J9YVQ7;A0A087WVZ1;C9J081;C9J8G5;A0A2R8Y650;A0A2R8YCU0;A0A2R8Y4D2;A0A087WX09;A0A2R8YF89;A0A2R8Y770;D6RCM4;H0Y960;Q9NQI0	A0A2R8YFS5;O00571;A0A0D9SF53;A0A0D9SG12;A0A2R8YF78;A0A0D9SFB3;A0A2R8Y4A4;A0A2U3TZJ9;A0A2R8YFR4;A0A2R8YCW1;A0A2R8Y5G6;A0A2R8Y645;F6S8Q4;A0A2R8YDT5;A0A2R8Y7T2;A0A2R8YDH3;O15523	ATP-dependent RNA helicase DDX3X;ATP-dependent RNA helicase DDX3Y	DDX3X;DDX3Y	154	Color2 [A=255, R=169, G=169, B=169]	1	4	28	28	27	55.7	55.7	54	73.155	0	305.9	1138900000	50	25.3744	24.8493	25.8789	25.9771	+	1.034	0.816157
P26640;A0A140T936;A2ABF4;A0A0G2JJT9;A0A140T954;A0A140T904;H0Y426	P26640;A0A140T936	Valine--tRNA ligase	VARS	1262	Color2 [A=255, R=169, G=169, B=169]	1	4	16	16	16	16.2	16.2	16.2	140.47	0	108.4	149770000	24	21.8169	22.5199	22.7939	23.1628	+	0.749327	0.80999
B4DR61;P61619;H7C1Q9;C9JXC6;H7C069;A6NK38;F2Z2C7;A6NIF9;C9JJV4;F8W776;Q8TC24;Q9H9S3	B4DR61;P61619	Protein transport protein Sec61 subunit alpha isoform 1	SEC61A1	494	Color2 [A=255, R=169, G=169, B=169]	1	4	4	4	4	8.1	8.1	8.1	52.949	0	26.484	101760000	9	22.5261	22.4972	23.4704	23.1624	+	1.45593	0.804728
P0DP25;P0DP24;P0DP23;E7EMB3;G3V361;A0A590UJI2;Q96HY3;A0A590UJC0;G3V226;F8WBR5;M0QZ52;G3V479;P27482	P0DP25;P0DP24;P0DP23;E7EMB3;G3V361;A0A590UJI2;Q96HY3		CALM2;CALM1	1171	Color2 [A=255, R=169, G=169, B=169]	1	4	9	9	9	40.9	40.9	40.9	16.837	0	179.12	1560800000	32	25.9555	26.3637	26.8795	26.9469	+	1.16893	0.753615
A0A0G2JIW1;P0DMV9;P0DMV8;V9GZ37	A0A0G2JIW1;P0DMV9;P0DMV8;V9GZ37	Heat shock 70 kDa protein 1B;Heat shock 70 kDa protein 1A	HSPA1B;HSPA1A	163	Color2 [A=255, R=169, G=169, B=169]	1	4	25	23	13	48	44.5	25.5	70.108	0	277.74	3632600000	69	26.7338	26.9867	27.5872	27.6394	+	1.55009	0.753057
Q5JWF2;Q5JWE9;P63092;A0A590UJS2;A0A7I2V5R6;A0A590UK28;A0A590UJJ0;S4R3V9;A0A590UJI6;A0A590UKA9;A0A590UKB4;A0A590UJ58;B0AZR9;A0A590UJA5;A0A590UJQ2;A0A590UJB0;A0A590UJB7;A0A590UJY8;A0A590UJQ9;A0A590UJ22;A0A590UJF0;A0A590UJG5;A0A590UKA4;A0A590UJR6;A0A804HIH4;A0A0A0MR13;A0A590UKA1;A0A590UJY2;S4R3E3;P38405;H0Y7E8;A0A1W2PS82;A0A1W2PRE1;A0A1W2PQK2;Q5JWD1;P19087;A8MTJ3;P11488;A0A087WTB6;K7EPE2;A0A3B3IUA8;…	Q5JWF2;Q5JWE9;P63092;A0A590UJS2;A0A7I2V5R6;A0A590UK28;A0A590UJJ0;S4R3V9;A0A590UJI6;A0A590UKA9;A0A590UKB4;A0A590UJ58;B0AZR9;A0A590UJA5;A0A590UJQ2;A0A590UJB0;A0A590UJB7;A0A590UJY8;A0A590UJQ9;A0A590UJ22;A0A590UJF0;A0A590UJG5;A0A590UKA4;A0A590UJR6;A0A804HIH4;A0A0A0MR13;A0A590UKA1;A0A590UJY2;S4R3E3	Guanine nucleotide-binding protein G(s) subunit alpha isoforms XLas;Guanine nucleotide-binding protein G(s) subunit alpha isoforms short	GNAS	302	Color2 [A=255, R=169, G=169, B=169]	1	4	6	5	5	6.8	5.8	5.8	111.02	0	36.827	75877000	10	22.126	22.0469	22.8186	22.8503	+	2.49043	0.748012
P17931;G3V3R6	P17931;G3V3R6	Galectin-3;Galectin	LGALS3	1221	Color2 [A=255, R=169, G=169, B=169]	1	4	6	6	6	28.4	28.4	28.4	26.152	0	53.855	256930000	20	23.3431	23.1527	23.7383	24.1793	+	1.01011	0.710885
P23381;G3V3H8;G3V3Y5;G3V423;G3V5U1;G3V456;G3V277;H0YJP3;G3V3P2;G3V227;G3V2Y7;G3V3X0	P23381;G3V3H8;G3V3Y5	Tryptophan--tRNA ligase, cytoplasmic;T1-TrpRS;T2-TrpRS	WARS	1245	Color2 [A=255, R=169, G=169, B=169]	1	4	12	12	12	33.5	33.5	33.5	53.165	0	138.19	453160000	29	24.5765	24.51	25.428	25.052	+	1.1702	0.696782
Q14974;J3KTM9;J3QR48;J3QKQ5	Q14974;J3KTM9	Importin subunit beta-1	KPNB1	1595	Color2 [A=255, R=169, G=169, B=169]	1	4	14	14	14	18.8	18.8	18.8	97.169	0	121.13	303530000	27	24.0906	24.1131	24.8075	24.7718	+	3.02572	0.687838
Q13200;H7C2Q3;H7C1H2;C9JPC0	Q13200	26S proteasome non-ATPase regulatory subunit 2	PSMD2	1555	Color2 [A=255, R=169, G=169, B=169]	1	4	10	10	10	15.1	15.1	15.1	100.2	0	82.155	225290000	22	23.5629	23.3193	24.2838	23.9667	+	1.12015	0.684123
P06733;A0A2R8Y6G6;K7EM90;A0A2R8YEM5;A0A2R8Y879;E5RGZ4;K7EKN2;K7EPM1;A0A2R8Y6I8;E5RI09;K7ERS8;P13929;P09104;E5RG95;F5H1C3;A0A2R8Y798;A0A2R8YEG5;F5H0C8	P06733;A0A2R8Y6G6;K7EM90	Alpha-enolase;Enolase	ENO1	1151	Color2 [A=255, R=169, G=169, B=169]	1	4	15	15	15	51.6	51.6	51.6	47.168	0	291.85	1415700000	47	25.1717	25.4104	26.0382	25.8961	+	1.40126	0.676093
A0A7I2V659;A0A087WVQ9;Q5VTE0;P68104;A0A7I2V3H3;A0A7I2V5N4;A0A087WV01;A6PW80;Q5JR01;A0A6Q8PFK6	A0A7I2V659;A0A087WVQ9;Q5VTE0;P68104;A0A7I2V3H3;A0A7I2V5N4;A0A087WV01	Putative elongation factor 1-alpha-like 3;Elongation factor 1-alpha 1;Elongation factor 1-alpha	EEF1A1;EEF1A1P5	39	Color2 [A=255, R=169, G=169, B=169]	1	4	11	11	5	36.6	36.6	22.4	49.824	0	160.23	7339900000	53	27.2958	27.4565	27.9878	28.0938	+	1.69177	0.664663
Q9BV36;H7C3K9;H7C052;H7C371;H7C190;C9JKV5;C9JI01	Q9BV36;H7C3K9	Melanophilin	MLPH	1981	Color2 [A=255, R=169, G=169, B=169]	1	4	20	20	14	44.2	44.2	32	65.948	0	323.31	1084900000	61	24.5867	24.6392	25.2883	25.2609	+	2.70026	0.661668
O95817;C9JFK9	O95817;C9JFK9	BAG family molecular chaperone regulator 3	BAG3	1110	Color2 [A=255, R=169, G=169, B=169]	1	4	18	18	18	53.2	53.2	53.2	61.594	0	154.04	504640000	42	23.803	24.059	24.8715	24.3074	+	0.776336	0.658484
P46939;Q5T097;Q5T098;A0A0D9SG57;A0A0A0MSM3;A0A804HL39;A0A804HIY5;A0A804HKZ5;Q4G0X0	P46939	Utrophin	UTRN	1355	Color2 [A=255, R=169, G=169, B=169]	1	4	58	58	55	21	21	19.9	394.46	0	323.31	1053100000	116	23.6189	23.8456	24.3486	24.425	+	1.49752	0.65458
Q13625;H7C5L8	Q13625	Apoptosis-stimulating of p53 protein 2	TP53BP2	1569	Color2 [A=255, R=169, G=169, B=169]	1	4	13	13	13	15.9	15.9	15.9	125.61	0	114.34	156780000	20	23.0776	22.8509	23.7212	23.5078	+	1.27744	0.650263
Q59GN2;P62891	Q59GN2;P62891	Putative 60S ribosomal protein L39-like 5;60S ribosomal protein L39	RPL39P5;RPL39	1468	Color2 [A=255, R=169, G=169, B=169]	1	4	1	1	1	19.6	19.6	19.6	6.3225	0.0010911	9.5045	404440000	8	25.5536	25.5339	26.2808	26.0926	+	1.67809	0.642962
Q08380;K7EP36;K7ESM3;K7EKQ5;K7EJY8;K7EQT9;K7ES75;K7EN99;K7ERZ6;K7EJD3	Q08380	Galectin-3-binding protein	LGALS3BP	1521	Color2 [A=255, R=169, G=169, B=169]	1	4	13	13	13	25	25	25	65.33	0	132.41	557560000	31	24.5572	24.3895	25.2453	24.9267	+	1.11602	0.612648
Q9H2D6;H0Y5J9;F6WYE2;F6TR96;F6WMF4	Q9H2D6	TRIO and F-actin-binding protein	TRIOBP	2012	Color2 [A=255, R=169, G=169, B=169]	1	4	23	22	22	10.8	10.4	10.4	261.37	0	216.25	680600000	49	24.2975	24.1625	24.736	24.9451	+	1.40759	0.610553
P18031;B4DSN5	P18031;B4DSN5	Tyrosine-protein phosphatase non-receptor type 1;Tyrosine-protein phosphatase non-receptor type	PTPN1	1223	Color2 [A=255, R=169, G=169, B=169]	1	4	8	8	8	23.9	23.9	23.9	49.966	0	89.093	178480000	17	22.9339	23.5318	23.8626	23.8223	+	0.747349	0.609592
A0A087X0K9;Q07157;G3V1L9;H0YKB1;H0Y3R8	A0A087X0K9;Q07157;G3V1L9	Tight junction protein ZO-1	TJP1	75	Color2 [A=255, R=169, G=169, B=169]	1	4	68	68	5	55.7	55.7	5.2	197.46	0	323.31	5508300000	194	26.0704	26.379	26.7477	26.9104	+	1.12968	0.604306
A0A5F9ZHM4;P07195;A0A3B3IS95;A8MW50;C9J7H8;F5H793	A0A5F9ZHM4;P07195;A0A3B3IS95;A8MW50;C9J7H8	L-lactate dehydrogenase B chain;L-lactate dehydrogenase	LDHB	310	Color2 [A=255, R=169, G=169, B=169]	1	4	8	7	7	25.8	22.3	22.3	37.294	0	53.093	403090000	18	24.3057	24.7767	25.2505	25.0329	+	0.833763	0.600529
A0A0A0MRM8;A0A1Y0BRN3;E7EW20;Q9UM54;A0A590UJ40;A0A590UJ75;A0A0D9SGC1;A0A590UKB0;A0A590UK22;A0A590UK86;A0A590UK71;A0A5F9ZI03;A0A590UJY4;A0A590UJW9;Q5JVM0	A0A0A0MRM8;A0A1Y0BRN3;E7EW20;Q9UM54;A0A590UJ40;A0A590UJ75;A0A0D9SGC1;A0A590UKB0;A0A590UK22;A0A590UK86;A0A590UK71;A0A5F9ZI03;A0A590UJY4	Unconventional myosin-VI	MYO6	111	Color2 [A=255, R=169, G=169, B=169]	1	4	50	50	50	45	45	45	145.01	0	323.31	4333700000	160	25.7263	25.8975	26.3624	26.433	+	1.61817	0.585755
K9J957;P61289;A0A087WTV2;K7ENH2;B3KQ25;K7ESG5;K7EMD0;K7EPX6;K7EKR3;B7Z8D3	K9J957;P61289;A0A087WTV2;K7ENH2;B3KQ25;K7ESG5	Proteasome activator complex subunit 3	PSME3	944	Color2 [A=255, R=169, G=169, B=169]	1	4	4	4	4	20.3	20.3	20.3	26.867	0	42.717	181650000	13	23.9626	23.4433	24.3637	24.1736	+	0.750991	0.56566
P04899;P63096;P09471;A0A3B3ITM0;H3BTM2;A0A1W2PP38	P04899;P63096	Guanine nucleotide-binding protein G(i) subunit alpha-2;Guanine nucleotide-binding protein G(i) subunit alpha-1	GNAI2;GNAI1	1136	Color2 [A=255, R=169, G=169, B=169]	1	4	6	6	3	22.8	22.8	12.1	40.45	0	64.413	312920000	17	24.6291	24.4786	25.2159	25.0197	+	1.34831	0.563979
P52907	P52907	F-actin-capping protein subunit alpha-1	CAPZA1	1396	Color2 [A=255, R=169, G=169, B=169]	1	4	9	9	7	54.5	54.5	45.1	32.922	0	155.41	1615100000	39	25.972	26.1724	26.582	26.6604	+	1.43995	0.549024
A0A669KB62;A0A669KB05;C9JZR2;H0YC95;O60716;A0A804HIL4;A0A804HK15;A0A804HJM1;E9PKY0	A0A669KB62;A0A669KB05;C9JZR2;H0YC95;O60716	Catenin delta-1	CTNND1	317	Color2 [A=255, R=169, G=169, B=169]	1	4	14	14	14	20.4	20.4	20.4	99.077	0	117.72	407950000	32	24.5138	24.4723	24.9983	25.0471	+	2.43984	0.529609
P35998;C9JX88;C9JLS9	P35998;C9JX88	26S protease regulatory subunit 7	PSMC2	559	Color2 [A=255, R=169, G=169, B=169]	1	4	11	11	11	26.6	26.6	26.6	48.633	0	78.653	134760000	15	23.0269	22.9146	23.4454	23.5328	+	1.73723	0.51835
M0R2N5;Q9NZ01;M0R3C3;M0R329	M0R2N5;Q9NZ01	Very-long-chain enoyl-CoA reductase	TECR	961	Color2 [A=255, R=169, G=169, B=169]	1	4	6	6	6	16.2	16.2	16.2	39.967	0	38.415	90299000	10	22.3037	22.4048	22.9763	22.7685	+	1.33455	0.518135
Q8NHQ8;H0YG85;F5H0S5;F5H7J1;Q6IB99;F5GYP8;F5H8C5;F5H8B9	Q8NHQ8;H0YG85	Ras association domain-containing protein 8	RASSF8	1832	Color2 [A=255, R=169, G=169, B=169]	1	4	10	10	10	31.5	31.5	31.5	48.326	0	93.825	204090000	20	23.6744	23.2855	24.0523	23.8883	+	0.836152	0.490317
A0A1W2PNX8;Q9H3U1	A0A1W2PNX8;Q9H3U1	Protein unc-45 homolog A	UNC45A	213	Color2 [A=255, R=169, G=169, B=169]	1	4	25	25	25	31	31	31	118.39	0	299.26	688070000	53	24.5866	24.3456	25.1269	24.7493	+	0.770411	0.471951
A0JP02;B4DJX4;Q9HAU0;H0YGJ6;H0YG48	A0JP02;B4DJX4;Q9HAU0	Pleckstrin homology domain-containing family A member 5	PLEKHA5	441	Color2 [A=255, R=169, G=169, B=169]	1	4	17	17	17	30.1	30.1	30.1	99.692	0	158.63	313950000	33	23.4546	23.834	24.0264	24.1727	+	0.810985	0.455231
P30153;B3KQV6;C9J9C1;E9PH38;M0QXG4;M0R0K6;E9PPI5;E9PNM7;E9PHZ6;P30154	P30153;B3KQV6;C9J9C1	Serine/threonine-protein phosphatase 2A 65 kDa regulatory subunit A alpha isoform	PPP2R1A	1288	Color2 [A=255, R=169, G=169, B=169]	1	4	8	8	8	20.7	20.7	20.7	65.308	0	62.774	163810000	18	23.7043	23.5384	24.0816	24.0492	+	1.46367	0.444038
F8VVM2;Q00325;F8VWR4;F8VWQ0	F8VVM2;Q00325	Phosphate carrier protein, mitochondrial	SLC25A3	763	Color2 [A=255, R=169, G=169, B=169]	1	4	6	6	6	21.3	21.3	21.3	36.161	0	54.873	160490000	14	23.4328	23.1405	23.5595	23.8886	+	0.732445	0.437418
A0A804HL54;P41252;A0A804HJN6;A0A0A0MSX9;A0A804HHW9;A0A804HIV9;A0A804HJ36;J3KR24;A0A804HKU1;A0A804HK69;A0A804HIG2;A0A804HKW6	A0A804HL54;P41252;A0A804HJN6;A0A0A0MSX9;A0A804HHW9;A0A804HIV9;A0A804HJ36;J3KR24;A0A804HKU1;A0A804HK69	Isoleucine--tRNA ligase, cytoplasmic	IARS	438	Color2 [A=255, R=169, G=169, B=169]	1	4	16	16	16	16.2	16.2	16.2	141.63	0	133.81	156040000	25	22.4858	22.4027	22.8224	22.938	+	1.59063	0.43598
P04792;A0A6Q8PFK8;A0A6Q8PGK1;A0A6Q8PHJ6;A0A6Q8PFE7;A0A6Q8PF43;A0A6Q8PHA6;A0A6Q8PH65;A0A6Q8PGY2;C9J3N8	P04792;A0A6Q8PFK8;A0A6Q8PGK1;A0A6Q8PHJ6;A0A6Q8PFE7;A0A6Q8PF43;A0A6Q8PHA6;A0A6Q8PH65;A0A6Q8PGY2	Heat shock protein beta-1	HSPB1	1133	Color2 [A=255, R=169, G=169, B=169]	1	4	14	14	14	63.9	63.9	63.9	22.782	0	206.61	1567300000	41	26.1716	26.243	26.5915	26.6891	+	1.7222	0.433002
O14980;A0A7I2V3P3;A0A7I2V461;A0A7I2V2Y6;A0A7I2YQV4;A0A7I2V2H0;A0A7I2V2S3;A0A7I2V3N0;A0A7I2V3W6;A0A7I2YQX3;A0A7I2V4A3;A0A7I2V488;A0A7I2V6B9;C9JKM9;C9J673;F8WF71;A0A7P0Z4B7;A0A7I2V2C5;A0A7I2V3J1;A0A7I2YQP1;C9IYM2	O14980;A0A7I2V3P3;A0A7I2V461;A0A7I2V2Y6;A0A7I2YQV4;A0A7I2V2H0;A0A7I2V2S3;A0A7I2V3N0;A0A7I2V3W6;A0A7I2YQX3;A0A7I2V4A3;A0A7I2V488;A0A7I2V6B9;C9JKM9	Exportin-1	XPO1	992	Color2 [A=255, R=169, G=169, B=169]	1	4	12	12	12	12.1	12.1	12.1	123.38	0	78.543	124800000	24	22.3122	22.5201	22.9923	22.6652	+	0.777262	0.412564
Q02413	Q02413	Desmoglein-1	DSG1	1503	Color2 [A=255, R=169, G=169, B=169]	1	4	12	12	12	14.3	14.3	14.3	113.75	0	114.36	298880000	23	23.737	23.7524	23.9743	24.2731	+	0.896811	0.379052
Q13813;A0A0D9SGF6;A0A0D9SF54;A0A0D9SFF6;A0A5F9ZHC3;A0A1B0GTB7;A0A1B0GUH3;A0A0D9SFH4;A0A1B0GV13	Q13813;A0A0D9SGF6;A0A0D9SF54	Spectrin alpha chain, non-erythrocytic 1	SPTAN1	1572	Color2 [A=255, R=169, G=169, B=169]	1	4	93	93	93	45.9	45.9	45.9	284.54	0	323.31	2727400000	197	24.7794	24.7129	25.0944	25.1263	+	1.99581	0.364162
O43164	O43164	E3 ubiquitin-protein ligase Praja-2	PJA2	1013	Color2 [A=255, R=169, G=169, B=169]	1	4	4	4	4	11.6	11.6	11.6	78.213	0	43.557	45798000	9	21.7708	21.8903	22.0396	22.25	+	0.914293	0.314204
P05141;Q9H0C2	P05141	ADP/ATP translocase 2;ADP/ATP translocase 2, N-terminally processed	SLC25A5	1141	Color2 [A=255, R=169, G=169, B=169]	1	4	10	10	5	34.9	34.9	19.1	32.852	0	76.887	3345700000	33	26.9661	27.0395	27.4297	27.2024	+	0.921487	0.313279
P68371	P68371	Tubulin beta-4B chain	TUBB4B	1481	Color2 [A=255, R=169, G=169, B=169]	1	4	22	5	1	62.7	19.8	2.7	49.83	0	91.571	763400000	18	25.3865	25.4395	25.7556	25.6711	+	1.57685	0.300407
Q01082;A0A087WUZ3;F8W6C1;O15020;A4QPE4;P11277	Q01082;A0A087WUZ3	Spectrin beta chain, non-erythrocytic 1	SPTBN1	1497	Color2 [A=255, R=169, G=169, B=169]	1	4	84	84	84	45.1	45.1	45.1	274.61	0	323.31	3074700000	207	25.0178	25.0534	25.2548	25.3769	+	1.31985	0.280237
Q5JP53;P07437;Q5ST81;A6NNZ2;CON__ENSEMBL:ENSBTAP00000025008;Q9H4B7	Q5JP53;P07437;Q5ST81	Tubulin beta chain	TUBB	1156	Color2 [A=255, R=169, G=169, B=169]	1	4	22	22	4	65	65	16.7	47.766	0	323.31	17204000000	110	28.435	28.4795	28.7311	28.7395	+	2.18177	0.278052
O14974;F8VZN8;H0YHI8;H0YIS4;A0A3B3ISH4;H0YIM2;H0YIS3;A0A0U1RQZ1;H0YHL8;F8VW28;H0YIL7	O14974;F8VZN8	Protein phosphatase 1 regulatory subunit 12A	PPP1R12A	990	Color2 [A=255, R=169, G=169, B=169]	1	4	39	39	38	40.3	40.3	39.3	115.28	0	323.31	2617800000	94	27.6799	27.7748	27.9246	28.0456	+	1.10427	0.25772
Q13557;E9PF82;E9PBG7;D6R938;H0Y9J2;A0A5F9ZHM9;D6RFJ0;A0A5F9ZHR5;A0A5F9ZH21;A0A804HIC9;A0A5K1VW76;H7BXS4;A0A5F9ZHY2;H0Y9C2;A0A5F9ZH50;Q9UQM7;H7BZC6;E7EQE4;E9PBE8	Q13557;E9PF82;E9PBG7;D6R938	Calcium/calmodulin-dependent protein kinase type II subunit delta	CAMK2D	609	Color2 [A=255, R=169, G=169, B=169]	1	4	9	9	5	22.2	22.2	12	56.369	0	96.803	287700000	24	23.978	24.0461	23.8415	23.635	+	0.89234	-0.273769
Q14573;A0A3B3ITU8;A0A3B3IU04;A0A3F2YNW8;Q14643;B7ZMI3;A0A3B3IRP0;A0A3B3IU13;A0A3B3IU05;A0A3B3ITQ1;A0A3B3ITM1;A0A3B3ITQ4;A0A3B3IRT5;A0A3B3ITM6	Q14573	Inositol 1,4,5-trisphosphate receptor type 3	ITPR3	1586	Color2 [A=255, R=169, G=169, B=169]	1	4	29	29	26	12	12	11.1	304.1	0	208.67	426140000	52	24.1142	24.1069	23.8433	23.7585	+	1.73601	-0.309651
P23396;E9PPU1;E9PL09;F2Z2S8;H0YCJ7;H0YEU2;H0YF32;E9PQ96;E9PJH4;E9PK82;E9PSF4;E9PQX2;H0YES8	P23396;E9PPU1;E9PL09;F2Z2S8;H0YCJ7;H0YEU2	40S ribosomal protein S3	RPS3	1246	Color2 [A=255, R=169, G=169, B=169]	1	4	13	13	13	58	58	58	26.688	0	100.9	682320000	31	24.8417	25.0572	24.6873	24.5273	+	0.90145	-0.342189
P08670;B0YJC4;B0YJC5;A0A1B0GTT5;A0A1B0GVG8;P17661;F8W835;A0A1X7SBR3;A0A1W2PR46;P14136;B4DIR1;K7ELP4;K7EJU1;K7EKH9;A0A1W2PRT3;A0A1X7SCE1	P08670;B0YJC4	Vimentin	VIM	1163	Color2 [A=255, R=169, G=169, B=169]	1	4	72	72	64	97.4	97.4	91.4	53.651	0	323.31	1566800000000	953	34.7305	34.9313	34.4783	34.418	+	1.17054	-0.382715
H0YKD8;P46779;H0YLP6;H0YMF4	H0YKD8;P46779;H0YLP6;H0YMF4	60S ribosomal protein L28	RPL28	846	Color2 [A=255, R=169, G=169, B=169]	1	4	4	4	4	21.8	21.8	21.8	19.072	0	28.171	368890000	11	24.9394	24.9891	24.6204	24.5207	+	1.7117	-0.393672
P15880;H0YEN5;E9PMM9;I3L404;E9PM36;E9PQD7;E9PPT0	P15880;H0YEN5;E9PMM9;I3L404;E9PM36;E9PQD7	40S ribosomal protein S2	RPS2	1206	Color2 [A=255, R=169, G=169, B=169]	1	4	5	5	5	20.8	20.8	20.8	31.324	0	47.059	342380000	19	24.7763	24.42	24.1037	24.2759	+	0.7568	-0.408319
P51610;A6NEM2;H7C1C4	P51610;A6NEM2	Host cell factor 1;HCF N-terminal chain 1;HCF N-terminal chain 2;HCF N-terminal chain 3;HCF N-terminal chain 4;HCF N-terminal chain 5;HCF N-terminal chain 6;HCF C-terminal chain 1;HCF C-terminal chain 2;HCF C-terminal chain 3;HCF C-terminal chain 4;HCF C-terminal chain 5;HCF C-terminal chain 6	HCFC1	450	Color2 [A=255, R=169, G=169, B=169]	1	4	8	8	8	4.5	4.5	4.5	208.73	0	54.662	113550000	16	23.2989	22.9048	22.7228	22.6593	+	0.75484	-0.410812
P07237;A0A7P0TA71;A0A7P0TA35;A0A7P0TB26;A0A7P0T9K9;I3L4M2;A0A7P0T8X1;A0A7P0TA97;I3L3P5;A0A7P0T8J3;A0A7P0T8C0;H7BZ94;A0A7P0T9U6;I3L0S0;H0Y3Z3;A0A7P0T9D6;I3L514;B3KTQ9;A0A7P0Z4S2;A0A7P0Z4J0;A0A7P0TAX9;A0A7P0TBP8;I3NI03;A0A7P0Z476;I3L3U6;A0A7P0T9S9;I3L1Y5;A0A7P0T9E3;A0A7P0T940;A0A7P0Z4B2;A0A7P0TBA3;A0A7P0Z4F8	P07237;A0A7P0TA71;A0A7P0TA35;A0A7P0TB26;A0A7P0T9K9;I3L4M2;A0A7P0T8X1;A0A7P0TA97;I3L3P5;A0A7P0T8J3;A0A7P0T8C0;H7BZ94;A0A7P0T9U6;I3L0S0;H0Y3Z3;A0A7P0T9D6;I3L514	Protein disulfide-isomerase	P4HB	408	Color2 [A=255, R=169, G=169, B=169]	1	4	21	21	21	48.8	48.8	48.8	57.116	0	204.66	421660000	47	23.4315	23.7307	23.1202	23.2103	+	0.932194	-0.415847
A0A499FI48;P13667	A0A499FI48;P13667	Protein disulfide-isomerase A4	PDIA4	297	Color2 [A=255, R=169, G=169, B=169]	1	4	6	6	6	11.9	11.9	11.9	73.06	0	43.478	103640000	14	23.5804	23.2452	22.9958	22.9783	+	0.897732	-0.425707
A0A0J9YWL0;Q9Y4K1;Q96QW7;A0A494C1M5	A0A0J9YWL0;Q9Y4K1	Absent in melanoma 1 protein	AIM1	176	Color2 [A=255, R=169, G=169, B=169]	1	4	35	35	35	23.1	23.1	23.1	231.71	0	323.31	5843600000	99	27.3302	27.228	26.8618	26.8032	+	1.7705	-0.446627
O15143;C9JEY1;C9K057;A0A1W2PNV4;F8VXW2;C9JBJ7;C9JTT6;C9JM51;F8WEB3	O15143;C9JEY1;C9K057;A0A1W2PNV4;F8VXW2	Actin-related protein 2/3 complex subunit 1B	ARPC1B	1000	Color2 [A=255, R=169, G=169, B=169]	1	4	11	11	11	39.5	39.5	39.5	40.949	0	100.66	942420000	32	25.4128	25.3883	24.8239	25.0295	+	1.35106	-0.473921
P62266;D6RD47;D6RDJ2;D6RIX0;D6R9I7	P62266;D6RD47	40S ribosomal protein S23	RPS23	1449	Color2 [A=255, R=169, G=169, B=169]	1	4	5	5	5	30.1	30.1	30.1	15.807	0	38.243	974080000	18	26.835	26.6393	26.0165	26.5063	+	0.671602	-0.475753
Q13884;A0A3B3ITC2;E5RIX7	Q13884;A0A3B3ITC2	Beta-1-syntrophin	SNTB1	1573	Color2 [A=255, R=169, G=169, B=169]	1	4	11	11	11	29.2	29.2	29.2	58.06	0	78.621	155990000	20	22.914	23.0292	22.3734	22.5765	+	1.292	-0.496627
Q9P2E9;A0A087WVV2;F8W7S5;A0A087WU26;V9GY78;A2A2S5;H9KV85;E9PN67;C9J066;Q8N4C6	Q9P2E9;A0A087WVV2;F8W7S5	Ribosome-binding protein 1	RRBP1	2088	Color2 [A=255, R=169, G=169, B=169]	1	4	28	28	28	24.4	24.4	24.4	152.45	0	294.25	561960000	55	24.2066	24.095	23.6209	23.6716	+	1.83998	-0.504567
P63173;J3KT73;J3QL01;J3KSP2	P63173;J3KT73;J3QL01	60S ribosomal protein L38	RPL38	1476	Color2 [A=255, R=169, G=169, B=169]	1	4	5	5	5	50	50	50	8.2178	0	40.132	617890000	17	25.8663	25.6948	25.2767	25.2133	+	1.55385	-0.535558
O43852;H0Y875	O43852;H0Y875	Calumenin	CALU	1038	Color2 [A=255, R=169, G=169, B=169]	1	4	18	18	18	63.2	63.2	63.2	37.106	0	266.65	2072400000	62	25.8729	26.0316	25.179	25.5971	+	0.893854	-0.564147
Q15293;E9PP27	Q15293	Reticulocalbin-1	RCN1	1611	Color2 [A=255, R=169, G=169, B=169]	1	4	9	9	9	40.2	40.2	40.2	38.89	0	67.399	242690000	18	24.2775	24.4141	23.6387	23.9179	+	1.17076	-0.567544
P21796;C9JI87	P21796;C9JI87	Voltage-dependent anion-selective channel protein 1	VDAC1	1238	Color2 [A=255, R=169, G=169, B=169]	1	4	9	9	9	48.8	48.8	48.8	30.772	0	109.2	239800000	20	23.8299	23.5929	23.2533	23.0246	+	1.13232	-0.572444
Q6ZRV2;A0A494C1T9;J3KPS2	Q6ZRV2;A0A494C1T9;J3KPS2	Protein FAM83H	FAM83H	296	Color2 [A=255, R=169, G=169, B=169]	1	4	34	34	34	43	43	43	127.12	0	323.31	1040700000	84	24.7326	24.6675	24.1507	24.1027	+	2.30605	-0.573304
Q96IZ0;H0YI16	Q96IZ0	PRKC apoptosis WT1 regulator protein	PAWR	1916	Color2 [A=255, R=169, G=169, B=169]	1	4	3	3	2	15.6	15.6	12.6	36.567	0	25.769	29369000	5	22.3008	22.0896	21.4564	21.7773	+	1.02291	-0.578378
A0A7P0TBB1;A0A7P0TA76;O95573;A0A7P0T8L6;A0A7P0TB52;H7BYZ7;A0A7P0T905;A0A7P0TBL9;F5GWH2;A0A804HI36;O60488	A0A7P0TBB1;A0A7P0TA76;O95573;A0A7P0T8L6;A0A7P0TB52;H7BYZ7;A0A7P0T905	Long-chain-fatty-acid--CoA ligase 3	ACSL3	409	Color2 [A=255, R=169, G=169, B=169]	1	4	8	8	8	14.8	14.8	14.8	77.514	0	63.708	78151000	12	22.9035	22.8649	22.2694	22.3333	+	2.38993	-0.582864
F8WCF6;P59998;F8WDD7;A0A0A6YYG9;H7C0A3;R4GN08;F8WE39;F8WDW3	F8WCF6;P59998;F8WDD7;A0A0A6YYG9;H7C0A3	Actin-related protein 2/3 complex subunit 4	ARPC4-TTLL3;ARPC4	785	Color2 [A=255, R=169, G=169, B=169]	1	4	9	9	9	55.8	55.8	55.8	21.058	0	137.95	2479500000	28	27.1412	26.8602	26.4427	26.3337	+	1.25522	-0.61249
Q14764;H3BRL2;H3BQK6;H3BUK7;H3BNF6;H3BP76;H3BPZ2;H3BNF2;H3BUP3;H3BQE7	Q14764	Major vault protein	MVP	1593	Color2 [A=255, R=169, G=169, B=169]	1	4	26	26	26	43.3	43.3	43.3	99.326	0	302.32	1346800000	64	26.0763	26.0121	25.4196	25.4398	+	2.52559	-0.614499
Q13085;Q59FY4;A0A087WWN5;A0A087X0W4;A0A0C4DGT1;S4R3S7;A0A087X2F8;A0A087X126;A0A087WVR6;A0A087WYS8;A0A087WYK6	Q13085;Q59FY4	Acetyl-CoA carboxylase 1;Biotin carboxylase	ACACA	1546	Color2 [A=255, R=169, G=169, B=169]	1	4	129	129	115	61.8	61.8	55	265.55	0	323.31	81250000000	587	29.6846	29.8662	29.1527	29.1157	+	1.69341	-0.641187
P62241;Q5JR95	P62241;Q5JR95	40S ribosomal protein S8	RPS8	1446	Color2 [A=255, R=169, G=169, B=169]	1	4	8	8	8	45.7	45.7	45.7	24.205	0	88.475	889300000	19	25.8043	26.0841	25.4723	25.0818	+	0.963075	-0.667106
O15061	O15061	Synemin	SYNM	996	Color2 [A=255, R=169, G=169, B=169]	1	4	75	75	13	62.9	62.9	13.2	172.77	0	323.31	25544000000	292	28.5882	28.6421	27.7965	28.078	+	1.37789	-0.677925
Q2V2M9;K7ER94;A0A0A0MTS9;K7EP24;K7EKZ0	Q2V2M9;K7ER94	FH1/FH2 domain-containing protein 3	FHOD3	1646	Color2 [A=255, R=169, G=169, B=169]	1	4	9	9	9	7.8	7.8	7.8	158.61	0	64.453	55626000	13	22.4346	22.3696	22.1275	21.3201	+	0.627193	-0.678295
P61158;B4DXW1;F8WDR7;Q9P1U1;F8WEW2;F8WE84;A0A0A0MTI9;H7C4J1;C9IZN3;Q9C0K3	P61158;B4DXW1	Actin-related protein 3	ACTR3	1431	Color2 [A=255, R=169, G=169, B=169]	1	4	20	20	20	61.7	61.7	61.7	47.371	0	225.68	2721100000	61	27.5888	27.8062	27.0177	26.9661	+	1.61668	-0.705638
K7ELC7;P61353	K7ELC7;P61353	60S ribosomal protein L27	RPL27	932	Color2 [A=255, R=169, G=169, B=169]	1	4	4	4	4	34.7	34.7	34.7	16.359	0	36.236	328100000	14	24.9005	25.0083	24.1923	24.2429	+	2.18929	-0.736773
O00159;F5H6E2;I3L501	O00159;F5H6E2	Unconventional myosin-Ic	MYO1C	743	Color2 [A=255, R=169, G=169, B=169]	1	4	51	51	43	55.2	55.2	45	121.68	0	323.31	25153000000	197	29.2761	29.5463	28.637	28.6737	+	1.50805	-0.755859
E9PKZ0;P62917;G3V1A1;E9PKU4;E9PP36	E9PKZ0;P62917;G3V1A1;E9PKU4	60S ribosomal protein L8	RPL8	700	Color2 [A=255, R=169, G=169, B=169]	1	4	6	6	6	36.1	36.1	36.1	22.389	0	60.138	390070000	16	24.976	24.9668	23.9792	24.4493	+	1.07363	-0.757131
P15924	P15924	Desmoplakin	DSP	1207	Color2 [A=255, R=169, G=169, B=169]	1	4	30	30	30	11.9	11.9	11.9	331.77	0	295.24	978860000	57	26.9773	26.7397	25.9631	26.2245	+	1.30608	-0.764709
A0A1X7SBZ2;A0A5H1ZRQ2;Q92841;J3KRZ1;J3QSF1;A0A0U1RQJ0	A0A1X7SBZ2;A0A5H1ZRQ2;Q92841	Probable ATP-dependent RNA helicase DDX17	DDX17	223	Color2 [A=255, R=169, G=169, B=169]	1	4	15	14	9	22.2	20.7	14.5	80.253	0	110.76	323030000	31	24.378	24.6671	23.7295	23.783	+	1.45713	-0.766309
P62249;M0R210;M0R1M5;M0R3H0;M0QX76;Q6IPX4	P62249;M0R210;M0R1M5;M0R3H0	40S ribosomal protein S16	RPS16	1447	Color2 [A=255, R=169, G=169, B=169]	1	4	7	7	7	41.8	41.8	41.8	16.445	0	47.01	488520000	18	25.8171	25.4298	24.982	24.7237	+	1.0948	-0.770601
P62263;A0A2R8Y811;E5RH77	P62263;A0A2R8Y811;E5RH77	40S ribosomal protein S14	RPS14	251	Color2 [A=255, R=169, G=169, B=169]	1	4	5	5	5	36.4	36.4	36.4	16.273	0	34.666	475080000	15	25.6307	25.5837	24.6287	25.0189	+	1.23995	-0.783418
A0A6Q8PFJ0;P02545;A0A804HL68;Q3BDU5;Q5TCI8;A0A6Q8PHQ9;A0A6Q8PF80;A0A6Q8PGH0;A0A6Q8PFM1;A0A6Q8PF59;A0A6Q8PFF5	A0A6Q8PFJ0;P02545;A0A804HL68;Q3BDU5;Q5TCI8;A0A6Q8PHQ9;A0A6Q8PF80	Prelamin-A/C;Lamin-A/C	LMNA	336	Color2 [A=255, R=169, G=169, B=169]	1	4	33	33	33	50.5	50.5	50.5	80.902	0	323.31	3202200000	102	27.084	27.1389	26.2392	26.3824	+	2.0436	-0.800608
P18085;C9JPM4;C9JAK5;U3KQF2;F5H1V1;F5H6T5;F8WDB3	P18085;C9JPM4;C9JAK5;U3KQF2	ADP-ribosylation factor 4	ARF4	1225	Color2 [A=255, R=169, G=169, B=169]	1	4	6	6	5	30	30	23.9	20.511	0	41.577	438080000	20	24.9803	25.2528	24.321	24.307	+	1.55762	-0.80254
A0A669KBL1;Q93009;H3BND8;F5H2X1	A0A669KBL1;Q93009;H3BND8	Ubiquitin carboxyl-terminal hydrolase 7;Ubiquitin carboxyl-terminal hydrolase	USP7	322	Color2 [A=255, R=169, G=169, B=169]	1	4	8	8	8	7.8	7.8	7.8	132.33	0	51.643	59656000	11	21.964	21.7967	21.29	20.8635	+	1.13954	-0.803612
Q14980;A0A087WY61;H0YFY6;K4DIE0;F5H4J1;F5H6Y5	Q14980;A0A087WY61;H0YFY6	Nuclear mitotic apparatus protein 1	NUMA1	1596	Color2 [A=255, R=169, G=169, B=169]	1	4	8	8	8	4.8	4.8	4.8	238.26	0	75.509	35208000	9	22.2178	21.4657	20.8504	21.1789	+	0.74132	-0.82712
P05388;F8VWS0;F8VW21;F8VU65;F8VPE8;G3V210;Q8NHW5;F8VQY6;F8VRK7;F8VZS0;F8VS58;F8VWV4;F8W1K8	P05388;F8VWS0;F8VW21;F8VU65;F8VPE8;G3V210;Q8NHW5;F8VQY6;F8VRK7;F8VZS0;F8VS58	60S acidic ribosomal protein P0;60S acidic ribosomal protein P0-like	RPLP0;RPLP0P6	1146	Color2 [A=255, R=169, G=169, B=169]	1	4	10	10	10	43.8	43.8	43.8	34.273	0	124.78	1348800000	28	26.3956	27.0415	25.8925	25.8737	+	0.911441	-0.835412
F8VZY9;P05783;CON__P05784;CON__H-INV:HIT000015463	F8VZY9;P05783	Keratin, type I cytoskeletal 18	KRT18	771	Color2 [A=255, R=169, G=169, B=169]	1	4	13	13	11	30.9	30.9	26.3	43.774	0	123.24	510340000	29	25.5398	25.1297	24.448	24.5472	+	1.2363	-0.83709
P62701;C9JEH7;P22090;Q8TD47	P62701	40S ribosomal protein S4, X isoform	RPS4X	1457	Color2 [A=255, R=169, G=169, B=169]	1	4	12	12	12	44.5	44.5	44.5	29.597	0	99.088	531790000	30	25.3122	25.2946	24.4857	24.4468	+	3.18561	-0.837152
Q06830;A0A0A0MSI0;A0A0A0MRQ5	Q06830;A0A0A0MSI0;A0A0A0MRQ5	Peroxiredoxin-1	PRDX1	119	Color2 [A=255, R=169, G=169, B=169]	1	4	8	6	5	35.7	29.6	24.1	22.11	0	48.071	584870000	17	25.1817	25.7188	24.6038	24.6146	+	1.05242	-0.841056
Q02878;F8VZ45;U3KQR5;F8VR69;F8VZA3;F8VWR1;F8VU16	Q02878	60S ribosomal protein L6	RPL6	1506	Color2 [A=255, R=169, G=169, B=169]	1	4	9	9	9	33.7	33.7	33.7	32.728	0	136.19	416680000	25	24.7595	24.8387	23.922	23.9821	+	2.46483	-0.847094
Q9BZF9;F5H2B9;H0YNH8;H0YN48;H0YMI1	Q9BZF9;F5H2B9;H0YNH8	Uveal autoantigen with coiled-coil domains and ankyrin repeats	UACA	1992	Color2 [A=255, R=169, G=169, B=169]	1	4	68	68	68	49.9	49.9	49.9	162.5	0	323.31	3468200000	180	25.8086	25.8134	24.7692	25.1373	+	1.36558	-0.857766
Q14257;H0YL43;A8MXP8	Q14257;H0YL43	Reticulocalbin-2	RCN2	1582	Color2 [A=255, R=169, G=169, B=169]	1	4	15	15	15	52.7	52.7	52.7	36.876	0	323.31	2788700000	53	27.032	27.3804	26.3504	26.2987	+	1.42417	-0.881613
A0A494C1J1;Q69YQ0;F8WAN1;C9J8U1;C9JLY8	A0A494C1J1;Q69YQ0;F8WAN1;C9J8U1	Cytospin-A	SPECC1L;SPECC1L-ADORA2A	293	Color2 [A=255, R=169, G=169, B=169]	1	4	36	36	36	39.9	39.9	39.9	126.31	0	323.31	3048100000	101	26.9116	26.8737	25.8207	26.0674	+	1.77294	-0.948662
Q9UKU9	Q9UKU9	Angiopoietin-related protein 2	ANGPTL2	2122	Color2 [A=255, R=169, G=169, B=169]	1	4	5	5	5	14.2	14.2	14.2	57.104	0	59.183	49197000	7	22.4279	22.9607	22.0593	21.3939	+	0.820485	-0.967702
A0A7I2V5S2;P06748;A0A7I2YQC0;A0A7I2V4G8;A0A7I2V433;A0A7I2V2X9;A0A7I2V3U2;E5RI98;A0A7I2V3G5;A0A7I2V579;A0A7I2V5J8;E5RGW4	A0A7I2V5S2;P06748;A0A7I2YQC0;A0A7I2V4G8;A0A7I2V433;A0A7I2V2X9;A0A7I2V3U2;E5RI98	Nucleophosmin	NPM1	380	Color2 [A=255, R=169, G=169, B=169]	1	4	9	9	9	36.1	36.1	36.1	33.875	0	177.15	1493400000	27	26.8893	26.8764	25.6473	26.1699	+	1.18685	-0.974242
A0A0D9SFK2;Q92614;H0YEV9;A0A1B0GWJ6	A0A0D9SFK2;Q92614	Unconventional myosin-XVIIIa	MYO18A	158	Color2 [A=255, R=169, G=169, B=169]	1	4	24	24	24	18.1	18.1	18.1	231.1	0	256.15	292640000	43	24.2127	23.3467	22.3819	23.189	+	0.628893	-0.994229
P62424;Q5T8U3;Q5T8U2	P62424;Q5T8U3;Q5T8U2	60S ribosomal protein L7a	RPL7A	1456	Color2 [A=255, R=169, G=169, B=169]	1	4	10	10	10	30.1	30.1	30.1	29.995	0	97.117	913400000	26	26.8674	26.8123	25.8009	25.8748	+	2.67597	-1.00194
M0R3D6;M0R1A7;Q02543;M0R117;M0R0P7	M0R3D6;M0R1A7;Q02543;M0R117;M0R0P7	60S ribosomal protein L18a	RPL18A	960	Color2 [A=255, R=169, G=169, B=169]	1	4	7	7	7	48.9	48.9	48.9	16.714	0	53.161	499580000	19	25.5771	25.6529	24.525	24.6966	+	2.06478	-1.0042
P25705;K7ERX7;K7EK77;K7EQH4;K7EJP1;K7ESA0;K7ENJ4	P25705;K7ERX7;K7EK77	ATP synthase subunit alpha, mitochondrial	ATP5A1	1256	Color2 [A=255, R=169, G=169, B=169]	1	4	14	14	14	35.1	35.1	35.1	59.75	0	184.1	1404800000	36	26.3005	26.011	25.1352	25.1618	+	1.6946	-1.00727
P26373;J3QSB4;H3BTH3;J3KS98	P26373;J3QSB4	60S ribosomal protein L13	RPL13	1260	Color2 [A=255, R=169, G=169, B=169]	1	4	6	6	6	28.4	28.4	28.4	24.261	0	62.595	466970000	13	25.1045	25.7512	24.4839	24.3572	+	1.03417	-1.00729
P62906	P62906	60S ribosomal protein L10a	RPL10A	1469	Color2 [A=255, R=169, G=169, B=169]	1	4	7	7	7	30	30	30	24.831	0	55.588	654860000	22	25.1157	25.6629	24.1725	24.5606	+	1.0323	-1.02272
P09651;A0A7I2V3R8;F8W6I7;A0A7I2V3W0;A0A7I2YQX9;A0A7I2V2L6;F8VZ49;Q32P51;A0A2R8Y4L2;F8VTQ5;H0YH80;A0A7I2V5U9;A0A7I2V334;F8W646;A0A7I2YQY2;A0A7I2V2M7;A0A7I2V4F8;A0A7I2V360;A0A7I2V520;A0A7I2V459;A0A7I2V497;A0A7I2V2Q7;A0A7I2V453;A0A7I2V2R4;A0A7I2V666;A0A7I2V3K5;A0A7I2V5P1;A0A7I2V661;A0A7I2V4E2;A0A7I2V2X1;A0A7I2V4P7;A0A7I2V5N7;A0A7I2V5H0;A0A7I2V2F1;A0A7I2V3U8;A0A7I2YQ85;A0A7I2V5T1	P09651;A0A7I2V3R8;F8W6I7;A0A7I2V3W0;A0A7I2YQX9;A0A7I2V2L6;F8VZ49;Q32P51;A0A2R8Y4L2;F8VTQ5;H0YH80	Heterogeneous nuclear ribonucleoprotein A1;Heterogeneous nuclear ribonucleoprotein A1, N-terminally processed;Heterogeneous nuclear ribonucleoprotein A1-like 2	HNRNPA1;HNRNPA1L2	369	Color2 [A=255, R=169, G=169, B=169]	1	4	9	9	8	31.5	31.5	29	38.746	0	69.28	234290000	21	24.5028	24.3793	23.5805	23.2551	+	1.55706	-1.02326
P61978;Q5T6W2;S4R359;S4R457	P61978;Q5T6W2	Heterogeneous nuclear ribonucleoprotein K	HNRNPK	1442	Color2 [A=255, R=169, G=169, B=169]	1	4	9	9	9	27.2	27.2	27.2	50.976	0	152.63	499730000	26	25.7262	24.7562	24.2684	24.1322	+	0.776134	-1.04095
E7ETK5;A0A7I2YQK5;A0A7I2V2T3;H0Y4R1;P12268	E7ETK5;A0A7I2YQK5;A0A7I2V2T3;H0Y4R1;P12268	Inosine-5-monophosphate dehydrogenase 2	IMPDH2	357	Color2 [A=255, R=169, G=169, B=169]	1	4	5	5	5	16.8	16.8	16.8	53.026	0	39.183	136040000	15	23.5504	23.6791	22.687	22.4448	+	1.77798	-1.04885
P62280;M0QZC5;M0R1H5;M0R1H6	P62280;M0QZC5;M0R1H5	40S ribosomal protein S11	RPS11	1451	Color2 [A=255, R=169, G=169, B=169]	1	4	7	7	7	35.4	35.4	35.4	18.431	0	81.727	502630000	21	25.4607	25.1494	24.2466	24.2433	+	1.6802	-1.06014
P05387;H0YDD8	P05387	60S acidic ribosomal protein P2	RPLP2	1145	Color2 [A=255, R=169, G=169, B=169]	1	4	6	6	6	70.4	70.4	70.4	11.665	0	89.575	1340500000	29	26.9783	26.7227	25.7317	25.8396	+	1.78134	-1.06485
X1WI28;P27635;F8W7C6;H7C123;H7C2C5;Q96L21;A6QRI9;B8A6G2;H7C2U2	X1WI28;P27635;F8W7C6;H7C123;H7C2C5	60S ribosomal protein L10	RPL10	1267	Color2 [A=255, R=169, G=169, B=169]	1	4	9	9	9	45	45	45	22.975	0	83.368	1293600000	32	26.8854	27.1205	25.8655	25.9632	+	1.8729	-1.0886
P06576;H0YH81;F8W079;F8W0P7;H0YI37	P06576;H0YH81;F8W079	ATP synthase subunit beta, mitochondrial;ATP synthase subunit beta	ATP5B	1148	Color2 [A=255, R=169, G=169, B=169]	1	4	16	16	16	45.2	45.2	45.2	56.559	0	278.19	792070000	43	25.5094	24.8773	24.0878	24.0997	+	1.13289	-1.09956
Q5M775;A0A7I2V486;A0A7I2V416;A0A7P0TBP2;A0A7I2YQJ3;A0A7I2V451;A0A7P0Z4I1;A0A7I2V562;J3KRB9;A0A7P0TB87;A0A7P0TAS3;J3QS22;A0A7P0T9K0;J3KSG2;J3QQM0;A0A7P0TBD3;A0A7I2V5G2;J3KRN9;A0A7P0T8Y6;J3QKL1	Q5M775;A0A7I2V486;A0A7I2V416;A0A7P0TBP2;A0A7I2YQJ3;A0A7I2V451;A0A7P0Z4I1;A0A7I2V562;J3KRB9;A0A7P0TB87;A0A7P0TAS3;J3QS22;A0A7P0T9K0;J3KSG2	Cytospin-B	SPECC1	370	Color2 [A=255, R=169, G=169, B=169]	1	4	16	16	16	23.2	23.2	23.2	118.58	0	151.76	504940000	36	25.0757	24.3705	23.7744	23.4459	+	0.984844	-1.1129
Q07666	Q07666	KH domain-containing, RNA-binding, signal transduction-associated protein 1	KHDRBS1	1518	Color2 [A=255, R=169, G=169, B=169]	1	4	6	6	6	22.1	22.1	22.1	48.227	0	50.68	275270000	13	24.3569	24.8319	23.2472	23.7115	+	1.1056	-1.11509
Q8N556	Q8N556	Actin filament-associated protein 1	AFAP1	1815	Color2 [A=255, R=169, G=169, B=169]	1	4	11	11	10	15.1	15.1	14.1	80.724	0	106.07	344350000	27	24.2058	24.2873	22.9339	23.2346	+	1.75725	-1.16231
Q16891;B9A067;C9J406;H7C463;A0A087WYS0;D6RAW4	Q16891;B9A067;C9J406;H7C463	MICOS complex subunit MIC60	IMMT	1638	Color2 [A=255, R=169, G=169, B=169]	1	4	21	21	21	36.7	36.7	36.7	83.677	0	308.73	999600000	47	26.08	25.8739	24.7195	24.8959	+	1.87994	-1.16924
Q07065	Q07065	Cytoskeleton-associated protein 4	CKAP4	1517	Color2 [A=255, R=169, G=169, B=169]	1	4	12	12	12	26.2	26.2	26.2	66.022	0	94.79	175760000	19	23.964	22.7722	21.8669	22.455	+	0.675898	-1.20717
A0A494BZV2;H0Y2S9;A0A1W2PPU9;J3QRL2;J3KSK7;K7EL39;A8MZF8;K7EJ14	A0A494BZV2;H0Y2S9		MPRIP	283	Color2 [A=255, R=169, G=169, B=169]	1	4	107	107	20	48.9	48.9	10.9	274.38	0	323.31	24816000000	341	29.79	29.8912	28.4974	28.7433	+	1.93335	-1.22027
O60292	O60292	Signal-induced proliferation-associated 1-like protein 3	SIPA1L3	1041	Color2 [A=255, R=169, G=169, B=169]	1	4	5	4	4	4.2	3.6	3.6	194.61	0	27.867	40557000	6	21.9003	22.5825	21.2004	20.8373	+	1.06022	-1.22257
Q9HDC9;H0Y512	Q9HDC9;H0Y512	Adipocyte plasma membrane-associated protein	APMAP	2039	Color2 [A=255, R=169, G=169, B=169]	1	4	4	4	4	13	13	13	46.48	0	26.925	33584000	6	22.2823	22.066	21.0194	20.8825	+	1.96777	-1.22316
P12814;A0A804HKE2;A0A804HII9;A0A804HJU8;A0A7I2V4Y4;A0A804HK61;A0A804HIN7;A0A804HLF4;A0A804HLD0;A0A804HL31;H9KV75;G3V2N5;A0A804HJQ9;A0A494C1A0;A0A804HI95;H0YJW3;P35609;H7C5W8;H0YJ11;G3V2W4;A0A804HJN7;Q08043;A0A087WSZ2;A0A804HKG0;A0A494C033;A0A804HIY0;A0A494C166;A0A494C060;G3V2X9;G3V5M4;A0A494C0Q3;G3V380;G3V2E8;D6RH00	P12814;A0A804HKE2;A0A804HII9;A0A804HJU8;A0A7I2V4Y4;A0A804HK61;A0A804HIN7;A0A804HLF4;A0A804HLD0;A0A804HL31;H9KV75	Alpha-actinin-1	ACTN1	1190	Color2 [A=255, R=169, G=169, B=169]	1	4	51	51	34	63	63	43	103.06	0	323.31	3737200000	138	26.9235	27.0258	25.7618	25.7309	+	2.72445	-1.22829
P30050	P30050	60S ribosomal protein L12	RPL12	1285	Color2 [A=255, R=169, G=169, B=169]	1	4	5	5	5	49.1	49.1	49.1	17.818	0	114.6	643700000	22	25.9803	25.5432	24.3877	24.6287	+	1.42691	-1.25361
P42766;F2Z388	P42766;F2Z388	60S ribosomal protein L35	RPL35	1339	Color2 [A=255, R=169, G=169, B=169]	1	4	3	3	3	26	26	26	14.551	0	21.518	55004000	7	22.9285	22.4722	21.199	21.6839	+	1.19823	-1.25893
P78347;A0A494C1K3;A0A494C0Q7	P78347;A0A494C1K3	General transcription factor II-I	GTF2I	294	Color2 [A=255, R=169, G=169, B=169]	1	4	7	7	7	9.4	9.4	9.4	112.42	0	52.141	121880000	11	23.9302	23.6	22.9377	22.0272	+	0.928602	-1.28263
D6RD46;Q9UPQ0;E7EPK0;E9PDJ9;H0Y8P3;G5EA03	D6RD46;Q9UPQ0;E7EPK0;E9PDJ9;H0Y8P3;G5EA03	LIM and calponin homology domains-containing protein 1	LIMCH1	620	Color2 [A=255, R=169, G=169, B=169]	1	4	10	10	10	13.3	13.3	13.3	109.93	0	82.743	51992000	12	22.6875	22.4578	21.4224	21.1452	+	1.72235	-1.28889
P63261;I3L4N8;A0A804GS07;I3L3I0;I3L1U9;I3L3R2;K7EM38;J3KT65;A0A7P0TBL1	P63261;I3L4N8;A0A804GS07;I3L3I0;I3L1U9	Actin, cytoplasmic 2;Actin, cytoplasmic 2, N-terminally processed	ACTG1	1477	Color2 [A=255, R=169, G=169, B=169]	1	4	26	26	1	90.9	90.9	4.5	41.792	0	323.31	238470000000	316	32.9899	33.1172	31.6246	31.8822	+	1.92122	-1.30015
Q96PK6;A0A0A6YYI9;F8WDX3;A0A0A0MSL8;B8ZZ74	Q96PK6	RNA-binding protein 14	RBM14	1938	Color2 [A=255, R=169, G=169, B=169]	1	4	14	14	14	22	22	22	69.491	0	122.65	584090000	37	24.7887	24.6016	23.1608	23.6158	+	1.47293	-1.30686
A0A0B4J269;Q13509;G3V2A3;G3V5W4;G3V2R8;G3V3R4;G3V2N6	A0A0B4J269;Q13509	Tubulin beta-3 chain	TUBB3	136	Color2 [A=255, R=169, G=169, B=169]	1	4	14	2	2	17.8	2.8	2.8	88.381	0	13.256	38902000	5	22.5638	22.5008	21.5433	20.8577	+	1.21617	-1.33176
P39023;H7C3M2;H7C422;G5E9G0;B5MCW2;F8WCR1	P39023;H7C3M2;H7C422;G5E9G0;B5MCW2	60S ribosomal protein L3	RPL3	1323	Color2 [A=255, R=169, G=169, B=169]	1	4	11	11	11	34	34	34	46.108	0	82.561	543090000	26	25.999	25.2135	24.5718	23.9529	+	0.939145	-1.34391
O94832;K7EIG7;J3QRN6;J3KRL0;J3QRR2;F8WEW9;A0A3B3IU30;B0I1T2	O94832;K7EIG7;J3QRN6	Unconventional myosin-Id	MYO1D	1087	Color2 [A=255, R=169, G=169, B=169]	1	4	59	59	59	62	62	62	116.2	0	323.31	16757000000	210	27.9946	28.3114	26.8024	26.7924	+	1.87311	-1.35557
H0YMU3;H0YL72;P50213;H0YKD0;H0YLI6;H0YM64	H0YMU3;H0YL72;P50213;H0YKD0;H0YLI6	Isocitrate dehydrogenase [NAD] subunit alpha, mitochondrial	IDH3A	850	Color2 [A=255, R=169, G=169, B=169]	1	4	3	3	3	18.9	18.9	18.9	19.247	0	21.788	34959000	5	22.3765	22.5295	21.1626	21.0228	+	2.24009	-1.36036
Q15149;E9PKG0;A0A075B730;P58107;E9PIA2;E9PQ28	Q15149	Plectin	PLEC	1607	Color2 [A=255, R=169, G=169, B=169]	1	4	353	353	112	70.6	70.6	18.1	531.78	0	323.31	341850000000	1405	31.1927	31.2341	29.7902	29.9114	+	2.65709	-1.36257
Q13045;K7EQZ7;J3QQQ2;J3KS39;K7EP37;J3QQU5;K7EP27;J3QLR6	Q13045	Protein flightless-1 homolog	FLII	1544	Color2 [A=255, R=169, G=169, B=169]	1	4	24	24	16	22.8	22.8	14.3	144.75	0	227.34	609290000	50	25.1669	24.7427	23.8597	23.321	+	1.23875	-1.3645
P13489;E9PMJ3;E9PLZ3;E9PIM9;E9PMA9;E9PMN0;E9PIK5;H0YCR7	P13489;E9PMJ3;E9PLZ3;E9PIM9	Ribonuclease inhibitor	RNH1	1193	Color2 [A=255, R=169, G=169, B=169]	1	4	5	5	5	14.1	14.1	14.1	49.973	0	55.767	128200000	9	23.8889	24.0926	23.447	21.6677	+	0.601098	-1.43344
A0A0A0MR02;P45880;Q5JSD2;Q5JSD1	A0A0A0MR02;P45880	Voltage-dependent anion-selective channel protein 2	VDAC2	98	Color2 [A=255, R=169, G=169, B=169]	1	4	4	4	4	23.4	23.4	23.4	30.348	0	39.809	216490000	11	24.8827	25.0112	23.4363	23.5772	+	2.36124	-1.44021
A0A0C4DG89;Q7L014;H0Y9U3;D6RJA6	A0A0C4DG89;Q7L014	Probable ATP-dependent RNA helicase DDX46	DDX46	144	Color2 [A=255, R=169, G=169, B=169]	1	4	8	8	8	8.4	8.4	8.4	117.46	0	57.427	59553000	10	22.2751	22.8671	21.3209	20.9325	+	1.25853	-1.44441
P52272;A0A087X0X3;M0QZM1;M0R019;M0R2I7;M0R2T0;M0QY96;M0R0N3;M0QYQ7;M0QYL3;M0R0Y6	P52272;A0A087X0X3	Heterogeneous nuclear ribonucleoprotein M	HNRNPM	1393	Color2 [A=255, R=169, G=169, B=169]	1	4	23	23	23	38.9	38.9	38.9	77.515	0	224.01	1303600000	56	26.2344	26.2378	24.5597	24.9437	+	1.78724	-1.48443
V9GYM8;A0A5F9ZI21;Q92974;V9GYF5;V9GYG5;V9GZ14;Q5VY93;V9GYF0	V9GYM8;A0A5F9ZI21;Q92974	Rho guanine nucleotide exchange factor 2	ARHGEF2	312	Color2 [A=255, R=169, G=169, B=169]	1	4	9	9	9	11.1	11.1	11.1	116.07	0	84.273	237200000	20	24.9077	24.3727	23.4013	22.8725	+	1.24198	-1.50327
A0A7I2V4K9;A0A7I2V4J2;A0A7I2V5Y7;A0A7I2V535;Q15233;C9JYS8;A0A7I2V4N2;A0A7I2V464;A0A7P0MRW0;H7C367;C9J4X2;C9IZL7	A0A7I2V4K9;A0A7I2V4J2;A0A7I2V5Y7;A0A7I2V535;Q15233;C9JYS8;A0A7I2V4N2;A0A7I2V464;A0A7P0MRW0;H7C367	Non-POU domain-containing octamer-binding protein	NONO	372	Color2 [A=255, R=169, G=169, B=169]	1	4	4	4	4	11.4	11.4	11.4	47.746	0	26.918	67200000	9	22.7051	23.0254	21.7372	20.9826	+	1.17521	-1.50537
P52789;E9PB90;P52790	P52789;E9PB90	Hexokinase-2;Hexokinase	HK2	1395	Color2 [A=255, R=169, G=169, B=169]	1	4	10	10	8	12.6	12.6	10.6	102.38	0	74.121	124830000	12	22.956	22.3039	20.9368	21.2822	+	1.26643	-1.52042
O43707;F5GXS2;H7C144;K7EP19;M0QZQ3;C9JY79;Q9H254	O43707;F5GXS2;H7C144	Alpha-actinin-4	ACTN4	1030	Color2 [A=255, R=169, G=169, B=169]	1	4	48	31	31	59.8	40.3	40.3	104.85	0	323.31	2586500000	100	25.9254	26.3038	24.5754	24.5739	+	1.831	-1.53992
Q86VP6;A0A0C4DGH5;H0YH27	Q86VP6;A0A0C4DGH5	Cullin-associated NEDD8-dissociated protein 1	CAND1	1770	Color2 [A=255, R=169, G=169, B=169]	1	4	9	9	9	9.9	9.9	9.9	136.37	0	96.077	108150000	14	23.5504	23.2595	22.5039	21.1928	+	0.834688	-1.5566
Q9Y3U8;J3QSB5;J3KTD3	Q9Y3U8;J3QSB5	60S ribosomal protein L36	RPL36	2175	Color2 [A=255, R=169, G=169, B=169]	1	4	4	4	4	30.5	30.5	30.5	12.254	0	32.925	89181000	11	23.3069	23.2663	21.0324	22.4168	+	0.816006	-1.56198
A0A6I8PIX7;O95425;A0A0J9YWY6;A0A6I8PL75	A0A6I8PIX7;O95425;A0A0J9YWY6	Supervillin	SVIL	324	Color2 [A=255, R=169, G=169, B=169]	1	4	38	38	38	28.8	28.8	28.8	213.63	0	323.31	961010000	78	25.1662	25.0735	23.2513	23.8217	+	1.49852	-1.58337
A0A7I2V346;A0A7I2V4Z0;A0A7I2YQN2;O60506;A0A7I2V5Q6;B7Z645;A0A7I2YQV8;A0A7I2V2F2;A0A7I2V309;A0A7I2V4J0;F6UXX1	A0A7I2V346;A0A7I2V4Z0;A0A7I2YQN2;O60506;A0A7I2V5Q6;B7Z645;A0A7I2YQV8;A0A7I2V2F2;A0A7I2V309	Heterogeneous nuclear ribonucleoprotein Q	SYNCRIP	359	Color2 [A=255, R=169, G=169, B=169]	1	4	5	5	3	11.3	11.3	7.6	58.647	0	35.954	57851000	4	22.8822	22.8539	20.9797	21.5129	+	1.58426	-1.62173
O00763;F8W8T8;H0YGH5	O00763	Acetyl-CoA carboxylase 2;Biotin carboxylase	ACACB	981	Color2 [A=255, R=169, G=169, B=169]	1	4	21	7	7	10.6	4	4	276.54	0	49.458	62014000	11	22.7703	23.2778	21.1422	21.5853	+	1.4113	-1.66028
O43143	O43143	Pre-mRNA-splicing factor ATP-dependent RNA helicase DHX15	DHX15	1011	Color2 [A=255, R=169, G=169, B=169]	1	4	11	11	11	14.7	14.7	14.7	90.932	0	74.711	124660000	15	23.4481	23.8032	21.8286	22.0846	+	1.77553	-1.66905
A0A804HK76;O75369;A0A804HL72;E7EN95;A0A804HJC2;H7C5L4;A0A0C4DGA1	A0A804HK76;O75369;A0A804HL72;E7EN95	Filamin-B	FLNB	435	Color2 [A=255, R=169, G=169, B=169]	1	4	38	30	28	18.5	16.2	14.8	274.02	0	257.23	421790000	52	24.5965	23.9649	22.1375	23.067	+	1.01694	-1.67848
C9JRZ6;F8WAR4;Q9NX63;A0A286YEX5	C9JRZ6;F8WAR4;Q9NX63;A0A286YEX5	MICOS complex subunit MIC19	CHCHD3	556	Color2 [A=255, R=169, G=169, B=169]	1	4	6	6	6	25.4	25.4	25.4	26.753	0	57.979	129810000	9	23.444	23.5	20.7902	22.7819	+	0.633275	-1.68595
P36578;H3BM89;H3BU31;H3BTP7	P36578;H3BM89	60S ribosomal protein L4	RPL4	1316	Color2 [A=255, R=169, G=169, B=169]	1	4	12	12	12	33.7	33.7	33.7	47.697	0	111.35	904940000	32	26.6283	25.3874	24.363	24.2758	+	0.946394	-1.6884
P51114;B4DXZ6;E9PFF5;E7EU85;C9JAJ4;H7C4S4;C9JZE0;C9JY20;C9IZ22;C9JYQ6;C9J5B4	P51114;B4DXZ6;E9PFF5;E7EU85	Fragile X mental retardation syndrome-related protein 1	FXR1	1384	Color2 [A=255, R=169, G=169, B=169]	1	4	18	18	17	41.7	41.7	40.4	69.72	0	196.3	586250000	38	25.4057	25.2539	23.3145	23.9639	+	1.43445	-1.6906
P35580;E7ERA5;REV__Q8IYT3	P35580	Myosin-10	MYH10	1310	Color2 [A=255, R=169, G=169, B=169]	1	4	159	140	131	66.5	60.6	57	229	0	323.31	129970000000	662	31.9546	31.9638	30.1051	30.3255	+	2.40062	-1.74388
P05976;P08590	P05976;P08590	Myosin light chain 1/3, skeletal muscle isoform;Myosin light chain 3	MYL1;MYL3	1147	Color2 [A=255, R=169, G=169, B=169]	1	4	2	2	2	8.2	8.2	8.2	21.145	0	40.09	837720000	11	26.7005	26.9593	24.9337	25.2242	+	1.91677	-1.75095
F8WD26;J3KP06;Q8WWI1;E9PMP7	F8WD26;J3KP06;Q8WWI1;E9PMP7	LIM domain only protein 7	LMO7	787	Color2 [A=255, R=169, G=169, B=169]	1	4	41	41	1	28.4	28.4	1	186.18	0	323.31	1358500000	83	25.7667	25.7276	23.7283	24.2127	+	1.7399	-1.77668
P62277;J3KMX5;E9PS50	P62277;J3KMX5	40S ribosomal protein S13	RPS13	898	Color2 [A=255, R=169, G=169, B=169]	1	4	4	4	4	24.5	24.5	24.5	17.222	0	36.296	100920000	9	23.9626	23.9167	23.1964	21.1122	+	0.640409	-1.78539
Q92769;Q5TEE2;Q13547;E5RFI6;E5RJ04;E5RGV4;E5RHE7;E5RH52;E5RG37;E5RFP9;H3BM24;E5RK19	Q92769;Q5TEE2;Q13547;E5RFI6;E5RJ04;E5RGV4;E5RHE7;E5RH52;E5RG37;E5RFP9;H3BM24	Histone deacetylase 2;Histone deacetylase 1	HDAC2;HDAC1	1879	Color2 [A=255, R=169, G=169, B=169]	1	4	4	4	4	11.5	11.5	11.5	55.364	0	24.144	64966000	7	23.4409	23.5707	22.4026	21.0252	+	0.912638	-1.79193
Q8N3R9;G3V2B0;G3V2H1	Q8N3R9	MAGUK p55 subfamily member 5	MPP5	1812	Color2 [A=255, R=169, G=169, B=169]	1	4	11	11	11	21.6	21.6	21.6	77.293	0	87.993	170870000	19	23.8492	24.3274	22.1491	22.4087	+	1.66018	-1.80938
A0A087WXM6;J3QQT2;J3KRX5;A0A0A6YYL6;P18621;J3QLC8;A0A0A0MRF8;J3KRB3;A0A087WWH0;J3QS96;A0A087WY81;J3KSJ0	A0A087WXM6;J3QQT2;J3KRX5;A0A0A6YYL6;P18621;J3QLC8;A0A0A0MRF8;J3KRB3;A0A087WWH0;J3QS96;A0A087WY81	60S ribosomal protein L17	RPL17;RPL17-C18orf32	54	Color2 [A=255, R=169, G=169, B=169]	1	4	6	6	6	40.8	40.8	40.8	19.586	0	51.414	565390000	25	25.709	26.0444	23.4085	24.638	+	0.99708	-1.85345
P16401	P16401	Histone H1.5	HIST1H1B	1212	Color2 [A=255, R=169, G=169, B=169]	1	4	3	2	2	15.9	11.9	11.9	22.58	0	13.99	44759000	5	23.0079	23.1847	21.1994	21.2557	+	2.60967	-1.86878
P07093;C9JN98	P07093	Glia-derived nexin	SERPINE2	1152	Color2 [A=255, R=169, G=169, B=169]	1	4	4	4	4	12.1	12.1	12.1	44.002	0	32.004	180520000	10	24.1874	24.6153	22.9645	22.0736	+	1.20392	-1.88234
Q9P0K7;D6RE17;D6REL2;D6R9G6;D6RF74;D6RB27;D6R9G4;D6RBY4;D6RB25;D6RBW6	Q9P0K7	Ankycorbin	RAI14	2079	Color2 [A=255, R=169, G=169, B=169]	1	4	57	57	57	61.3	61.3	61.3	110.04	0	323.31	8820600000	188	27.9484	27.9856	26.0342	26.1307	+	3.12395	-1.88459
P14649;F8W1I5	P14649;F8W1I5	Myosin light chain 6B	MYL6B	1199	Color2 [A=255, R=169, G=169, B=169]	1	4	10	10	8	47.6	47.6	36.1	22.764	0	101.22	11776000000	39	30.9961	30.953	29.0529	29.1041	+	3.50613	-1.896
Q9HCS7	Q9HCS7	Pre-mRNA-splicing factor SYF1	XAB2	2036	Color2 [A=255, R=169, G=169, B=169]	1	4	15	15	15	21.2	21.2	21.2	100.01	0	134.37	212840000	31	23.4223	23.391	20.9535	22.0134	+	1.16552	-1.92319
O75970;F5H1U9;H0YGQ3;B7ZB24;A0A075B6R8;F8WDQ8;H0YH70;F5H8D6	O75970;F5H1U9;H0YGQ3	Multiple PDZ domain protein	MPDZ	1083	Color2 [A=255, R=169, G=169, B=169]	1	4	27	27	27	19.4	19.4	19.4	221.62	0	219.85	402240000	44	24.2402	24.2096	22.2123	22.3892	+	2.66361	-1.92412
P31943;G8JLB6;E9PCY7;D6RBM0;E5RGV0;D6RIU0;E7EN40;H0YB39;D6RIH9;D6RJ04;D6RDU3;D6RIT2;D6RFM3;D6R9T0;D6RAM1;E7EQJ0;H0YBD7;D6RDL0;D6RF17;D6R9D3;H0YBG7;E5RGH4;H0YAQ2;E5RJ94	P31943;G8JLB6;E9PCY7;D6RBM0;E5RGV0;D6RIU0;E7EN40;H0YB39;D6RIH9;D6RJ04;D6RDU3;D6RIT2;D6RFM3;D6R9T0;D6RAM1;E7EQJ0	Heterogeneous nuclear ribonucleoprotein H;Heterogeneous nuclear ribonucleoprotein H, N-terminally processed	HNRNPH1	808	Color2 [A=255, R=169, G=169, B=169]	1	4	12	12	7	33.6	33.6	19.6	49.229	0	113.53	482550000	29	24.9476	24.7577	22.0708	23.7803	+	0.811558	-1.92709
P78371;F5GWF6;F8VQ14	P78371;F5GWF6;F8VQ14	T-complex protein 1 subunit beta	CCT2	1484	Color2 [A=255, R=169, G=169, B=169]	1	4	32	32	32	70.1	70.1	70.1	57.488	0	323.31	8193400000	116	28.4712	28.608	26.557	26.6647	+	2.69245	-1.92872
P11498;A0A494C016;A0A494C101;A0A494C0T2;E9PRE7;A0A494BZT5	P11498;A0A494C016	Pyruvate carboxylase, mitochondrial	PC	1184	Color2 [A=255, R=169, G=169, B=169]	1	4	58	58	58	67.5	67.5	67.5	129.63	0	323.31	33399000000	254	29.7456	29.9932	27.8289	27.9159	+	2.36761	-1.99705
Q01518;Q5T0R1;Q5T0R9;Q5T0R7;Q5T0R6;Q5T0R5;Q5T0R4;Q5T0R3;Q5T0R2;Q5T0S3;Q5T0R8	Q01518;Q5T0R1;Q5T0R9;Q5T0R7;Q5T0R6;Q5T0R5;Q5T0R4;Q5T0R3;Q5T0R2	Adenylyl cyclase-associated protein 1;Adenylyl cyclase-associated protein	CAP1	1499	Color2 [A=255, R=169, G=169, B=169]	1	4	7	7	7	19.8	19.8	19.8	51.901	0	74.405	121390000	13	24.0026	22.3756	20.7028	21.6248	+	0.788656	-2.0253
P60660;F8W1R7;J3KND3;G3V1V0;G3V1Y7;B7Z6Z4;F8VPF3	P60660;F8W1R7;J3KND3;G3V1V0;G3V1Y7;B7Z6Z4;F8VPF3	Myosin light polypeptide 6	MYL6	1425	Color2 [A=255, R=169, G=169, B=169]	1	4	9	7	2	73.5	57.6	25.8	16.93	0	248.28	26326000000	49	30.4209	30.9898	28.6515	28.6539	+	1.72896	-2.0526
P35579;Q5BKV1;B1AH99;A0A6E1W127;P12883;P13535;Q9UKX3;Q9Y623;P13533;P12882;Q9UKX2;A7E2Y1	P35579	Myosin-9	MYH9	1309	Color2 [A=255, R=169, G=169, B=169]	1	4	188	188	159	71.7	71.7	61.2	226.53	0	323.31	614860000000	1187	32.9234	33.1051	30.835	31.0637	+	2.30402	-2.06488
Q9BVP2;C9JYH9;C9JZT7;B4DMU5	Q9BVP2	Guanine nucleotide-binding protein-like 3	GNL3	1983	Color2 [A=255, R=169, G=169, B=169]	1	4	4	4	4	8.2	8.2	8.2	61.992	0	24.051	37915000	6	22.5942	22.7956	21.0198	20.2001	+	1.41315	-2.08496
Q9HCC0;A0A804HJ24;A0A804HJ84;A0A804HLJ9;A0A804HKE8;A0A804HK37;A0A804HJL2;A0A804HIH3;A0A804HHS4;A0A0S2Z5R4;D6RDF7;A0A804HJW5;A0A804HJC1;D6R9R1;A0A804HJW2;A0A804HKH3;A0A0G2JM88;D6RD67	Q9HCC0;A0A804HJ24;A0A804HJ84;A0A804HLJ9;A0A804HKE8;A0A804HK37;A0A804HJL2	Methylcrotonoyl-CoA carboxylase beta chain, mitochondrial	MCCC2	429	Color2 [A=255, R=169, G=169, B=169]	1	4	34	34	3	74.2	74.2	11.4	61.332	0	323.31	59582000000	167	31.1809	31.2395	29.0798	29.1442	+	3.36581	-2.09821
Q9NYL9;H0YNJ8;H0YKU1;H0YNU8	Q9NYL9;H0YNJ8;H0YKU1	Tropomodulin-3	TMOD3	2073	Color2 [A=255, R=169, G=169, B=169]	1	4	23	23	21	80.7	80.7	75.9	39.594	0	323.31	7254100000	85	28.3731	28.2189	26.2125	26.1331	+	2.7787	-2.12323
O15145;C9JZD1;F8VR50	O15145;C9JZD1	Actin-related protein 2/3 complex subunit 3	ARPC3	1002	Color2 [A=255, R=169, G=169, B=169]	1	4	5	5	5	30.9	30.9	30.9	20.546	0	77.19	813750000	15	26.8442	27.2235	24.9403	24.7847	+	2.05571	-2.17137
Q8TDZ2;Q5TED7;H0Y6Z4	Q8TDZ2	Protein-methionine sulfoxide oxidase MICAL1	MICAL1	1848	Color2 [A=255, R=169, G=169, B=169]	1	4	10	10	10	10.9	10.9	10.9	117.87	0	76.033	121080000	12	23.6938	23.7724	21.5158	21.5791	+	3.27318	-2.18565
Q9NZR1;G5EA42;H0YMA2	Q9NZR1;G5EA42	Tropomodulin-2	TMOD2	805	Color2 [A=255, R=169, G=169, B=169]	1	4	7	6	6	23.1	20.5	20.5	39.595	0	42.575	128870000	10	23.521	24.0273	21.108	22.0143	+	1.29368	-2.21302
P16403;P10412;P16402;P22492;Q02539	P16403;P10412;P16402	Histone H1.2;Histone H1.4;Histone H1.3	HIST1H1C;HIST1H1E;HIST1H1D	1213	Color2 [A=255, R=169, G=169, B=169]	1	4	6	6	5	27.7	27.7	23.5	21.364	0	49.431	375370000	10	25.3194	25.8753	22.0757	24.6258	+	0.643412	-2.2466
Q16643;D6R9W4;D6R9Q9;D6RFI1;D6RCR4	Q16643;D6R9W4	Drebrin	DBN1	1634	Color2 [A=255, R=169, G=169, B=169]	1	4	17	17	17	33.1	33.1	33.1	71.428	0	311.45	1104000000	43	26.5014	26.7148	24.1805	24.4766	+	2.19734	-2.27953
Q53EP0;C9JKH7	Q53EP0	Fibronectin type III domain-containing protein 3B	FNDC3B	1656	Color2 [A=255, R=169, G=169, B=169]	1	4	7	7	7	7.9	7.9	7.9	132.89	0	61.146	112910000	9	24.6267	23.3822	21.4484	21.8773	+	1.15042	-2.34164
A0A087WWU8;D6R904;A0A494C0G0;Q5VU61	A0A087WWU8		TPM3	50	Color2 [A=255, R=169, G=169, B=169]	1	4	25	25	8	65.6	65.6	19.4	26.42	0	323.31	10524000000	86	29.6718	29.6684	27.2473	27.4053	+	2.94508	-2.34383
P49411;H3BNU3	P49411	Elongation factor Tu, mitochondrial	TUFM	1370	Color2 [A=255, R=169, G=169, B=169]	1	4	19	19	19	50.9	50.9	50.9	49.541	0	315.79	3705700000	61	27.9055	27.6196	25.2269	25.5592	+	2.07326	-2.36952
Q96SB3;Q9ULJ8	Q96SB3	Neurabin-2	PPP1R9B	1952	Color2 [A=255, R=169, G=169, B=169]	1	4	9	9	9	13.1	13.1	13.1	89.333	0	71.26	157030000	16	24.5566	24.1882	21.6013	22.3877	+	1.49812	-2.37792
P50990;H7C4C8;H7C2U0	P50990	T-complex protein 1 subunit theta	CCT8	1382	Color2 [A=255, R=169, G=169, B=169]	1	4	34	34	34	63.9	63.9	63.9	59.62	0	323.31	19024000000	125	29.5175	29.382	27.0712	26.9816	+	2.95018	-2.42332
A0A087X2E5;A0A087WZN1;O43837	A0A087X2E5;A0A087WZN1;O43837	Isocitrate dehydrogenase [NAD] subunit, mitochondrial;Isocitrate dehydrogenase [NAD] subunit beta, mitochondrial	IDH3B	67	Color2 [A=255, R=169, G=169, B=169]	1	4	3	3	3	10.1	10.1	10.1	41.219	0	24.677	54746000	5	23.2181	23.1045	20.079	21.3827	+	1.18412	-2.43045
Q96RQ3;E9PHF7;F5GYT8;E9PG35;G5E9X5;F8WDI3	Q96RQ3;E9PHF7;F5GYT8;E9PG35;G5E9X5	Methylcrotonoyl-CoA carboxylase subunit alpha, mitochondrial	MCCC1	1949	Color2 [A=255, R=169, G=169, B=169]	1	4	33	33	33	62.1	62.1	62.1	80.472	0	323.31	67521000000	232	31.2813	31.476	28.9054	28.985	+	2.72978	-2.43343
Q5SSJ5;B0QZK4;Q5SWC8;B0QZK9;B0QZK8	Q5SSJ5;B0QZK4;Q5SWC8	Heterochromatin protein 1-binding protein 3	HP1BP3	1673	Color2 [A=255, R=169, G=169, B=169]	1	4	8	8	8	15.7	15.7	15.7	61.206	0	58.955	165000000	13	24.4875	23.704	21.9228	21.2859	+	1.4123	-2.49137
P48643;B7ZAR1;E9PCA1;E7ENZ3;D6RIZ7	P48643;B7ZAR1;E9PCA1;E7ENZ3	T-complex protein 1 subunit epsilon	CCT5	1363	Color2 [A=255, R=169, G=169, B=169]	1	4	26	26	26	59.1	59.1	59.1	59.67	0	323.31	3689500000	78	27.3164	27.4819	24.8714	24.944	+	2.88197	-2.49142
G3V203;H0YHA7;J3QQ67;Q07020;F8VUA6;F8VYV2;A0A075B7A0	G3V203;H0YHA7;J3QQ67;Q07020;F8VUA6;F8VYV2;A0A075B7A0	60S ribosomal protein L18	RPL18	791	Color2 [A=255, R=169, G=169, B=169]	1	4	3	3	3	20.7	20.7	20.7	18.756	0	22.07	161870000	7	24.6378	24.3357	21.4268	22.4775	+	1.36144	-2.53459
O00743;Q5T1S7	O00743	Serine/threonine-protein phosphatase 6 catalytic subunit;Serine/threonine-protein phosphatase 6 catalytic subunit, N-terminally processed	PPP6C	980	Color2 [A=255, R=169, G=169, B=169]	1	4	6	6	6	24.9	24.9	24.9	35.144	0	45.025	137000000	11	23.7159	23.3927	20.7281	21.2793	+	1.81444	-2.55057
Q08554	Q08554	Desmocollin-1	DSC1	1522	Color2 [A=255, R=169, G=169, B=169]	1	4	7	7	7	10.2	10.2	10.2	99.986	0	62.605	150950000	12	23.9564	24.0472	21.344	21.4678	+	3.05892	-2.59592
A0A2R8Y5V9;A0A2R8YGX3;A0A2R8YH90;A0A2R8YHD2;A0A2R8YEU4;A0A590UJB9;A0A590UK79;U3KQK2	A0A2R8Y5V9;A0A2R8YGX3;A0A2R8YH90;A0A2R8YHD2			242	Color2 [A=255, R=169, G=169, B=169]	1	4	23	17	1	60.5	46	6.5	28.609	0	323.31	8182700000	49	29.4875	29.4543	26.6581	27.0142	+	2.33957	-2.63472
P40227;J3KRI6	P40227	T-complex protein 1 subunit zeta	CCT6A	1327	Color2 [A=255, R=169, G=169, B=169]	1	4	26	26	21	57.4	57.4	48.4	58.024	0	323.31	8275100000	65	28.7776	28.9445	26.2411	26.0781	+	2.73047	-2.7014
H7BYY1;F5H7S3;B7Z596;H0YK48;A0A494BZZ2;Q6ZN40;H0YL42;H0YKX5;A0A494C0V8	H7BYY1;F5H7S3;B7Z596;H0YK48;A0A494BZZ2;Q6ZN40;H0YL42;H0YKX5		TPM1	872	Color2 [A=255, R=169, G=169, B=169]	1	4	18	14	5	58.1	47.2	21	28.747	0	140.14	3260700000	35	27.9062	27.8746	24.966	25.3562	+	2.29211	-2.72926
K7EQ05;P28799;K7EQI0;K7EKL3	K7EQ05;P28799;K7EQI0;K7EKL3	Granulins;Acrogranin;Paragranulin;Granulin-1;Granulin-2;Granulin-3;Granulin-4;Granulin-5;Granulin-6;Granulin-7	GRN	940	Color2 [A=255, R=169, G=169, B=169]	1	4	2	2	2	3.9	3.9	3.9	46.757	0	15.48	79490000	6	23.3542	23.3303	20.7846	20.2951	+	2.12167	-2.80242
P08195;A0A7P0Z4P5;J3KPF3;A0A7P0TAN7;A0A7P0Z4A0;F5GZS6;A0A7P0T9F7;A0A7P0TBF8;F5H056;F5GZI0;A0A7P0TAS6;A0A7P0T8U7;A0A7P0T8F1;H0YH36;A0A7P0TAT7;H0YFS2;A0A7P0T853;F5H0E2;F5H867;H0YFX4;F5GZR9	P08195;A0A7P0Z4P5;J3KPF3;A0A7P0TAN7;A0A7P0Z4A0;F5GZS6;A0A7P0T9F7;A0A7P0TBF8;F5H056;F5GZI0;A0A7P0TAS6;A0A7P0T8U7;A0A7P0T8F1;H0YH36	4F2 cell-surface antigen heavy chain	SLC3A2	413	Color2 [A=255, R=169, G=169, B=169]	1	4	14	14	14	26.5	26.5	26.5	67.993	0	115.58	275500000	23	24.4931	25.7847	21.7875	22.8792	+	1.09648	-2.8056
P49368;B4DUR8;Q5SZX6;E9PRC8;Q5SZW8;E9PQ35;Q5SZX9;E9PM09	P49368;B4DUR8	T-complex protein 1 subunit gamma	CCT3	1369	Color2 [A=255, R=169, G=169, B=169]	1	4	33	33	33	54.3	54.3	54.3	60.533	0	323.31	8197100000	86	28.8703	29.0736	26.227	26.076	+	2.69704	-2.82042
P62318	P62318	Small nuclear ribonucleoprotein Sm D3	SNRPD3	1455	Color2 [A=255, R=169, G=169, B=169]	1	4	2	2	2	15.1	15.1	15.1	13.916	0	17.511	105940000	4	24.7284	24.0539	21.4337	21.6096	+	1.84061	-2.86953
P17987;E7ERF2;E7EQR6;F5H282;F5GZ03;F5H136;F5H676;F5H726;F5GZI8;F5GYL4;F5H7Y1	P17987;E7ERF2;E7EQR6;F5H282	T-complex protein 1 subunit alpha	TCP1	1222	Color2 [A=255, R=169, G=169, B=169]	1	4	26	26	26	61.5	61.5	61.5	60.343	0	323.31	5741400000	97	27.8136	27.6444	24.2215	25.2261	+	1.55998	-3.00521
Q99832;F8WAM2;F8WBP8	Q99832	T-complex protein 1 subunit eta	CCT7	1966	Color2 [A=255, R=169, G=169, B=169]	1	4	25	25	25	56.9	56.9	56.9	59.366	0	323.31	4046500000	64	27.8857	27.537	24.4806	24.9135	+	2.07595	-3.01427
O43166;F5GYF8;H0YJY2	O43166;F5GYF8	Signal-induced proliferation-associated 1-like protein 1	SIPA1L1	1014	Color2 [A=255, R=169, G=169, B=169]	1	4	21	21	20	16.2	16.2	15.7	200.03	0	158.74	285850000	35	23.5176	23.7745	19.3246	21.7459	+	0.902867	-3.11082
P05165;A0A1B0GU58;A0A1B0GUX9;A0A1B0GWI4;A0A1B0GWA1;A0A1B0GTR1;Q5JTW6;H0Y5U0;H0Y4B9;H0Y798;Q5JVH2;A0A2R8Y725	P05165;A0A1B0GU58;A0A1B0GUX9;A0A1B0GWI4;A0A1B0GWA1	Propionyl-CoA carboxylase alpha chain, mitochondrial	PCCA	1142	Color2 [A=255, R=169, G=169, B=169]	1	4	47	47	47	68.7	68.7	68.7	80.058	0	323.31	54554000000	204	30.7023	30.8424	27.6193	27.6001	+	3.30138	-3.16266
P05166;E9PDR0;C9JQS9;E7EX59;E7ETT1;E7ETT4;E7EUY3;E9PEC3;F8WBI9;E7ENC1;H7C5C9;C9JVW9;C9JAW3;C9JVY9	P05166;E9PDR0;C9JQS9;E7EX59;E7ETT1;E7ETT4;E7EUY3;E9PEC3;F8WBI9	Propionyl-CoA carboxylase beta chain, mitochondrial	PCCB	1143	Color2 [A=255, R=169, G=169, B=169]	1	4	29	29	29	75.7	75.7	75.7	58.215	0	323.31	41922000000	126	31.5165	31.4227	27.9989	28.2664	+	2.74478	-3.33694
Q9P2M7;A6PVU7;H0Y4A8;A2A3M4	Q9P2M7	Cingulin	CGN	2090	Color2 [A=255, R=169, G=169, B=169]	1	4	40	40	40	41.1	41.1	41.1	136.38	0	323.31	1911800000	89	26.5285	26.4968	23.5232	22.7973	+	1.93769	-3.35242
P50991	P50991	T-complex protein 1 subunit delta	CCT4	1383	Color2 [A=255, R=169, G=169, B=169]	1	4	23	23	23	51	51	51	57.924	0	323.31	5121700000	72	27.9905	28.0153	24.4514	24.6981	+	2.88439	-3.42816
Q99988;A0A0A0MTT8	Q99988	Growth/differentiation factor 15	GDF15	1968	Color2 [A=255, R=169, G=169, B=169]	1	4	16	16	16	60.4	60.4	60.4	34.14	0	143.8	2715400000	28	27.8808	29.3235	24.8715	25.1817	+	1.39744	-3.57553
Q7Z406;A1L2Z2;A0A0C4DFM8;A0A2R8Y4C3;A0A2R8Y454	Q7Z406	Myosin-14	MYH14	1756	Color2 [A=255, R=169, G=169, B=169]	1	4	117	105	61	60.5	56.2	30.4	227.87	0	323.31	25373000000	291	30.4371	30.331	26.4768	26.3418	+	3.33151	-3.9747
M0QY43	M0QY43		MYH14	949	Color2 [A=255, R=169, G=169, B=169]	1	4	54	2	2	59.7	1.9	1.9	113.78	0	24.945	256360000	6	25.3235	25.2936	21.4902	20.9869	+	2.41854	-4.06993
P62913;Q5VVC8	P62913;Q5VVC8	60S ribosomal protein L11	RPL11	1470	Color2 [A=255, R=169, G=169, B=169]	1	4	4	4	4	24.2	24.2	24.2	20.252	0	38.466	166290000	8	25.0744	24.7582	21.2858	20.1804	+	1.73599	-4.18324
E5RJN0	E5RJN0		HGSNAT	636	Color2 [A=255, R=169, G=169, B=169]	1	4	1	1	1	9.1	9.1	9.1	38.948	0.0010823	8.9095	416640000	9	26.125	25.1936	20.8109	21.6543	+	1.70871	-4.42671
K7EMV3;A0A590UJJ6;B4DEB1;K7EK07;K7ES00;Q71DI3;Q16695;P84243;P68431;K7EP01;Q6NXT2	K7EMV3;A0A590UJJ6;B4DEB1;K7EK07;K7ES00;Q71DI3;Q16695;P84243;P68431;K7EP01;Q6NXT2	Histone H3;Histone H3.2;Histone H3.1t;Histone H3.3;Histone H3.1;Histone H3.3C	H3F3B;H3F3A;HIST2H3A;HIST3H3;HIST1H3A;H3F3C	301	Color2 [A=255, R=169, G=169, B=169]	1	4	2	2	1	17.4	17.4	7.6	10.334	0	13.997	612800000	7	26.32	26.1417	22.125	20.5798	+	1.61108	-4.87849
P48681	P48681	Nestin	NES	1364	Color2 [A=255, R=169, G=169, B=169]	1	4	49	49	49	36.4	36.4	36.4	177.44	0	323.31	3266600000	101	26.4463	26.4466	21.2361	21.0102	+	3.34665	-5.32328
P18124;A8MUD9;C9JZ88;C9JIJ5	P18124;A8MUD9	60S ribosomal protein L7	RPL7	1226	Color2 [A=255, R=169, G=169, B=169]	1	4	9	9	9	37.9	37.9	37.9	29.225	0	69.647	507060000	16	26.1562	26.3434	20.5694	21.2613	+	2.34841	-5.33446
P10599	P10599	Thioredoxin	TXN	1173	Color2 [A=255, R=169, G=169, B=169]	1	4	6	6	6	51.4	51.4	51.4	11.737	0	43.905	1495900000	12	19.6154	26.8803	28.3628	27.4429		0.47958	4.655
A0A0J9YVP6;A0A0J9YXX5;Q9UHX1;A0A0J9YYL3;A0A0J9YXJ8;A0A0J9YVR6;E9PQ56;A0A0J9YWM1;H0YEM1;E9PN18;E9PMU7;E9PL19;H0YCP8	A0A0J9YVP6;A0A0J9YXX5;Q9UHX1;A0A0J9YYL3;A0A0J9YXJ8;A0A0J9YVR6;E9PQ56;A0A0J9YWM1;H0YEM1;E9PN18;E9PMU7	Poly(U)-binding-splicing factor PUF60	PUF60	173	Color2 [A=255, R=169, G=169, B=169]	1	4	12	12	12	30.7	30.7	30.7	57.398	0	108.31	322500000	19	24.1645	19.6544	24.8648	24.8258		0.491161	2.93585
A8MQ02;J3KN01;A0A804HJ20;P55196;Q5TIG5;H0Y948;H0Y7R8;H0Y8L4;H0Y8U8;H0YA98;H0Y9I0;F8W9I4;E9PFY5	A8MQ02;J3KN01;A0A804HJ20;P55196;Q5TIG5	Afadin	MLLT4	428	Color2 [A=255, R=169, G=169, B=169]	1	4	19	19	19	15.1	15.1	15.1	201.8	0	133.6	250300000	23	23.6792	18.7467	23.9334	24.2993		0.442186	2.9034
E9PR30;P62861	E9PR30;P62861	40S ribosomal protein S30	FAU	717	Color2 [A=255, R=169, G=169, B=169]	1	4	2	2	2	11.2	11.2	11.2	10.905	0	15.244	320830000	8	25.1723	19.6317	25.231	25.0246		0.367384	2.72576
P14868;C9J7S3;C9JLC1;H7BZ35;C9JQM9	P14868	Aspartate--tRNA ligase, cytoplasmic	DARS	1200	Color2 [A=255, R=169, G=169, B=169]	1	4	7	7	7	16.6	16.6	16.6	57.136	0	57.526	165520000	15	23.4345	19.8359	24.1775	23.8324		0.494633	2.36972
A0A2R8Y5N1;A0A140T8Z0;A0A0G2JH68;O60610;H9KV28;B4E2I7;A0A2R8YEF8	A0A2R8Y5N1;A0A140T8Z0;A0A0G2JH68;O60610;H9KV28	Protein diaphanous homolog 1	DIAPH1	161	Color2 [A=255, R=169, G=169, B=169]	1	4	11	11	11	10.8	10.8	10.8	139.41	0	81.438	350250000	16	20.0824	25.8235	24.9065	25.5352		0.288607	2.26787
Q3KNR6;P50502;H7C3I1;F6VDH7;Q8IZP2;Q8NFI4;F8WAQ7	Q3KNR6;P50502;H7C3I1;F6VDH7;Q8IZP2;Q8NFI4	Hsc70-interacting protein;Putative protein FAM10A4;Putative protein FAM10A5	ST13;ST13P4;ST13P5	1379	Color2 [A=255, R=169, G=169, B=169]	1	4	4	4	4	23.2	23.2	23.2	23.911	0	31.754	102140000	9	19.1736	23.604	23.4211	23.6298		0.359551	2.13664
Q86UE4;E5RJU9;H0YBE0;H0YBJ8;H0YB56	Q86UE4;E5RJU9	Protein LYRIC	MTDH	1763	Color2 [A=255, R=169, G=169, B=169]	1	4	12	12	12	23.7	23.7	23.7	63.836	0	101.43	115150000	16	22.9388	19.4777	23.5095	23.0736		0.450057	2.0833
P26641	P26641	Elongation factor 1-gamma	EEF1G	1263	Color2 [A=255, R=169, G=169, B=169]	1	4	8	8	8	22	22	22	50.118	0	58.64	198870000	20	19.5843	23.4524	23.5915	23.468		0.389604	2.01141
Q9Y224;G3V4C6;H0YJB9;G3V4E7	Q9Y224;G3V4C6	UPF0568 protein C14orf166	C14orf166	2154	Color2 [A=255, R=169, G=169, B=169]	1	4	5	5	5	23.4	23.4	23.4	28.068	0	40.913	72671000	9	23.0415	19.962	23.4911	23.2445		0.455308	1.86601
Q58FF8	Q58FF8	Putative heat shock protein HSP 90-beta 2	HSP90AB2P	1662	Color2 [A=255, R=169, G=169, B=169]	1	4	8	1	1	18.4	3.9	3.9	44.348	0	35.402	306200000	6	26.3042	20.6731	25.7241	24.8935		0.230663	1.82015
H0YFD6;P40939;A0A2R8Y4F5;A0A2R8YG21;A0A2R8Y688	H0YFD6;P40939;A0A2R8Y4F5	Trifunctional enzyme subunit alpha, mitochondrial;Long-chain enoyl-CoA hydratase;Long chain 3-hydroxyacyl-CoA dehydrogenase	HADHA	843	Color2 [A=255, R=169, G=169, B=169]	1	4	9	9	9	13	13	13	86.371	0	84.652	72864000	18	22.1994	19.3393	22.6131	22.4471		0.463452	1.76078
P27105;F8VSL7	P27105	Erythrocyte band 7 integral membrane protein	STOM	1264	Color2 [A=255, R=169, G=169, B=169]	1	4	5	5	5	24.7	24.7	24.7	31.73	0	76.103	92548000	10	20.0691	22.8701	23.1578	23.2304		0.464132	1.72453
P60709;E7EVS6;A0A2R8Y793;A0A6Q8PFE4;A0A2R8YGF8;G5E9R0;A0A6Q8PH58;C9JUM1;C9JZR7;C9JTX5;A0A2R8YEA7;A5A3E0;A0A2R8YFE2;A0A6Q8PGD7;F8WCH0	P60709;E7EVS6;A0A2R8Y793;A0A6Q8PFE4	Actin, cytoplasmic 1;Actin, cytoplasmic 1, N-terminally processed	ACTB	1426	Color2 [A=255, R=169, G=169, B=169]	1	4	26	1	1	90.9	4.5	4.5	41.736	0	58.502	765770000	7	27.7494	19.139	25.6561	24.5324		0.130492	1.65006
Q9Y2T2;E5RJ52;P53677;H0YBM0;H0YBA0;E7ER80	Q9Y2T2	AP-3 complex subunit mu-1	AP3M1	2163	Color2 [A=255, R=169, G=169, B=169]	1	4	5	5	5	18.9	18.9	18.9	46.939	0	35.804	58918000	11	19.4471	21.4006	21.1692	22.9504		0.466716	1.63595
F8VYN9;P40616;B4DZG7;F8VP99;F8VP63	F8VYN9;P40616;B4DZG7	ADP-ribosylation factor-like protein 1	ARL1	767	Color2 [A=255, R=169, G=169, B=169]	1	4	4	4	4	26.3	26.3	26.3	21.778	0	29.024	111790000	10	23.1681	20.7048	23.3506	23.7317		0.485739	1.60466
P09211;A8MX94;A0A087X2E9;A0A2R8Y5E5;A0A087X243	P09211;A8MX94;A0A087X2E9	Glutathione S-transferase P	GSTP1	1166	Color2 [A=255, R=169, G=169, B=169]	1	4	4	4	4	27.1	27.1	27.1	23.356	0	55.872	139170000	11	20.2236	23.4376	23.1905	23.5135		0.351031	1.52143
A0A0C4DGA7;O94929;D6RHE7;A0A0A0MRD5	A0A0C4DGA7;O94929	Actin-binding LIM protein 3	ABLIM3	146	Color2 [A=255, R=169, G=169, B=169]	1	4	9	9	9	18.8	18.8	18.8	74.167	0	60.809	39316000	12	19.2348	21.4536	21.8992	21.7091		0.494693	1.45992
P31689	P31689	DnaJ homolog subfamily A member 1	DNAJA1	1296	Color2 [A=255, R=169, G=169, B=169]	1	4	6	6	6	17.6	17.6	17.6	44.868	0	41.026	125590000	9	22.8014	19.9158	22.0048	23.6292		0.326693	1.45842
Q6VY07;B4DF77;E9PNZ9	Q6VY07;B4DF77;E9PNZ9	Phosphofurin acidic cluster sorting protein 1	PACS1	487	Color2 [A=255, R=169, G=169, B=169]	1	4	2	2	2	2.3	2.3	2.3	104.9	0	12.066	15623000	4	21.4055	19.0086	21.7447	21.5337		0.448543	1.43219
A0A494C1T2;V9GZ78;V9GYY3;F5H2F4;P11586	A0A494C1T2;V9GZ78;V9GYY3;F5H2F4;P11586	C-1-tetrahydrofolate synthase, cytoplasmic;Methylenetetrahydrofolate dehydrogenase;Methenyltetrahydrofolate cyclohydrolase;Formyltetrahydrofolate synthetase;C-1-tetrahydrofolate synthase, cytoplasmic, N-terminally processed	MTHFD1	295	Color2 [A=255, R=169, G=169, B=169]	1	4	2	2	2	3.6	3.6	3.6	69.704	0	17.987	39985000	8	19.2925	22.4221	22.2937	22.2096		0.33063	1.39435
Q92973;A0A7P0TBF0;A0A7P0Z4D3;A0A7P0T9C0;A0A7P0T944;S4R398;A0A075B780;O14787	Q92973;A0A7P0TBF0;A0A7P0Z4D3;A0A7P0T9C0;A0A7P0T944	Transportin-1	TNPO1	1886	Color2 [A=255, R=169, G=169, B=169]	1	4	7	7	7	9.6	9.6	9.6	102.35	0	52.117	66047000	12	22.7548	18.9484	23.3839	21.0038		0.214282	1.34225
Q15084	Q15084	Protein disulfide-isomerase A6	PDIA6	1605	Color2 [A=255, R=169, G=169, B=169]	1	4	5	5	5	18.6	18.6	18.6	48.121	0	61.854	212850000	10	19.6474	25.5635	23.8545	24.0123		0.156437	1.32798
P68032;P68133;A6NL76;A0A804HKV3	P68032;P68133;A6NL76;A0A804HKV3	Actin, alpha cardiac muscle 1;Actin, alpha skeletal muscle	ACTC1;ACTA1	1479	Color2 [A=255, R=169, G=169, B=169]	1	4	18	5	0	56.8	23.1	0	42.019	0	51.029	5041900000	33	26.5802	27.7982	31.2464	25.7263		0.160315	1.29715
J3KTA4;P17844;A0A0G2JLI4;A0A7I2V507;A0A7I2V2S0;A0A7I2V5F5;J3QRQ7;J3QR02;J3KTQ4;J3QRN5;X6RLV5	J3KTA4;P17844;A0A0G2JLI4;A0A7I2V507;A0A7I2V2S0;A0A7I2V5F5	Probable ATP-dependent RNA helicase DDX5	DDX5	915	Color2 [A=255, R=169, G=169, B=169]	1	4	14	8	8	24.9	15.8	15.8	69.086	0	56.129	138350000	16	20.17	23.2879	23.0214	22.8153		0.279025	1.18942
C9JIG9;O95747;Q9UEW8	C9JIG9;O95747	Serine/threonine-protein kinase OSR1	OXSR1	546	Color2 [A=255, R=169, G=169, B=169]	1	4	5	5	5	12	12	12	51.856	0	37.278	78095000	9	20.3061	22.1769	22.3427	22.5039		0.474785	1.18185
P47897;F2Z2V6;A0A0U1RQM8;A0A0U1RQU2;C9J165;A0A0U1RQT0;A0A0U1RRI9;A0A0U1RQE9;A0A0U1RQL2	P47897	Glutamine--tRNA ligase	QARS	1359	Color2 [A=255, R=169, G=169, B=169]	1	4	6	6	2	9.2	9.2	3.6	87.798	0	51.426	48522000	13	19.5603	21.5262	21.5117	21.9124		0.43871	1.16874
Q8TER5	Q8TER5	Rho guanine nucleotide exchange factor 40	ARHGEF40	1851	Color2 [A=255, R=169, G=169, B=169]	1	4	8	8	8	5.3	5.3	5.3	164.66	0	48.791	65238000	13	19.2736	22.1946	21.229	22.5446		0.262427	1.15271
Q14192	Q14192	Four and a half LIM domains protein 2	FHL2	1579	Color2 [A=255, R=169, G=169, B=169]	1	4	4	4	4	14.7	14.7	14.7	32.193	0	25.379	98311000	8	19.213	21.377	22.2147	20.6641		0.318277	1.14441
P22314;Q5JRR6;Q5JRS1;Q5JRS3;Q5JRS2;Q5JRR9;Q5JRS0	P22314	Ubiquitin-like modifier-activating enzyme 1	UBA1	1242	Color2 [A=255, R=169, G=169, B=169]	1	4	6	6	6	7.1	7.1	7.1	117.85	0	46.438	71910000	11	19.8883	22.5694	22.1571	22.5782		0.310101	1.13881
Q5JWT2;Q9ULK4	Q5JWT2;Q9ULK4	Mediator of RNA polymerase II transcription subunit 23	MED23	1672	Color2 [A=255, R=169, G=169, B=169]	1	4	15	15	15	13.2	13.2	13.2	157.11	0	119.24	165990000	25	23.5244	19.2511	22.162	22.8196		0.180054	1.10309
P23528;G3V1A4;E9PP50;E9PK25;E9PQB7;E9PLJ3;E9PS23;Q9Y281	P23528;G3V1A4;E9PP50;E9PK25;E9PQB7	Cofilin-1	CFL1	1249	Color2 [A=255, R=169, G=169, B=169]	1	4	7	7	7	57.8	57.8	57.8	18.502	0	58.906	197910000	7	19.2791	23.9518	24.3462	20.9788		0.12435	1.047
P78406;E9PQ57;E9PPG9	P78406;E9PQ57	mRNA export factor	RAE1	1486	Color2 [A=255, R=169, G=169, B=169]	1	4	3	3	3	10.6	10.6	10.6	40.968	0	55.694	53730000	7	23.1549	18.8151	21.0949	22.8992		0.149558	1.01209
A0A7P0TAN5;A0A7P0TA78;A0A7P0TAC5;P42858;A0A7P0Z417;A0A3B3ISR3	A0A7P0TAN5;A0A7P0TA78;A0A7P0TAC5;P42858;A0A7P0Z417	Huntingtin	HTT	410	Color2 [A=255, R=169, G=169, B=169]	1	4	12	12	12	5.2	5.2	5.2	318.02	0	78.472	61069000	12	20.4718	22.2386	22.2291	22.3668		0.399272	0.942811
P30048	P30048	Thioredoxin-dependent peroxide reductase, mitochondrial	PRDX3	1284	Color2 [A=255, R=169, G=169, B=169]	1	4	6	6	6	24.2	24.2	24.2	27.692	0	39.242	78182000	9	19.6366	22.201	21.1065	22.5635		0.223449	0.91621
O43739;A0A0D9SFG6;Q99418;M0R2J0;F8W8E2;G5E9B7;Q15438;K7EKA2;K7ERV8;K7ENQ8;A0A286YF81;Q9UIA0	O43739;A0A0D9SFG6;Q99418	Cytohesin-3;Cytohesin-2	CYTH3;CYTH2	1032	Color2 [A=255, R=169, G=169, B=169]	1	4	5	5	5	12.5	12.5	12.5	46.348	0	35.157	112120000	10	20.2434	22.7769	21.4022	23.4505		0.200352	0.916207
P54136;E5RH09;E5RJM9	P54136	Arginine--tRNA ligase, cytoplasmic	RARS	1406	Color2 [A=255, R=169, G=169, B=169]	1	4	13	13	13	22.1	22.1	22.1	75.378	0	96.966	218850000	25	23.3655	22.7014	24.4043	23.4324		0.566077	0.884932
E9PF19;Q9Y4P3;Q96E41	E9PF19;Q9Y4P3;Q96E41	Transducin beta-like protein 2	TBL2	673	Color2 [A=255, R=169, G=169, B=169]	1	4	2	2	2	6.3	6.3	6.3	45.935	0	27.753	19223000	5	21.7073	19.8842	20.795	22.5529		0.252033	0.878158
P57729;H0YEA4;O14966	P57729;H0YEA4	Ras-related protein Rab-38	RAB38	1420	Color2 [A=255, R=169, G=169, B=169]	1	4	5	5	3	25.6	25.6	15.6	23.712	0	34.102	52733000	11	19.8392	23.1267	22.8271	21.8853		0.180228	0.873234
O00299	O00299	Chloride intracellular channel protein 1	CLIC1	970	Color2 [A=255, R=169, G=169, B=169]	1	4	7	7	7	36.9	36.9	36.9	26.922	0	52.626	167370000	10	24.1707	20.524	25.0846	21.2008		0.100491	0.795329
Q9Y4H2	Q9Y4H2	Insulin receptor substrate 2	IRS2	2184	Color2 [A=255, R=169, G=169, B=169]	1	4	22	22	22	25.6	25.6	25.6	137.33	0	211.13	4643900000	48	26.5926	30.1349	28.7162	29.5076		0.142577	0.748136
P07900;G3V2J8;Q14568;Q58FG0	P07900	Heat shock protein HSP 90-alpha	HSP90AA1	1158	Color2 [A=255, R=169, G=169, B=169]	1	4	26	13	13	33.7	16.7	16.7	84.659	0	134.16	562480000	32	24.2386	25.2259	25.1621	25.7717		0.477654	0.734621
A0A7I2V430;A0A7I2V2M5;A0A7I2V4F0;Q92499;A0A7I2V421;A0A7I2V4J3;A0A087WZ71;A0A7I2YQ77;A0A7I2V5X8;A0A087X2G1;A0A7I2YQD0;A0A7I2V4Q0	A0A7I2V430;A0A7I2V2M5;A0A7I2V4F0;Q92499;A0A7I2V421;A0A7I2V4J3;A0A087WZ71;A0A7I2YQ77;A0A7I2V5X8;A0A087X2G1	ATP-dependent RNA helicase DDX1	DDX1	355	Color2 [A=255, R=169, G=169, B=169]	1	4	6	6	6	11.6	11.6	11.6	77.86	0	38.758	88637000	13	22.8401	21.1953	22.8391	22.6529		0.326325	0.728292
K7ELL7;P14314;K7EPW7;A0A7I2V2T6	K7ELL7;P14314	Glucosidase 2 subunit beta	PRKCSH	934	Color2 [A=255, R=169, G=169, B=169]	1	4	4	4	4	7.7	7.7	7.7	60.192	0	25.105	39546000	6	20.6184	22.2322	21.6424	22.6143		0.273103	0.703088
A6NI28;E9PJK4;H0YEJ7	A6NI28;E9PJK4;H0YEJ7	Rho GTPase-activating protein 42	ARHGAP42	458	Color2 [A=255, R=169, G=169, B=169]	1	4	3	3	3	3.3	3.3	3.3	98.568	0	18.634	15671000	4	20.0083	20.9682	21.2585	21.0945		0.533022	0.688207
A0A0A0MQX1;Q9HD67;D6RGD1;E9PEW5	A0A0A0MQX1;Q9HD67;D6RGD1;E9PEW5	Unconventional myosin-X	MYO10	96	Color2 [A=255, R=169, G=169, B=169]	1	4	15	15	15	7.9	7.9	7.9	238.51	0	110.67	115110000	23	22.3524	21.5727	22.466	22.8062		0.594899	0.673556
P05386	P05386	60S acidic ribosomal protein P1	RPLP1	1144	Color2 [A=255, R=169, G=169, B=169]	1	4	2	2	2	51.8	51.8	51.8	11.514	0	47.658	279810000	8	19.4719	25.6325	21.0995	25.2602		0.0548037	0.627619
J3QRS3;P19105;O14950;J3KTJ1;P24844	J3QRS3;P19105;O14950;J3KTJ1;P24844	Myosin regulatory light chain 12A;Myosin regulatory light chain 12B;Myosin regulatory light polypeptide 9	MYL12A;MYL12B;MYL9	919	Color2 [A=255, R=169, G=169, B=169]	1	4	5	5	5	33.9	33.9	33.9	20.457	0	42.913	207970000	11	24.1121	20.0381	21.2758	24.0956		0.0818088	0.610599
Q9UNF1;Q5H909;Q5H907	Q9UNF1;Q5H909;Q5H907	Melanoma-associated antigen D2	MAGED2	1664	Color2 [A=255, R=169, G=169, B=169]	1	4	10	10	9	23.1	23.1	21.1	64.953	0	109.32	258960000	21	24.358	23.4035	24.2236	24.7481		0.417724	0.605081
P09382;F8WEI7	P09382	Galectin-1	LGALS1	1167	Color2 [A=255, R=169, G=169, B=169]	1	4	6	6	6	58.5	58.5	58.5	14.716	0	98.697	300790000	23	24.2047	23.3815	24.2707	24.4916		0.520498	0.588009
Q13885;Q9BVA1	Q13885;Q9BVA1	Tubulin beta-2A chain;Tubulin beta-2B chain	TUBB2A;TUBB2B	1574	Color2 [A=255, R=169, G=169, B=169]	1	4	21	4	3	56.2	10.8	8.1	49.906	0	33.076	157910000	10	23.6926	23.2194	23.6131	24.4536		0.45111	0.577306
Q9BUF5;K7ESM5;K7ESQ3;K7EQT3;K7EJ64;K7ERA8;K7EJZ4;K7EL29;K7EN98;K7EPE5;K7ES63	Q9BUF5;K7ESM5	Tubulin beta-6 chain	TUBB6	1980	Color2 [A=255, R=169, G=169, B=169]	1	4	15	6	4	37.7	20.2	15.5	49.857	0	56.326	223580000	14	24.2313	24.0897	25.0892	24.3663		0.579422	0.567297
P04040	P04040	Catalase	CAT	1125	Color2 [A=255, R=169, G=169, B=169]	1	4	7	7	7	16.5	16.5	16.5	59.755	0	54.025	69471000	10	22.3886	20.4775	21.0573	22.9051		0.142634	0.548132
B1AHC9;P12956	B1AHC9;P12956	X-ray repair cross-complementing protein 6	XRCC6	475	Color2 [A=255, R=169, G=169, B=169]	1	4	3	3	3	5.7	5.7	5.7	64.283	0	20.28	47007000	6	20.159	22.9704	23.0779	21.14		0.107848	0.544263
H7BYN4;A0A7I2V5Y5;Q02241;A0A2U3TZL8	H7BYN4;A0A7I2V5Y5;Q02241;A0A2U3TZL8	Kinesin-like protein;Kinesin-like protein KIF23	KIF23	382	Color2 [A=255, R=169, G=169, B=169]	1	4	9	9	9	12.2	12.2	12.2	109.13	0	83.478	87025000	13	22.3945	22.1823	23.1736	22.4279		0.498714	0.512366
Q9Y5V3;Q96JG8	Q9Y5V3	Melanoma-associated antigen D1	MAGED1	2193	Color2 [A=255, R=169, G=169, B=169]	1	4	8	7	7	11.8	10.3	10.3	86.16	0	133.67	133620000	16	22.3311	23.0483	23.0422	23.3494		0.489424	0.506084
Q8NBS9	Q8NBS9	Thioredoxin domain-containing protein 5	TXNDC5	1824	Color2 [A=255, R=169, G=169, B=169]	1	4	3	3	3	9.5	9.5	9.5	47.628	0	18.907	48637000	7	21.028	22.4265	22.0734	22.3608		0.249141	0.489854
Q9H2C0;A0A3B3ITY2;A0A0S2Z5G5	Q9H2C0	Gigaxonin	GAN	2011	Color2 [A=255, R=169, G=169, B=169]	1	4	7	7	7	12.7	12.7	12.7	67.638	0	48.975	97754000	13	21.4008	22.846	22.5095	22.7169		0.243074	0.489764
O75821;K7EP16;K7ER90;K7EL20;K7ENA8	O75821;K7EP16;K7ER90;K7EL20	Eukaryotic translation initiation factor 3 subunit G	EIF3G	1078	Color2 [A=255, R=169, G=169, B=169]	1	4	5	5	5	16.9	16.9	16.9	35.611	0	47.246	106670000	12	23.3027	19.4177	19.8769	23.8222		0.057508	0.489371
A0A7I2V4L7;B1ANR0;Q13310;A0A7I2V5W9;H0Y5F5;A0A7I2V598;H0YEU6;H0YCC8;B1ANR1;A0A7I2V4V6;H0YEQ8;H0Y6X6;P0CB38	A0A7I2V4L7;B1ANR0;Q13310;A0A7I2V5W9;H0Y5F5;A0A7I2V598	Polyadenylate-binding protein;Polyadenylate-binding protein 4	PABPC4	374	Color2 [A=255, R=169, G=169, B=169]	1	4	13	8	8	25	16.1	16.1	66.499	0	51.38	137030000	16	22.3634	23.1386	23.1897	23.2059		0.433862	0.446847
P06702	P06702	Protein S100-A9	S100A9	1149	Color2 [A=255, R=169, G=169, B=169]	1	4	2	2	2	24.6	24.6	24.6	13.242	0	26.257	183400000	7	19.7587	25.2294	21.0566	24.8243		0.0431656	0.446404
Q3ZCM7;A0A075B736;Q5SQY0	Q3ZCM7;A0A075B736;Q5SQY0	Tubulin beta-8 chain	TUBB8	1651	Color2 [A=255, R=169, G=169, B=169]	1	4	11	2	2	24.5	7.4	7.4	49.775	0	40.01	57128000	4	23.277	20.1706	21.1432	23.1917		0.0789695	0.443624
P84077;P61204;F5H423;F5H0C7;C9J1Z8;P84085;H0YGG7	P84077;P61204;F5H423;F5H0C7;C9J1Z8;P84085	ADP-ribosylation factor 1;ADP-ribosylation factor 3;ADP-ribosylation factor 5	ARF1;ARF3;ARF5	1434	Color2 [A=255, R=169, G=169, B=169]	1	4	4	3	3	27.6	21.5	21.5	20.697	0	24.259	87389000	7	19.9023	23.5003	20.7035	23.5648		0.0614752	0.432829
E9PMD7;P62136;A0A7I2V4F7;P62140;C9JP48;E7ETD8;C9J9S3;F8WE71	E9PMD7;P62136;A0A7I2V4F7;P62140	Serine/threonine-protein phosphatase;Serine/threonine-protein phosphatase PP1-alpha catalytic subunit;Serine/threonine-protein phosphatase PP1-beta catalytic subunit	PPP1CA;PPP1CB	708	Color2 [A=255, R=169, G=169, B=169]	1	4	9	9	4	33.9	33.9	16.3	33.425	0	106.57	361700000	23	24.5352	23.6756	24.3323	24.7278		0.333326	0.424607
G5E9C7;A0A1B0GUL7;P36507;Q02750;M0R1B6	G5E9C7;A0A1B0GUL7;P36507;Q02750	Dual specificity mitogen-activated protein kinase kinase 2;Dual specificity mitogen-activated protein kinase kinase 1	MAP2K2;MAP2K1	205	Color2 [A=255, R=169, G=169, B=169]	1	4	3	3	3	9.2	9.2	9.2	33.881	0	25.378	43176000	6	20.2115	22.6726	21.331	22.3768		0.10393	0.411854
P39656;A0A0C4DGS1;U3KQ84	P39656;A0A0C4DGS1	Dolichyl-diphosphooligosaccharide--protein glycosyltransferase 48 kDa subunit	DDOST	149	Color2 [A=255, R=169, G=169, B=169]	1	4	5	5	5	13.6	13.6	13.6	50.8	0	36.98	78773000	12	23.6183	20.5726	22.4174	22.5953		0.0899641	0.41089
E9PHV5;P28290;E7EUL7;H7BZ26	E9PHV5;P28290;E7EUL7	Sperm-specific antigen 2	SSFA2	687	Color2 [A=255, R=169, G=169, B=169]	1	4	19	19	19	18.4	18.4	18.4	136.14	0	187.05	473660000	35	24.7562	24.1024	24.8395	24.8363		0.471347	0.4086
Q6YHK3	Q6YHK3	CD109 antigen	CD109	1737	Color2 [A=255, R=169, G=169, B=169]	1	4	14	14	14	11.9	11.9	11.9	161.69	0	109.96	158320000	24	22.5273	22.7118	23.1099	22.8185		0.736095	0.344683
P08582;C9JVN1	P08582	Melanotransferrin	MFI2	1162	Color2 [A=255, R=169, G=169, B=169]	1	4	4	4	4	8.8	8.8	8.8	80.214	0	36.939	31310000	6	19.9995	21.5676	20.5528	21.7027		0.120785	0.344138
I3L1P8;Q02978	I3L1P8;Q02978	Mitochondrial 2-oxoglutarate/malate carrier protein	SLC25A11	887	Color2 [A=255, R=169, G=169, B=169]	1	4	7	7	7	29.4	29.4	29.4	32.182	0	75.675	100500000	15	22.3911	21.9447	22.58	22.4397		0.550722	0.341945
H0Y8C6;O00410;C9JQT6;C9JZD8;E7ETV8;E7ESZ1;E7EWK4;E7EX05;E7EV12;E7EQT5;E7ETV3;C9J875	H0Y8C6;O00410	Importin-5	IPO5	826	Color2 [A=255, R=169, G=169, B=169]	1	4	6	6	6	7	7	7	123.75	0	36.683	172890000	11	20.0677	25.0358	21.5598	24.151		0.0345279	0.303694
H0Y9R4;D6RAN4;A0A2R8Y5Y7;P32969;H0Y9V9	H0Y9R4;D6RAN4;A0A2R8Y5Y7;P32969;H0Y9V9	60S ribosomal protein L9	RPL9	243	Color2 [A=255, R=169, G=169, B=169]	1	4	4	4	4	54.4	54.4	54.4	10.045	0	23.097	80197000	7	20.3111	24.4982	21.8616	23.5548		0.0431774	0.303601
E9PEX6;P09622	E9PEX6;P09622	Dihydrolipoyl dehydrogenase;Dihydrolipoyl dehydrogenase, mitochondrial	DLD	671	Color2 [A=255, R=169, G=169, B=169]	1	4	3	3	3	8.8	8.8	8.8	51.815	0	21.2	15245000	4	21.4121	21.0196	20.4372	22.5874		0.0906541	0.296483
A0A087WVQ6;Q00610;J3KS13;P53675;A0A087WX41;K7EJJ5;J3KRF5;J3KSQ2;F5H5N6;A0A087WV74;A0A087WXH4	A0A087WVQ6;Q00610	Clathrin heavy chain;Clathrin heavy chain 1	CLTC	38	Color2 [A=255, R=169, G=169, B=169]	1	4	29	29	29	21.7	21.7	21.7	192.06	0	252.51	545460000	51	24.2966	24.0747	24.9257	24.0101		0.21473	0.282221
Q8NC51	Q8NC51	Plasminogen activator inhibitor 1 RNA-binding protein	SERBP1	1825	Color2 [A=255, R=169, G=169, B=169]	1	4	4	4	4	12	12	12	44.965	0	34.679	59144000	7	20.2467	23.2545	20.3163	23.7244		0.0379321	0.269769
A5YKK6;H3BMZ2;H3BVC9;H3BT18;H3BU44;H3BNB1;H3BR89;H3BMH0	A5YKK6	CCR4-NOT transcription complex subunit 1	CNOT1	449	Color2 [A=255, R=169, G=169, B=169]	1	4	22	22	22	11.2	11.2	11.2	266.94	0	156.05	354560000	38	24.3253	24.0022	24.4541	24.3993		0.602631	0.262978
A0A7I2V2S7;D6RCD7;P38646;A0A7I2V2G2;A0A7I2YQB2;A0A7I2V3F7;H0Y8K0;A0A3B3ITI4;H0Y8S0	A0A7I2V2S7;D6RCD7;P38646;A0A7I2V2G2;A0A7I2YQB2;A0A7I2V3F7;H0Y8K0	Stress-70 protein, mitochondrial	HSPA9	356	Color2 [A=255, R=169, G=169, B=169]	1	4	29	29	29	50.6	50.6	50.6	70.319	0	323.31	2833000000	101	26.5413	26.1817	26.513	26.731		0.467195	0.260545
A0A804HIV7;P50402;A0A804HLA2;Q5HY57	A0A804HIV7;P50402;A0A804HLA2;Q5HY57	Emerin	EMD	424	Color2 [A=255, R=169, G=169, B=169]	1	4	8	8	8	49.8	49.8	49.8	24.383	0	78.111	219850000	20	23.7154	23.571	23.7311	24.0479		0.533363	0.246264
Q9UEY8	Q9UEY8	Gamma-adducin	ADD3	2100	Color2 [A=255, R=169, G=169, B=169]	1	4	5	5	5	10.1	10.1	10.1	79.154	0	41.788	70440000	11	23.2763	19.2879	20.0008	23.0193		0.028874	0.227971
P14625;A0A7P0T823;A0A7P0TAT8;H0YIV0;A0A7P0TAE1;A0A087WT78;A0A7P0T917;A0A7P0TAY2;A0A7P0TBC2;A0A7P0T885;A0A7P0T8R3;A0A7P0Z405;F8W026;Q58FF3;A0A7P0TAG4;A0A7P0Z4B4;A0A7P0T8C8;A0A7P0TAC2	P14625;A0A7P0T823;A0A7P0TAT8;H0YIV0;A0A7P0TAE1;A0A087WT78;A0A7P0T917;A0A7P0TAY2;A0A7P0TBC2	Endoplasmin	HSP90B1	1198	Color2 [A=255, R=169, G=169, B=169]	1	4	20	18	18	25.5	23.8	23.8	92.468	0	129.96	323830000	30	24.486	22.8979	23.8764	23.9385		0.0906158	0.2155
P62195;J3QSA9;J3QQM1;J3QRR3;J3QLH6;J3KRP2;J3QRW1;J3QSE0;A0A6Q8PGU6;Q8NB90	P62195;J3QSA9;J3QQM1;J3QRR3;J3QLH6;J3KRP2	26S protease regulatory subunit 8	PSMC5	1445	Color2 [A=255, R=169, G=169, B=169]	1	4	8	8	8	25.9	25.9	25.9	45.626	0	78.023	107100000	15	23.4092	22.4228	23.0247	23.1668		0.123298	0.179765
Q3ZCQ8;M0R0C3;M0R2F8;M0R003;M0QXC3;M0R2Z3;M0R303;M0R2D2;M0R047;M0R1Y4	Q3ZCQ8;M0R0C3;M0R2F8	Mitochondrial import inner membrane translocase subunit TIM50	TIMM50	1652	Color2 [A=255, R=169, G=169, B=169]	1	4	7	7	7	25.8	25.8	25.8	39.646	0	97.315	310750000	20	24.6109	24.5923	24.5742	24.9619		0.317332	0.166393
A0A7I2V668;A0A7I2V440;E9PHZ5;P07858;A0A7I2YQK9;A0A7P0NGZ6;E9PQM1;E9PSG5;E9PR21;A0A7I2V4Z9;R4GMQ5;A0A7I2V367	A0A7I2V668;A0A7I2V440;E9PHZ5;P07858;A0A7I2YQK9;A0A7P0NGZ6;E9PQM1;E9PSG5;E9PR21;A0A7I2V4Z9	Cathepsin B;Cathepsin B light chain;Cathepsin B heavy chain	CTSB	371	Color2 [A=255, R=169, G=169, B=169]	1	4	5	5	5	25.5	25.5	25.5	29.528	0	51.828	269260000	24	23.8169	23.9437	23.6144	24.4738		0.129368	0.163778
A0A7P0T861;K7EL50;P27797;K7EJB9	A0A7P0T861;K7EL50;P27797;K7EJB9	Calreticulin	CALR	396	Color2 [A=255, R=169, G=169, B=169]	1	4	9	9	9	29.2	29.2	29.2	40.813	0	83.402	216380000	24	23.7054	23.4178	23.5053	23.938		0.221462	0.160069
P40926;G3XAL0	P40926;G3XAL0	Malate dehydrogenase, mitochondrial;Malate dehydrogenase	MDH2	1330	Color2 [A=255, R=169, G=169, B=169]	1	4	9	9	9	37.3	37.3	37.3	35.503	0	84.008	227360000	16	24.389	23.7879	24.3804	24.0795		0.145949	0.141554
E5RHW4;O94905;E5RJ09;B0QZ43;O75477	E5RHW4;O94905;E5RJ09;B0QZ43;O75477	Erlin-2;Erlin-1	ERLIN2;ERLIN1	633	Color2 [A=255, R=169, G=169, B=169]	1	4	5	5	5	16	16	16	37.725	0	33.106	60743000	6	20.85	23.0124	21.9659	22.1792		0.0417255	0.141346
O43747	O43747	AP-1 complex subunit gamma-1	AP1G1	1033	Color2 [A=255, R=169, G=169, B=169]	1	4	2	2	2	2.2	2.2	2.2	91.35	0	13.106	15411000	4	20.8886	21.2806	21.3204	21.131		0.234067	0.141094
A0A6Q8PH54;A0A6Q8PFQ0;Q9P2F8;A0A6Q8PGD5	A0A6Q8PH54;A0A6Q8PFQ0;Q9P2F8;A0A6Q8PGD5	Signal-induced proliferation-associated 1-like protein 2	SIPA1L2	339	Color2 [A=255, R=169, G=169, B=169]	1	4	18	17	17	12.1	11.6	11.6	188.45	0	139.19	309890000	37	23.7013	22.8455	23.1579	23.6701		0.0944863	0.140609
P25398	P25398	40S ribosomal protein S12	RPS12	1255	Color2 [A=255, R=169, G=169, B=169]	1	4	3	3	3	25	25	25	14.515	0	18.836	86771000	10	22.7093	22.9434	23.7188	22.2056		0.0577517	0.135873
A0A087WTP3;M0R0C6;Q92945;M0R0I5;M0QYH3;M0R3J3	A0A087WTP3;M0R0C6;Q92945;M0R0I5	Far upstream element-binding protein 2	KHSRP	18	Color2 [A=255, R=169, G=169, B=169]	1	4	5	5	5	8.7	8.7	8.7	73.027	0	36.307	43291000	8	21.1363	21.8925	21.2324	22.0461		0.0741556	0.124842
P23246;H0Y9K7	P23246	Splicing factor, proline- and glutamine-rich	SFPQ	1243	Color2 [A=255, R=169, G=169, B=169]	1	4	6	6	6	9.6	9.6	9.6	76.149	0	40.253	65103000	9	23.7146	20.2828	21.8149	22.4051		0.0200686	0.111305
Q16666;A0A0A0MRB1;H3BM18;X6RHM1;H3BR88;H3BVE6;X6RHR0;Q6K0P9;H3BR65	Q16666	Gamma-interferon-inducible protein 16	IFI16	1636	Color2 [A=255, R=169, G=169, B=169]	1	4	49	49	49	62.2	62.2	62.2	88.255	0	323.31	38726000000	295	28.9121	28.915	29.0394	28.992		1.30187	0.102197
P35240;A0A5K1VW66;A0A5F9ZHA0	P35240;A0A5K1VW66	Merlin	NF2	1307	Color2 [A=255, R=169, G=169, B=169]	1	4	14	14	14	24.9	24.9	24.9	69.689	0	97.965	421220000	30	24.2776	24.2497	24.3539	24.374		1.55003	0.100286
P62937;F8WE65;C9J5S7;A0A7I2V5J5;E5RIZ5;A0A7P0S768;A0A7I2V4V1;Q9Y536	P62937;F8WE65;C9J5S7;A0A7I2V5J5	Peptidyl-prolyl cis-trans isomerase A;Peptidyl-prolyl cis-trans isomerase A, N-terminally processed;Peptidyl-prolyl cis-trans isomerase	PPIA	1471	Color2 [A=255, R=169, G=169, B=169]	1	4	7	7	7	43	43	43	18.012	0	58.783	263950000	23	24.1755	24.3274	24.5214	24.1528		0.149187	0.0856457
P46940;A0A0J9YXZ5;H0YLE8;H0YKA5;A0A087WWP1;F2Z2E2;Q86VI3	P46940;A0A0J9YXZ5;H0YLE8	Ras GTPase-activating-like protein IQGAP1	IQGAP1	1356	Color2 [A=255, R=169, G=169, B=169]	1	4	22	22	22	15.6	15.6	15.6	189.25	0	210.11	480550000	44	24.1248	24.1652	24.1037	24.3281		0.223573	0.0708904
A0A2R8YD12;A0A024QZX5;A0A087X1N8;P35237;A0A2R8Y6A7	A0A2R8YD12;A0A024QZX5;A0A087X1N8;P35237;A0A2R8Y6A7	Serpin B6	SERPINB6	2	Color2 [A=255, R=169, G=169, B=169]	1	4	2	2	2	7.5	7.5	7.5	38.124	0	15.221	15981000	4	20.8006	21.8845	21.2136	21.5886		0.032457	0.0585575
P00558;P07205	P00558	Phosphoglycerate kinase 1	PGK1	1118	Color2 [A=255, R=169, G=169, B=169]	1	4	12	12	12	37.6	37.6	37.6	44.614	0	131.82	587560000	27	25.177	25.3004	25.3621	25.1999		0.143848	0.042347
E9PDF6;O43795;E7EQD9;H7C2Y7;A0A0U1RRI3;C9JYW1;Q9UBC5;C9JUP5;G3V342;A0A140TA25;Q8N1T3	E9PDF6;O43795	Unconventional myosin-Ib	MYO1B	667	Color2 [A=255, R=169, G=169, B=169]	1	4	45	45	44	46.2	46.2	45.3	128.48	0	323.31	4889900000	129	26.8606	26.6573	26.8856	26.6784		0.05139	0.0230541
P61313;A0A2R8YEM3;E7EQV9;E7ENU7;E7EX53;A0A2R8Y738;E7ERA2	P61313;A0A2R8YEM3;E7EQV9;E7ENU7;E7EX53;A0A2R8Y738	60S ribosomal protein L15;Ribosomal protein L15	RPL15	1438	Color2 [A=255, R=169, G=169, B=169]	1	4	8	8	8	44.1	44.1	44.1	24.146	0	70.122	346350000	18	24.6406	24.1628	24.3721	24.4768		0.0294379	0.0227156
P62987;P0CG48;F5H2Z3;Q96C32;Q5PY61;J3QKN0;F5GXK7;F5H747;F5H388;B4DV12;F5H265;M0R2S1;F5GYU3;F5H6Q2;J3QTR3;J3QS39;P62979;P0CG47;M0R1M6;A0A2R8Y422;M0R1V7;F5GZ39;J3QSA3	P62987;P0CG48;F5H2Z3;Q96C32;Q5PY61;J3QKN0;F5GXK7;F5H747;F5H388;B4DV12;F5H265;M0R2S1;F5GYU3;F5H6Q2;J3QTR3;J3QS39;P62979;P0CG47;M0R1M6;A0A2R8Y422;M0R1V7	Ubiquitin-60S ribosomal protein L40;Ubiquitin;60S ribosomal protein L40;Polyubiquitin-C;Ubiquitin;Ubiquitin-40S ribosomal protein S27a;Ubiquitin;40S ribosomal protein S27a;Polyubiquitin-B;Ubiquitin	UBA52;UBC;UBB;RPS27A	1472	Color2 [A=255, R=169, G=169, B=169]	1	4	5	5	5	41.4	41.4	41.4	14.728	0	103.16	2511700000	12	27.5825	27.4982	27.5688	27.5556		0.180734	0.0218296
Q13162;H7C3T4;A6NG45;A6NJJ0	Q13162;H7C3T4	Peroxiredoxin-4	PRDX4	1550	Color2 [A=255, R=169, G=169, B=169]	1	4	8	8	6	33.6	33.6	29.2	30.54	0	70.272	367450000	22	24.7158	24.9656	24.8912	24.8164		0.0319681	0.0131187
P27348;E9PG15	P27348	14-3-3 protein theta	YWHAQ	1265	Color2 [A=255, R=169, G=169, B=169]	1	4	12	8	8	45.3	34.3	34.3	27.764	0	92.464	403680000	22	24.7401	24.4871	24.5194	24.7061		0.00166115	-0.00084877
B0QYK0;Q01844;H7BY36;A0A0D9SFL3;C9JGE3	B0QYK0;Q01844;H7BY36;A0A0D9SFL3;C9JGE3	RNA-binding protein EWS	EWSR1	472	Color2 [A=255, R=169, G=169, B=169]	1	4	2	2	2	6.1	6.1	6.1	64.929	0	23.524	48016000	8	21.9838	22.31	22.0877	22.1998		0.00558934	-0.00311947
P27824;A0A7P0Z484;A0A7P0TAE9;A0A7P0T937;A0A7P0TB65;A0A7P0T840;A0A7P0T8G1;A0A7P0T9L0;D6RGY2;A0A7P0Z4D6;A0A7P0TAR9;A0A7P0Z4H2;D6RFL1;D6RAQ8;A0A7P0TAN9;A0A7P0T8N1;D6RAU8;D6RD16	P27824;A0A7P0Z484;A0A7P0TAE9;A0A7P0T937;A0A7P0TB65;A0A7P0T840;A0A7P0T8G1;A0A7P0T9L0;D6RGY2;A0A7P0Z4D6;A0A7P0TAR9	Calnexin	CANX	403	Color2 [A=255, R=169, G=169, B=169]	1	4	8	8	8	13.7	13.7	13.7	67.567	0	62.257	243980000	16	23.818	23.8799	23.727	23.9495		0.0293661	-0.0106983
F5H6X6;E9PKU7;Q14697;E9PNH1	F5H6X6;E9PKU7;Q14697	Neutral alpha-glucosidase AB	GANAB	699	Color2 [A=255, R=169, G=169, B=169]	1	4	10	10	10	15.1	15.1	15.1	96.215	0	78.932	186990000	20	23.2087	23.8525	23.4138	23.6162		0.014488	-0.0156651
P78527;F5GX40	P78527	DNA-dependent protein kinase catalytic subunit	PRKDC	1488	Color2 [A=255, R=169, G=169, B=169]	1	4	44	44	44	12.5	12.5	12.5	469.08	0	323.31	811550000	88	24.5636	24.4585	24.4833	24.4921		0.154016	-0.0233431
A0A7I2V428;C9JLB1;A0A7I2V3F3;H7BY16;P19338;A0A7I2V2U7;A0A7I2V5M5;A0A7I2V699;A0A7I2V349;A0A7I2V506;A0A7I2V2S8	A0A7I2V428;C9JLB1;A0A7I2V3F3;H7BY16;P19338;A0A7I2V2U7;A0A7I2V5M5;A0A7I2V699;A0A7I2V349;A0A7I2V506	Nucleolin	NCL	368	Color2 [A=255, R=169, G=169, B=169]	1	4	7	7	7	10.4	10.4	10.4	74.739	0	51.042	111150000	14	23.0431	23.1094	23.0802	23.0229		0.200864	-0.024703
Q02809;Q5JXB7;Q5JXB8	Q02809	Procollagen-lysine,2-oxoglutarate 5-dioxygenase 1	PLOD1	1505	Color2 [A=255, R=169, G=169, B=169]	1	4	21	21	21	36.9	36.9	36.9	83.549	0	205.27	1150900000	56	25.4823	25.2523	25.2823	25.4025		0.0627498	-0.024909
P16278;E7EQ29;C9J539;C9J4G9;F8WF40;C9JF15;C9JWX1;Q6UWU2	P16278;E7EQ29	Beta-galactosidase	GLB1	1210	Color2 [A=255, R=169, G=169, B=169]	1	4	18	18	18	32.2	32.2	32.2	76.074	0	232.22	6833000000	73	27.6501	27.7015	27.5928	27.6777		0.300739	-0.0405073
P14923;C9JTX4;C9J826;C9JK18;C9JKY1	P14923	Junction plakoglobin	JUP	1201	Color2 [A=255, R=169, G=169, B=169]	1	4	16	16	15	27	27	25.9	81.744	0	148.21	234430000	28	23.5403	23.1836	23.3415	23.3006		0.0751336	-0.0408506
A0A140T912;A0A1W2PRZ0;O78179;A0A140T930;A0A140T937;A0A140T9Z6;A0A140T9M5;B0UXQ0;A0A140T941;A0A140T933;Q53Z42;A0A1W2PPQ2;Q9GJ45;A0A140T9I0;A0A1W2PQS8;A0A1W2PS39;A0A140T913;A0A140T9X5;Q5RJ27;A0A140T975;A0A1W2PRT9;A0A140T955;D9J307;A0A140T9Z4;Q5SPM2;S6AU73;A0A0G2JIF0;A0A0G2JIF2;A0A140T8Y4;Q5SRN5;A0A0G2JH50;A0A0G2JL56;A0A0G2JPD3;A2BF26;Q5SUL5;A0A1W2PQD0;P04439;A0A1W2PPF8;A0A1W2PRX1;A0A1W2PS56;A0A140T…	A0A140T912;A0A1W2PRZ0;O78179;A0A140T930;A0A140T937;A0A140T9Z6;A0A140T9M5;B0UXQ0;A0A140T941;A0A140T933;Q53Z42;A0A1W2PPQ2;Q9GJ45;A0A140T9I0;A0A1W2PQS8;A0A1W2PS39;A0A140T913;A0A140T9X5;Q5RJ27;A0A140T975;A0A1W2PRT9;A0A140T955;D9J307;A0A140T9Z4;Q5SPM2;S6AU73;A0A0G2JIF0;A0A0G2JIF2;A0A140T8Y4;Q5SRN5;A0A0G2JH50;A0A0G2JL56;A0A0G2JPD3;A2BF26;Q5SUL5;A0A1W2PQD0;P04439;A0A1W2PPF8;A0A1W2PRX1;A0A1W2PS56;A0A140T…	HLA class I histocompatibility antigen, A-3 alpha chain	HLA-C;HLA-A;HLA-B;HLA-Cw	191	Color2 [A=255, R=169, G=169, B=169]	1	4	4	4	1	15.9	15.9	3.8	41.466	0	39.36	60498000	10	22.3283	22.353	22.0469	22.5437		0.0594309	-0.0453548
P62805	P62805	Histone H4	HIST1H4A	1460	Color2 [A=255, R=169, G=169, B=169]	1	4	7	7	7	58.3	58.3	58.3	11.367	0	51.169	1056900000	14	26.073	26.577	26.5025	26.0342		0.0533806	-0.0566492
Q9NVI7;Q5SV16;A0A5K1VW56;Q5T2N8	Q9NVI7;Q5SV16	ATPase family AAA domain-containing protein 3A	ATAD3A	2063	Color2 [A=255, R=169, G=169, B=169]	1	4	13	13	5	24.6	24.6	10.4	71.368	0	92.73	212010000	24	23.3167	23.9283	23.646	23.4685		0.0672299	-0.0652571
P60174;U3KPZ0;U3KQF3;U3KPS5	P60174;U3KPZ0	Triosephosphate isomerase	TPI1	1423	Color2 [A=255, R=169, G=169, B=169]	1	4	10	10	10	52.6	52.6	52.6	26.669	0	100.31	296220000	25	24.3757	24.15	24.2231	24.1678		0.20723	-0.0674067
P62829;C9JD32;J3KT29;B9ZVP7;J3KTJ3;J3QQT9	P62829;C9JD32;J3KT29;B9ZVP7	60S ribosomal protein L23	RPL23	1462	Color2 [A=255, R=169, G=169, B=169]	1	4	5	5	5	42.9	42.9	42.9	14.865	0	71.158	971510000	24	26.0475	26.3666	25.9743	26.2738		0.130232	-0.0829954
G3V394;Q9UES5;Q9NQX4;G3V3C9;H0YM96;H0YMK3	G3V394		MYO5A	796	Color2 [A=255, R=169, G=169, B=169]	1	4	96	96	3	51.2	51.2	1.5	215.47	0	323.31	13255000000	318	27.7542	27.9418	27.7219	27.8027		0.310127	-0.0857306
Q9H0U4;P62820;E9PLD0;E7END7;A0A2R8YDI9;H0YLJ8;H0YL94;H0YMN7;H0YNE9;G3V196;A0A2R8YFB8;Q92928;P51153;Q92930;P61006;P59190	Q9H0U4;P62820;E9PLD0;E7END7	Ras-related protein Rab-1B;Ras-related protein Rab-1A	RAB1B;RAB1A	1461	Color2 [A=255, R=169, G=169, B=169]	1	4	4	4	3	22.9	22.9	17.4	22.171	0	58.926	126390000	7	21.2908	24.4939	21.5015	24.1059		0.0133852	-0.0886383
Q9Y3I0	Q9Y3I0	tRNA-splicing ligase RtcB homolog	RTCB	2171	Color2 [A=255, R=169, G=169, B=169]	1	4	8	8	8	19	19	19	55.21	0	53.781	89344000	14	22.842	22.7947	23.586	21.8457		0.0376245	-0.102516
A0A5F9UJX7;A0A5F9UP49;Q9BRK5;G3V1E2;H0Y3T6	A0A5F9UJX7;A0A5F9UP49;Q9BRK5;G3V1E2;H0Y3T6	45 kDa calcium-binding protein	SDF4	303	Color2 [A=255, R=169, G=169, B=169]	1	4	6	6	6	23.8	23.8	23.8	38.737	0	87.203	136750000	17	23.332	22.9858	23.103	22.9956		0.216988	-0.10962
P62269;J3JS69;A0A0G2JQH2;Q5GGW2	P62269;J3JS69	40S ribosomal protein S18	RPS18	1450	Color2 [A=255, R=169, G=169, B=169]	1	4	6	6	6	37.5	37.5	37.5	17.718	0	41.908	165340000	11	23.6448	23.6273	23.3861	23.6392		0.363333	-0.123411
P55084;B5MD38;F5GZQ3;C9JEY0;C9JE81;C9K0M0	P55084;B5MD38;F5GZQ3;C9JEY0;C9JE81	Trifunctional enzyme subunit beta, mitochondrial;3-ketoacyl-CoA thiolase	HADHB	1413	Color2 [A=255, R=169, G=169, B=169]	1	4	6	6	6	12.4	12.4	12.4	51.294	0	41.488	107210000	16	22.7862	22.8912	22.7738	22.6357		0.580841	-0.13396
P30101	P30101	Protein disulfide-isomerase A3	PDIA3	1287	Color2 [A=255, R=169, G=169, B=169]	1	4	15	15	13	32.1	32.1	27.7	56.782	0	130.42	441350000	34	24.2243	23.896	23.8215	23.9937		0.30357	-0.152549
P04406;E7EUT5;O14556	P04406;E7EUT5	Glyceraldehyde-3-phosphate dehydrogenase	GAPDH	1132	Color2 [A=255, R=169, G=169, B=169]	1	4	13	13	13	62.7	62.7	62.7	36.053	0	240.24	3715600000	51	27.4808	26.5813	26.7723	26.9824		0.112995	-0.153711
P61160;F5H6T1;A0A1B0GWD0;A0A1B0GWH0	P61160;F5H6T1	Actin-related protein 2	ACTR2	1432	Color2 [A=255, R=169, G=169, B=169]	1	4	11	11	11	37.6	37.6	37.6	44.76	0	148.17	1505400000	44	25.8122	25.9349	25.652	25.7808		0.65874	-0.157092
P38117;M0QY67	P38117;M0QY67	Electron transfer flavoprotein subunit beta	ETFB	1320	Color2 [A=255, R=169, G=169, B=169]	1	4	6	6	6	23.1	23.1	23.1	27.843	0	44.929	92707000	9	22.635	22.5522	22.3316	22.5291		0.573812	-0.163261
O94887;H7C3M7	O94887	FERM, RhoGEF and pleckstrin domain-containing protein 2	FARP2	1091	Color2 [A=255, R=169, G=169, B=169]	1	4	4	4	4	5.6	5.6	5.6	119.89	0	27.985	35579000	8	20.9822	22.6185	21.4659	21.794		0.066987	-0.170432
P46781;B5MCT8;C9JM19;F2Z3C0;A8MXK4	P46781;B5MCT8;C9JM19	40S ribosomal protein S9	RPS9	1350	Color2 [A=255, R=169, G=169, B=169]	1	4	10	10	10	35.1	35.1	35.1	22.591	0	67.595	612350000	27	24.768	24.787	25.0299	24.1507		0.147632	-0.187141
F8W787;A0A1B0GW44;A0A1B0GV23;A0A1B0GVD5;A0A1B0GWE8;C9JH19;P07339;H7C469;A0A1B0GU92;A0A1B0GU03;A0A1B0GVP3;F8WD96;A0A1B0GVF1	F8W787;A0A1B0GW44;A0A1B0GV23;A0A1B0GVD5;A0A1B0GWE8;C9JH19;P07339;H7C469;A0A1B0GU92;A0A1B0GU03;A0A1B0GVP3	Cathepsin D;Cathepsin D light chain;Cathepsin D heavy chain	CTSD	207	Color2 [A=255, R=169, G=169, B=169]	1	4	7	7	7	22	22	22	40.783	0	48.259	204400000	16	23.9717	24.1397	23.9134	23.7988		0.724184	-0.199587
A0A7I2V2X6;P10809;A0A7I2V599;A0A7I2YQK6;A0A7I2V5K3;A0A7I2YQ71;A0A7I2V369;A0A7I2V5M1;E7EXB4;E7ESH4;C9JL25;C9JL19;C9JCQ4;C9J0S9	A0A7I2V2X6;P10809;A0A7I2V599;A0A7I2YQK6	60 kDa heat shock protein, mitochondrial	HSPD1	358	Color2 [A=255, R=169, G=169, B=169]	1	4	15	15	15	38.8	38.8	38.8	57.758	0	222.23	578960000	42	24.0513	24.0983	23.9271	23.8004		1.05019	-0.211063
P49748;K7EJW8;K7EQP4;G3V1M7;J3KS89;J3QKU9;J3QRJ8;J3KSR4	P49748	Very long-chain specific acyl-CoA dehydrogenase, mitochondrial	ACADVL	1372	Color2 [A=255, R=169, G=169, B=169]	1	4	7	7	7	12.5	12.5	12.5	70.389	0	48.484	28279000	10	21.6114	21.2275	21.4208	20.9681		0.277781	-0.224987
Q15773;F5H0Y3	Q15773	Myeloid leukemia factor 2	MLF2	1626	Color2 [A=255, R=169, G=169, B=169]	1	4	3	3	3	13.3	13.3	13.3	28.147	0	18.61	21917000	6	21.4359	21.9235	21.4606	21.4455		0.345964	-0.226655
O15144;C9JTV5;G5E9J0;H7C3F9;G5E9S7	O15144	Actin-related protein 2/3 complex subunit 2	ARPC2	1001	Color2 [A=255, R=169, G=169, B=169]	1	4	16	16	16	56.3	56.3	56.3	34.333	0	196.92	2854500000	58	27.4637	27.7329	27.2162	27.4989		0.4651	-0.24072
Q96JP5;A0A0A6YYC7;H3BTR0	Q96JP5;A0A0A6YYC7;H3BTR0	E3 ubiquitin-protein ligase ZFP91	ZFP91;ZFP91-CNTF	130	Color2 [A=255, R=169, G=169, B=169]	1	4	3	3	3	7.2	7.2	7.2	63.444	0	19.851	20459000	9	21.5961	20.6507	20.3208	21.4135		0.121032	-0.256196
P60842;J3KT12;J3QS69;J3KTB5;J3QL43;J3KSZ0;Q14240;E7EQG2;J3QR64;J3QLN6;J3KTN0;J3QKZ9;J3KS25;J3KSN7;I3L3H2;P38919;J3KT04;E7EMV8;J3KS93;F8WE11;E9PBH4;J3QQP0;J3QL52	P60842;J3KT12;J3QS69;J3KTB5;J3QL43	Eukaryotic initiation factor 4A-I	EIF4A1	1427	Color2 [A=255, R=169, G=169, B=169]	1	4	15	15	15	39.4	39.4	39.4	46.153	0	121.14	413660000	30	24.3382	24.6698	24.3462	24.1355		0.505294	-0.263151
A0A6Q8PG52;A0A6Q8PH84;P51149;C9J592;C9IZZ0;C9J8S3;A0A6Q8PGE6;C9J4S4;C9J4V0;C9J7D1;A0A6Q8PF79	A0A6Q8PG52;A0A6Q8PH84;P51149;C9J592;C9IZZ0;C9J8S3;A0A6Q8PGE6;C9J4S4;C9J4V0	Ras-related protein Rab-7a	RAB7A	341	Color2 [A=255, R=169, G=169, B=169]	1	4	6	6	6	35.5	35.5	35.5	23.699	0	53.476	147430000	14	23.7236	23.1822	23.3974	22.9773		0.284486	-0.265549
P63104;E7EX29;B0AZS6;B7Z2E6;H0YB80;E7ESK7;E9PD24;E7EVZ2;E5RIR4;E5RGE1	P63104;E7EX29;B0AZS6;B7Z2E6;H0YB80;E7ESK7	14-3-3 protein zeta/delta	YWHAZ	1473	Color2 [A=255, R=169, G=169, B=169]	1	4	16	16	12	60.8	60.8	53.9	27.745	0	260.06	2231700000	45	26.4198	26.3975	25.9049	26.3493		0.47725	-0.281531
A0A7I2V4K5;X6R5C5;X6R8A1;P10619;A0A7I2V4D1;A0A7I2YQT8;A0A7I2V3B2;Q5JZH0;A0A7I2V4R8;U3KQ41;A0A7I2V3M2;A0A7I2V4Q9;U3KQU6;A0A7I2V2E2	A0A7I2V4K5;X6R5C5;X6R8A1;P10619;A0A7I2V4D1;A0A7I2YQT8;A0A7I2V3B2;Q5JZH0	Carboxypeptidase;Lysosomal protective protein;Lysosomal protective protein 32 kDa chain;Lysosomal protective protein 20 kDa chain	CTSA	373	Color2 [A=255, R=169, G=169, B=169]	1	4	9	9	9	21.6	21.6	21.6	50.925	0	150.14	3870600000	31	27.9753	28.1375	27.871	27.6398		0.778146	-0.300985
Q8IY63	Q8IY63	Angiomotin-like protein 1	AMOTL1	1796	Color2 [A=255, R=169, G=169, B=169]	1	4	22	22	20	31	31	29	106.57	0	229.65	859710000	58	24.923	24.7429	24.3731	24.6547		0.706656	-0.31906
P50454;E9PJH8;E9PR70;E9PPV6;E9PIG2;E9PRS3;E9PKH2;E9PNX1;E9PK86;E9PMI5;E9PQ34;H0YEP8;E9PLA6	P50454;E9PJH8;E9PR70;E9PPV6;E9PIG2;E9PRS3;E9PKH2;E9PNX1;E9PK86;E9PMI5	Serpin H1	SERPINH1	1378	Color2 [A=255, R=169, G=169, B=169]	1	4	10	10	10	34	34	34	46.44	0	105.4	344400000	28	24.6849	24.478	24.6433	23.8457		0.301585	-0.336972
P57088;D6RAA6;H0Y8N0	P57088;D6RAA6;H0Y8N0	Transmembrane protein 33	TMEM33	613	Color2 [A=255, R=169, G=169, B=169]	1	4	2	2	2	8.1	8.1	8.1	27.978	0	13.098	30371000	6	21.5457	22.3661	22.5042	20.7223		0.11907	-0.342623
P02511;E9PJL7;A0A024R3B9;E9PRA8;E9PNH7;E9PS12	P02511;E9PJL7;A0A024R3B9;E9PRA8;E9PNH7	Alpha-crystallin B chain	CRYAB	1121	Color2 [A=255, R=169, G=169, B=169]	1	4	7	7	7	39.4	39.4	39.4	20.159	0	47.687	702130000	18	25.5462	25.0227	24.8541	25.0227		0.474668	-0.346084
P62753;A2A3R5;A2A3R7	P62753;A2A3R5	40S ribosomal protein S6	RPS6	1459	Color2 [A=255, R=169, G=169, B=169]	1	4	5	5	5	22.9	22.9	22.9	28.68	0	56.43	165660000	12	23.6592	24.3487	23.6605	23.6438		0.381936	-0.351802
A0A1W2PPS1;Q00839;A0A1W2PP35;A0A1X7SBS1;Q5RI18;A0A1W2PQL0;A0A1W2PP34;A0A1W2PPL4;A0A1W2PPH7;A0A1W2PRZ7;A0A1W2PQ74;A0A1W2PQD4;A0A1W2PRI6;A0A1W2PP22	A0A1W2PPS1;Q00839;A0A1W2PP35;A0A1X7SBS1;Q5RI18;A0A1W2PQL0;A0A1W2PP34;A0A1W2PPL4;A0A1W2PPH7;A0A1W2PRZ7;A0A1W2PQ74	Heterogeneous nuclear ribonucleoprotein U	HNRNPU	215	Color2 [A=255, R=169, G=169, B=169]	1	4	9	9	9	16.3	16.3	16.3	88.317	0	66.215	148980000	14	21.3106	23.903	22.4053	22.0898		0.0920383	-0.359262
C9JZ20;P35232;E7ESE2;E9PCW0;C9JW96	C9JZ20;P35232;E7ESE2;E9PCW0;C9JW96	Prohibitin	PHB	560	Color2 [A=255, R=169, G=169, B=169]	1	4	4	4	4	22.5	22.5	22.5	23.721	0	26.723	40653000	6	22.1967	22.1465	21.5538	22.0635		0.53438	-0.362922
A0A3B3ITT5;P47914	A0A3B3ITT5;P47914	60S ribosomal protein L29	RPL29	277	Color2 [A=255, R=169, G=169, B=169]	1	4	2	2	2	13.8	13.8	13.8	18.512	0	14.96	146430000	7	24.3705	20.5888	20.9281	23.295		0.053494	-0.368073
H7BY10;K7EJV9;K7ERT8;A8MUS3;P62750;K7EMA7	H7BY10;K7EJV9;K7ERT8;A8MUS3;P62750;K7EMA7	60S ribosomal protein L23a	RPL23A	464	Color2 [A=255, R=169, G=169, B=169]	1	4	9	9	9	43	43	43	17.692	0	64.762	583520000	27	25.3537	25.5855	24.7712	25.4084		0.421307	-0.379807
U3KPX3;A0A590UJ43;P48729;A0A5F9W493;D6REM4;E7ETM0;Q8N752;H0Y9X2;U3KQK7;A0A590UK94;A0A590UJQ7;E5RG27;D6RGE5;U3KQ83	U3KPX3;A0A590UJ43;P48729;A0A5F9W493;D6REM4;E7ETM0;Q8N752	Casein kinase I isoform alpha;Casein kinase I isoform alpha-like	CSNK1A1;CSNK1A1L	300	Color2 [A=255, R=169, G=169, B=169]	1	4	9	9	9	28.8	28.8	28.8	42.451	0	64.446	271400000	21	23.8325	24.2033	23.2849	23.9373		0.407138	-0.406778
P00387;B1AHF3	P00387;B1AHF3	NADH-cytochrome b5 reductase 3;NADH-cytochrome b5 reductase 3 membrane-bound form;NADH-cytochrome b5 reductase 3 soluble form	CYB5R3	1114	Color2 [A=255, R=169, G=169, B=169]	1	4	4	4	4	16.6	16.6	16.6	34.234	0	30.207	68418000	9	20.6745	22.1763	20.0542	21.971		0.115279	-0.412793
Q15746	Q15746	Myosin light chain kinase, smooth muscle;Myosin light chain kinase, smooth muscle, deglutamylated form	MYLK	1624	Color2 [A=255, R=169, G=169, B=169]	1	4	6	6	6	3	3	3	210.71	0	38.885	44397000	7	20.4982	22.0664	19.8858	21.8438		0.113019	-0.417547
E7EPB3;P50914	E7EPB3;P50914	60S ribosomal protein L14	RPL14	646	Color2 [A=255, R=169, G=169, B=169]	1	4	5	5	5	42.7	42.7	42.7	14.558	0	39.267	490940000	13	26.7534	24.6661	25.5721	24.9932		0.135834	-0.427074
Q9UHB6;F8VQE1;F8VS07;F8VRN8;F8VTU2;F8VVQ7	Q9UHB6;F8VQE1;F8VS07	LIM domain and actin-binding protein 1	LIMA1	2106	Color2 [A=255, R=169, G=169, B=169]	1	4	19	19	19	32.8	32.8	32.8	85.225	0	166.98	943310000	44	24.4539	25.0204	24.2683	24.3418		0.569459	-0.432104
C9JXB8;C9JNW5;P83731	C9JXB8;C9JNW5;P83731	60S ribosomal protein L24	RPL24	554	Color2 [A=255, R=169, G=169, B=169]	1	4	6	6	6	45.5	45.5	45.5	14.369	0	45.122	568680000	12	25.5304	26.177	25.4372	25.3539		0.530135	-0.458157
A0A6Q8PG51;A0A6Q8PHJ5;A0A6Q8PGP5;A0A6Q8PFI7;A0A1B0GVY1;Q96PU5;A0A7P0Z498;K7ERN1;A0A6Q8PG81;K7EKL1;K7ENS6;K7EQC5;K7EN51;H0Y8X6;P46934	A0A6Q8PG51;A0A6Q8PHJ5;A0A6Q8PGP5;A0A6Q8PFI7;A0A1B0GVY1;Q96PU5;A0A7P0Z498;K7ERN1;A0A6Q8PG81	E3 ubiquitin-protein ligase NEDD4-like	NEDD4L	210	Color2 [A=255, R=169, G=169, B=169]	1	4	6	6	6	8.7	8.7	8.7	99.656	0	39.687	89199000	11	23.1462	22.9644	23.3964	21.7072		0.212218	-0.503516
P46778;G3V1B3;M0R181	P46778;G3V1B3;M0R181	60S ribosomal protein L21	RPL21	1349	Color2 [A=255, R=169, G=169, B=169]	1	4	3	3	3	27.5	27.5	27.5	18.565	0	31.984	404510000	13	25.4479	26.2987	25.1595	25.5678		0.405532	-0.509636
O43809;H3BND3;H3BV41	O43809;H3BND3	Cleavage and polyadenylation specificity factor subunit 5	NUDT21	1035	Color2 [A=255, R=169, G=169, B=169]	1	4	7	7	7	32.6	32.6	32.6	26.227	0	49.256	106140000	11	23.6059	21.4429	21.6189	22.4091		0.154362	-0.510455
A0A7I2V5L3;A0A7I2V2L9;P40429;Q8J015;M0QYS1;M0QZU1;A0A096LPE0;Q6NVV1	A0A7I2V5L3;A0A7I2V2L9;P40429;Q8J015;M0QYS1	60S ribosomal protein L13a	RPL13A;RPL13a	354	Color2 [A=255, R=169, G=169, B=169]	1	4	3	3	3	16	16	16	21.716	0	29.977	181490000	10	24.8178	24.1575	23.8396	24.1132		0.539375	-0.511237
Q99714;Q5H928;A0A804HHW5	Q99714;Q5H928;A0A804HHW5	3-hydroxyacyl-CoA dehydrogenase type-2	HSD17B10	1965	Color2 [A=255, R=169, G=169, B=169]	1	4	3	3	3	26.4	26.4	26.4	26.923	0	24.393	60743000	8	20.945	22.8886	21.9931	20.806		0.15853	-0.517298
P61604;B8ZZL8;S4R3N1;B8ZZ54	P61604;B8ZZL8;S4R3N1	10 kDa heat shock protein, mitochondrial	HSPE1;HSPE1-MOB4	1440	Color2 [A=255, R=169, G=169, B=169]	1	4	3	3	3	32.4	32.4	32.4	10.932	0	23.173	89267000	9	22.6673	22.8772	23.4334	21.0232		0.156778	-0.543956
P13473;H0YCG2	P13473;H0YCG2	Lysosome-associated membrane glycoprotein 2	LAMP2	1192	Color2 [A=255, R=169, G=169, B=169]	1	4	2	2	2	4.1	4.1	4.1	44.96	0	13.747	55712000	6	22.9299	23.2459	23.6492	21.3767		0.176552	-0.574969
P04843;B7Z4L4;F8WF32	P04843;B7Z4L4	Dolichyl-diphosphooligosaccharide--protein glycosyltransferase subunit 1	RPN1	1134	Color2 [A=255, R=169, G=169, B=169]	1	4	18	18	18	38.1	38.1	38.1	68.569	0	180.34	616640000	34	25.5129	24.9263	24.8269	24.4616		0.623797	-0.575347
P27694;I3L4R8	P27694;I3L4R8	Replication protein A 70 kDa DNA-binding subunit;Replication protein A 70 kDa DNA-binding subunit, N-terminally processed	RPA1	1268	Color2 [A=255, R=169, G=169, B=169]	1	4	7	7	7	17.5	17.5	17.5	68.137	0	51.498	83764000	11	22.7288	22.9425	21.6361	22.5568		0.587962	-0.73919
Q86UP2;G3V4Y7;G3V5G2;H0YJV5;H0YJZ8	Q86UP2	Kinectin	KTN1	1765	Color2 [A=255, R=169, G=169, B=169]	1	4	7	7	7	6.6	6.6	6.6	156.27	0	52.945	50285000	9	22.2535	22.6368	22.2019	21.1597		0.519304	-0.764348
P02794;G3V1D1;G3V192;E9PQR3;E9PPQ4;E9PKM5;E9PRK8;E9PK45;E9PKY7	P02794;G3V1D1;G3V192	Ferritin heavy chain;Ferritin heavy chain, N-terminally processed;Ferritin	FTH1	1124	Color2 [A=255, R=169, G=169, B=169]	1	4	6	6	6	40.4	40.4	40.4	21.225	0	43.187	139020000	12	23.1587	23.5853	21.8753	23.2985		0.396414	-0.78509
O60568;H7C2V1;H7C0B8;H7C2S8	O60568;H7C2V1	Procollagen-lysine,2-oxoglutarate 5-dioxygenase 3	PLOD3	1046	Color2 [A=255, R=169, G=169, B=169]	1	4	9	9	9	13.1	13.1	13.1	84.784	0	69.516	172010000	15	23.1138	22.9867	23.9457	20.5466		0.165609	-0.804061
Q5VWU8;Q8TEW0;Q5VWV2	Q5VWU8;Q8TEW0;Q5VWV2	Partitioning defective 3 homolog	PARD3	1695	Color2 [A=255, R=169, G=169, B=169]	1	4	12	12	3	14.9	14.9	3.6	110	0	101.03	123820000	20	23.3083	22.7773	21.3462	22.9391		0.402468	-0.900143
H3BN55;P51159;H3BUD9;H3BS49;H3BVH7;H3BU81;O00194	H3BN55;P51159;H3BUD9;H3BS49;H3BVH7	Ras-related protein Rab-27A	RAB27A	859	Color2 [A=255, R=169, G=169, B=169]	1	4	4	4	4	24.3	24.3	24.3	20.98	0	34.081	118390000	10	22.9401	23.6337	23.4396	21.0477		0.309532	-1.04326
Q13136;A0A2R8Y7R9;E9PJZ7;H0YDW2;A0A1B0GVT3;E9PPF6;E9PID5;G3V200;H0YHK3;H0YEF9;H0YHJ4;H0YIJ4;O75334;H0YD72;R4GNF1;R4GN36;M0QZB5;B1APN9;A0A3B3ITS2;O75335	Q13136;A0A2R8Y7R9	Liprin-alpha-1	PPFIA1	249	Color2 [A=255, R=169, G=169, B=169]	1	4	18	18	16	21.5	21.5	20	135.78	0	157.16	182030000	25	23.631	23.9352	21.4599	23.9641		0.31407	-1.07109
D6RG13;D6RAT0;P61247;D6RB09;D6RAS7;H0Y8L7;E9PFI5;D6R9B6;H0Y9Y4;D6RED7;D6RGE0;D6RI02	D6RG13;D6RAT0;P61247;D6RB09;D6RAS7;H0Y8L7;E9PFI5;D6R9B6;H0Y9Y4;D6RED7	40S ribosomal protein S3a	RPS3A	615	Color2 [A=255, R=169, G=169, B=169]	1	4	8	8	8	38.6	38.6	38.6	25.608	0	55.795	150300000	14	23.6899	23.6333	23.7201	21.2992		0.35475	-1.15193
P62851	P62851	40S ribosomal protein S25	RPS25	1463	Color2 [A=255, R=169, G=169, B=169]	1	4	4	4	4	24	24	24	13.742	0	32.854	116190000	9	23.4775	23.6306	23.7834	20.9959		0.308096	-1.16441
Q96NE9;H0YJC1;H0YJ19;G3V2L4	Q96NE9;H0YJC1	FERM domain-containing protein 6	FRMD6	1933	Color2 [A=255, R=169, G=169, B=169]	1	4	6	6	6	11.4	11.4	11.4	72.043	0	42.512	53127000	10	21.7928	22.6897	20.3563	21.7537		0.53866	-1.18618
A0A7P0Z497;P23284;A0A7P0TB45;A0A7P0T7U3	A0A7P0Z497;P23284;A0A7P0TB45;A0A7P0T7U3	Peptidyl-prolyl cis-trans isomerase B	PPIB	414	Color2 [A=255, R=169, G=169, B=169]	1	4	6	6	6	38.7	38.7	38.7	20.21	0	42.021	121900000	9	23.3968	23.8305	23.8488	20.5736		0.313981	-1.40241
F5H3X6;F5GY37;Q99623;A0A7I2V5F0;J3KPX7;F5GWA7;F5H2D2;F5H0C5;A0A3G2KQ93	F5H3X6;F5GY37;Q99623;A0A7I2V5F0;J3KPX7;F5GWA7	Prohibitin-2	PHB2	726	Color2 [A=255, R=169, G=169, B=169]	1	4	7	7	7	36.4	36.4	36.4	27.437	0	49.548	164980000	12	24.0282	24.3531	21.5902	23.8689		0.478876	-1.46106
Q5JNZ5;P62854	Q5JNZ5;P62854	Putative 40S ribosomal protein S26-like 1;40S ribosomal protein S26	RPS26P11;RPS26	1464	Color2 [A=255, R=169, G=169, B=169]	1	4	2	2	2	20.9	20.9	20.9	13.002	0	13.492	227170000	8	25.2434	24.3657	20.9906	25.516		0.243925	-1.55128
P13010;C9JZ81	P13010	X-ray repair cross-complementing protein 5	XRCC5	1191	Color2 [A=255, R=169, G=169, B=169]	1	4	6	6	6	7.1	7.1	7.1	82.704	0	36.199	85223000	10	23.7423	23.3586	23.2758	20.6023		0.449612	-1.61139
P47755;C9JUG7;F8W9N7;A0A0D9SET8;F8WED3	P47755;C9JUG7;F8W9N7;A0A0D9SET8	F-actin-capping protein subunit alpha-2	CAPZA2	1358	Color2 [A=255, R=169, G=169, B=169]	1	4	9	7	7	54.5	45.1	45.1	32.949	0	109.7	269810000	16	24.346	24.7639	20.6549	24.6816		0.347083	-1.88665
E7ETK0;A0A2R8Y849;A0A2R8YD14;P62847;A0A2R8Y8A0	E7ETK0;A0A2R8Y849;A0A2R8YD14;P62847;A0A2R8Y8A0	40S ribosomal protein S24	RPS24	252	Color2 [A=255, R=169, G=169, B=169]	1	4	3	3	3	29.8	29.8	29.8	15.197	0	27.112	244040000	9	25.6509	24.5727	24.9627	20.9301		0.388826	-2.16537
O15511;B1ALC0	O15511;B1ALC0	Actin-related protein 2/3 complex subunit 5	ARPC5	1010	Color2 [A=255, R=169, G=169, B=169]	1	4	5	5	5	52.3	52.3	52.3	16.32	0	44.476	413430000	14	25.3765	26.2582	25.25	21.2295		0.472354	-2.57756

## Sheet: YUHIMO_24h_GO_BP
Analysis Type:	PANTHER Overrepresentation Test (Released 20231017)
Annotation Version and Release Date:	GO Ontology database DOI: 10.5281/zenodo.8436609 Released 2023-10-09
Analyzed List:	Client Text Box Input (Homo sapiens)
Reference List:	Homo sapiens (all genes in database)
Test Type:	FISHER
Correction:	BONFERRONI
Bonferroni count:	9189
GO biological process complete	Homo sapiens - REFLIST (20592)	Client Text Box Input (607)	Client Text Box Input (expected)	Client Text Box Input (over/under)	Client Text Box Input (fold Enrichment)	Client Text Box Input (P-value)
stress granule assembly (GO:0034063)	26	12	0.77	+	15.66	3.44e-06
formation of cytoplasmic translation initiation complex (GO:0001732)	16	7	0.47	+	14.84	0.023
regulation of microtubule nucleation (GO:0010968)	19	8	0.56	+	14.28	0.00544
regulation of early endosome to late endosome transport (GO:2000641)	20	8	0.59	+	13.57	0.00743
barbed-end actin filament capping (GO:0051016)	20	8	0.59	+	13.57	0.00743
miRNA-mediated gene silencing by inhibition of translation (GO:0035278)	18	7	0.53	+	13.19	0.043
actin filament capping (GO:0051693)	35	10	1.03	+	9.69	0.00409
negative regulation of actin filament depolymerization (GO:0030835)	39	11	1.15	+	9.57	0.00121
cytoplasmic translational initiation (GO:0002183)	32	9	0.94	+	9.54	0.0173
positive regulation of microtubule polymerization (GO:0031116)	32	9	0.94	+	9.54	0.0173
nuclear-transcribed mRNA catabolic process, nonsense-mediated decay (GO:0000184)	40	11	1.18	+	9.33	0.0015
regulation of microtubule polymerization (GO:0031113)	62	17	1.83	+	9.3	6.62e-07
vesicle cargo loading (GO:0035459)	33	9	0.97	+	9.25	0.0215
lamellipodium organization (GO:0097581)	46	12	1.36	+	8.85	0.000671
translational initiation (GO:0006413)	72	18	2.12	+	8.48	6.67e-07
positive regulation of microtubule polymerization or depolymerization (GO:0031112)	36	9	1.06	+	8.48	0.0395
regulatory ncRNA-mediated post-transcriptional gene silencing (GO:0035194)	36	9	1.06	+	8.48	0.0395
vesicle budding from membrane (GO:0006900)	77	19	2.27	+	8.37	2.4e-07
positive regulation of G1/S transition of mitotic cell cycle (GO:1900087)	41	10	1.21	+	8.27	0.014
microtubule polymerization (GO:0046785)	43	10	1.27	+	7.89	0.0203
negative regulation of protein polymerization (GO:0032272)	74	17	2.18	+	7.79	6.91e-06
regulation of actin filament depolymerization (GO:0030834)	53	12	1.56	+	7.68	0.00252
post-transcriptional gene silencing (GO:0016441)	45	10	1.33	+	7.54	0.029
positive regulation of organelle assembly (GO:1902117)	84	18	2.48	+	7.27	5.8e-06
regulation of translational initiation (GO:0006446)	85	18	2.51	+	7.18	6.84e-06
negative regulation of protein depolymerization (GO:1901880)	68	14	2	+	6.98	0.000722
actin filament bundle assembly (GO:0051017)	60	12	1.77	+	6.78	0.00802
negative regulation of actin filament polymerization (GO:0030837)	60	12	1.77	+	6.78	0.00802
positive regulation of protein polymerization (GO:0032273)	91	18	2.68	+	6.71	1.77e-05
presynaptic endocytosis (GO:0140238)	56	11	1.65	+	6.66	0.0267
regulation of protein polymerization (GO:0032271)	204	40	6.01	+	6.65	2.78e-15
vesicle targeting (GO:0006903)	63	12	1.86	+	6.46	0.0126
synaptic vesicle recycling (GO:0036465)	63	12	1.86	+	6.46	0.0126
actin filament bundle organization (GO:0061572)	63	12	1.86	+	6.46	0.0126
regulation of microtubule polymerization or depolymerization (GO:0031110)	96	18	2.83	+	6.36	3.73e-05
translational elongation (GO:0006414)	66	12	1.95	+	6.17	0.0194
mRNA catabolic process (GO:0006402)	127	23	3.74	+	6.14	4.81e-07
negative regulation of protein-containing complex disassembly (GO:0043242)	78	14	2.3	+	6.09	0.00318
nuclear-transcribed mRNA catabolic process (GO:0000956)	104	18	3.07	+	5.87	0.000113
regulation of actin filament polymerization (GO:0030833)	135	23	3.98	+	5.78	1.41e-06
regulation of protein depolymerization (GO:1901879)	89	15	2.62	+	5.72	0.0025
post-Golgi vesicle-mediated transport (GO:0006892)	96	16	2.83	+	5.65	0.00115
establishment of vesicle localization (GO:0051650)	169	28	4.98	+	5.62	2.56e-08
regulation of microtubule cytoskeleton organization (GO:0070507)	163	27	4.8	+	5.62	6.34e-08
vesicle localization (GO:0051648)	183	30	5.39	+	5.56	5.39e-09
regulation of actin polymerization or depolymerization (GO:0008064)	153	25	4.51	+	5.54	4.96e-07
regulation of actin filament length (GO:0030832)	156	25	4.6	+	5.44	7.17e-07
mitotic spindle organization (GO:0007052)	94	15	2.77	+	5.41	0.00467
negative regulation of supramolecular fiber organization (GO:1902904)	160	25	4.72	+	5.3	1.16e-06
protein-containing complex disassembly (GO:0032984)	141	22	4.16	+	5.29	1.54e-05
organelle disassembly (GO:1903008)	110	17	3.24	+	5.24	0.00123
negative regulation of cytoskeleton organization (GO:0051494)	156	24	4.6	+	5.22	3.6e-06
regulation of protein-containing complex disassembly (GO:0043244)	126	19	3.71	+	5.12	0.000323
spindle organization (GO:0007051)	166	25	4.89	+	5.11	2.31e-06
microtubule cytoskeleton organization involved in mitosis (GO:1902850)	129	19	3.8	+	5	0.000452
positive regulation of cytoskeleton organization (GO:0051495)	184	27	5.42	+	4.98	7.49e-07
Golgi vesicle transport (GO:0048193)	284	41	8.37	+	4.9	1.42e-11
cytoskeleton-dependent cytokinesis (GO:0061640)	112	16	3.3	+	4.85	0.0074
positive regulation of supramolecular fiber organization (GO:1902905)	175	25	5.16	+	4.85	6.21e-06
lysosomal transport (GO:0007041)	135	19	3.98	+	4.77	0.000861
cytokinesis (GO:0000910)	114	16	3.36	+	4.76	0.00914
regulation of organelle assembly (GO:1902115)	222	31	6.54	+	4.74	9.26e-08
cytosolic transport (GO:0016482)	158	22	4.66	+	4.72	0.0001
negative regulation of protein-containing complex assembly (GO:0031333)	144	20	4.24	+	4.71	0.000483
endoplasmic reticulum to Golgi vesicle-mediated transport (GO:0006888)	124	17	3.66	+	4.65	0.00566
RNA catabolic process (GO:0006401)	168	23	4.95	+	4.64	6.2e-05
regulation of supramolecular fiber organization (GO:1902903)	389	53	11.47	+	4.62	8.38e-15
vesicle organization (GO:0016050)	340	46	10.02	+	4.59	2.32e-12
positive regulation of protein-containing complex assembly (GO:0031334)	200	27	5.9	+	4.58	3.99e-06
endosomal transport (GO:0016197)	245	32	7.22	+	4.43	2.07e-07
establishment of organelle localization (GO:0051656)	411	53	12.12	+	4.37	7.22e-14
vacuolar transport (GO:0007034)	171	22	5.04	+	4.36	0.00036
actin filament organization (GO:0007015)	280	36	8.25	+	4.36	1.72e-08
regulation of protein-containing complex assembly (GO:0043254)	421	53	12.41	+	4.27	1.84e-13
regulation of macroautophagy (GO:0016241)	159	20	4.69	+	4.27	0.00207
regulation of cytoskeleton organization (GO:0051493)	518	65	15.27	+	4.26	3.85e-17
regulation of actin filament organization (GO:0110053)	271	34	7.99	+	4.26	1.32e-07
vesicle-mediated transport in synapse (GO:0099003)	154	19	4.54	+	4.19	0.00541
cytoskeleton-dependent intracellular transport (GO:0030705)	204	25	6.01	+	4.16	0.000104
regulation of microtubule-based process (GO:0032886)	266	32	7.84	+	4.08	1.4e-06
actin cytoskeleton organization (GO:0030036)	543	65	16.01	+	4.06	3.6e-16
negative regulation of translation (GO:0017148)	193	23	5.69	+	4.04	0.000635
positive regulation of translation (GO:0045727)	144	17	4.24	+	4	0.0362
synaptic vesicle cycle (GO:0099504)	144	17	4.24	+	4	0.0362
macroautophagy (GO:0016236)	196	23	5.78	+	3.98	0.000819
endocytosis (GO:0006897)	520	61	15.33	+	3.98	1.36e-14
positive regulation of amide metabolic process (GO:0034250)	172	20	5.07	+	3.94	0.00643
translation (GO:0006412)	398	46	11.73	+	3.92	4.53e-10
cellular component disassembly (GO:0022411)	330	38	9.73	+	3.91	8.48e-08
regulation of cell morphogenesis (GO:0022604)	246	28	7.25	+	3.86	6.02e-05
regulation of actin cytoskeleton organization (GO:0032956)	337	38	9.93	+	3.83	1.5e-07
organelle localization (GO:0051640)	550	62	16.21	+	3.82	4.09e-14
actin filament-based process (GO:0030029)	605	68	17.83	+	3.81	9.99e-16
negative regulation of amide metabolic process (GO:0034249)	216	24	6.37	+	3.77	0.00109
intracellular protein transport (GO:0006886)	694	77	20.46	+	3.76	6e-18
positive regulation of cellular component biogenesis (GO:0044089)	509	56	15	+	3.73	4.93e-12
peptide biosynthetic process (GO:0043043)	427	46	12.59	+	3.65	4.48e-09
regulation of cellular component size (GO:0032535)	376	40	11.08	+	3.61	2.22e-07
vesicle-mediated transport (GO:0016192)	1287	136	37.94	+	3.58	4.06e-33
regulation of actin filament-based process (GO:0032970)	379	40	11.17	+	3.58	2.77e-07
regulation of plasma membrane bounded cell projection assembly (GO:0120032)	202	21	5.95	+	3.53	0.0178
regulation of translation (GO:0006417)	424	44	12.5	+	3.52	4.62e-08
positive regulation of organelle organization (GO:0010638)	505	52	14.89	+	3.49	6.44e-10
regulation of cell projection assembly (GO:0060491)	204	21	6.01	+	3.49	0.0206
supramolecular fiber organization (GO:0097435)	593	61	17.48	+	3.49	3.97e-12
negative regulation of organelle organization (GO:0010639)	342	35	10.08	+	3.47	1.03e-05
establishment of protein localization to organelle (GO:0072594)	344	35	10.14	+	3.45	1.19e-05
regulation of autophagy (GO:0010506)	355	36	10.46	+	3.44	7.45e-06
regulation of amide metabolic process (GO:0034248)	484	49	14.27	+	3.43	6.23e-09
cell division (GO:0051301)	525	53	15.48	+	3.42	7.54e-10
intracellular transport (GO:0046907)	1379	139	40.65	+	3.42	6.15e-32
regulation of cellular component biogenesis (GO:0044087)	973	97	28.68	+	3.38	2.05e-20
protein targeting (GO:0006605)	257	25	7.58	+	3.3	0.00596
nucleobase-containing compound catabolic process (GO:0034655)	289	28	8.52	+	3.29	0.00138
positive regulation of cellular catabolic process (GO:0031331)	320	31	9.43	+	3.29	0.000297
non-membrane-bounded organelle assembly (GO:0140694)	341	33	10.05	+	3.28	0.000109
protein transport (GO:0015031)	1193	114	35.17	+	3.24	2.56e-23
cytoskeleton organization (GO:0007010)	1256	119	37.02	+	3.21	2.96e-24
mitotic cell cycle (GO:0000278)	594	56	17.51	+	3.2	1.95e-09
post-transcriptional regulation of gene expression (GO:0010608)	514	48	15.15	+	3.17	1.51e-07
establishment of protein localization (GO:0045184)	1290	119	38.03	+	3.13	2.67e-23
peptide metabolic process (GO:0006518)	522	47	15.39	+	3.05	7.74e-07
regulation of intracellular transport (GO:0032386)	345	31	10.17	+	3.05	0.00141
import into cell (GO:0098657)	713	64	21.02	+	3.05	2.67e-10
microtubule cytoskeleton organization (GO:0000226)	561	50	16.54	+	3.02	2.63e-07
establishment of localization in cell (GO:0051649)	1808	161	53.3	+	3.02	5.41e-32
amide biosynthetic process (GO:0043604)	552	49	16.27	+	3.01	4.77e-07
negative regulation of protein modification process (GO:0031400)	417	37	12.29	+	3.01	0.000119
mitotic cell cycle process (GO:1903047)	509	45	15	+	3	3.4e-06
regulation of cellular catabolic process (GO:0031329)	660	58	19.46	+	2.98	1.06e-08
regulation of small GTPase mediated signal transduction (GO:0051056)	308	27	9.08	+	2.97	0.0138
regulation of organelle organization (GO:0033043)	1181	103	34.81	+	2.96	7.64e-18
autophagy (GO:0006914)	314	27	9.26	+	2.92	0.0194
process utilizing autophagic mechanism (GO:0061919)	314	27	9.26	+	2.92	0.0194
cellular nitrogen compound catabolic process (GO:0044270)	328	28	9.67	+	2.9	0.0143
heterocycle catabolic process (GO:0046700)	329	28	9.7	+	2.89	0.0151
regulation of catabolic process (GO:0009894)	1026	87	30.24	+	2.88	9.15e-14
positive regulation of cell projection organization (GO:0031346)	358	30	10.55	+	2.84	0.0087
chromosome segregation (GO:0007059)	335	28	9.87	+	2.84	0.021
negative regulation of cellular component organization (GO:0051129)	708	59	20.87	+	2.83	5.1e-08
regulation of protein catabolic process (GO:0042176)	373	31	11	+	2.82	0.00676
positive regulation of catabolic process (GO:0009896)	530	44	15.62	+	2.82	3.22e-05
protein localization to organelle (GO:0033365)	736	61	21.7	+	2.81	2.68e-08
endomembrane system organization (GO:0010256)	556	46	16.39	+	2.81	1.55e-05
regulation of anatomical structure size (GO:0090066)	520	43	15.33	+	2.81	5.43e-05
positive regulation of protein localization (GO:1903829)	496	41	14.62	+	2.8	0.000125
positive regulation of cellular component organization (GO:0051130)	1118	90	32.96	+	2.73	4.78e-13
aromatic compound catabolic process (GO:0019439)	348	28	10.26	+	2.73	0.0412
protein localization (GO:0008104)	1941	156	57.22	+	2.73	4.93e-26
cellular macromolecule localization (GO:0070727)	1948	156	57.42	+	2.72	7.17e-26
microtubule-based process (GO:0007017)	828	66	24.41	+	2.7	1.64e-08
organelle assembly (GO:0070925)	856	68	25.23	+	2.69	8.45e-09
negative regulation of protein metabolic process (GO:0051248)	874	68	25.76	+	2.64	2.69e-08
membrane organization (GO:0061024)	761	59	22.43	+	2.63	1.01e-06
regulation of vesicle-mediated transport (GO:0060627)	529	41	15.59	+	2.63	0.000654
cell cycle (GO:0007049)	1265	97	37.29	+	2.6	4.91e-13
protein localization to membrane (GO:0072657)	472	36	13.91	+	2.59	0.00892
cell projection assembly (GO:0030031)	446	34	13.15	+	2.59	0.0192
cell cycle process (GO:0022402)	884	67	26.06	+	2.57	9.45e-08
nitrogen compound transport (GO:0071705)	1642	124	48.4	+	2.56	2.71e-17
cellular localization (GO:0051641)	2725	205	80.33	+	2.55	6.18e-33
localization within membrane (GO:0051668)	559	42	16.48	+	2.55	0.00119
organelle organization (GO:0006996)	3089	231	91.06	+	2.54	4.52e-38
regulation of cellular localization (GO:0060341)	999	74	29.45	+	2.51	2.26e-08
cellular response to hormone stimulus (GO:0032870)	503	37	14.83	+	2.5	0.0105
regulation of plasma membrane bounded cell projection organization (GO:0120035)	654	48	19.28	+	2.49	0.000246
regulation of cell projection organization (GO:0031344)	669	49	19.72	+	2.48	0.000185
macromolecule catabolic process (GO:0009057)	947	68	27.92	+	2.44	9.35e-07
regulation of cell cycle process (GO:0010564)	726	52	21.4	+	2.43	0.000151
regulation of cellular component organization (GO:0051128)	2436	174	71.81	+	2.42	7.63e-24
positive regulation of hydrolase activity (GO:0051345)	494	35	14.56	+	2.4	0.0415
cellular component assembly (GO:0022607)	2444	173	72.04	+	2.4	2.21e-23
regulation of protein localization (GO:0032880)	892	63	26.29	+	2.4	7.71e-06
macromolecule localization (GO:0033036)	2380	168	70.16	+	2.39	2.24e-22
regulation of hydrolase activity (GO:0051336)	755	51	22.26	+	2.29	0.00115
cellular component biogenesis (GO:0044085)	2691	180	79.32	+	2.27	8.98e-22
amide metabolic process (GO:0043603)	813	54	23.97	+	2.25	0.000925
cellular response to nitrogen compound (GO:1901699)	625	41	18.42	+	2.23	0.0426
regulation of anatomical structure morphogenesis (GO:0022603)	874	56	25.76	+	2.17	0.00153
positive regulation of protein metabolic process (GO:0051247)	1285	82	37.88	+	2.16	2.15e-06
regulation of protein metabolic process (GO:0051246)	2230	141	65.73	+	2.14	1.08e-13
response to hormone (GO:0009725)	780	49	22.99	+	2.13	0.0172
regulation of cell cycle (GO:0051726)	1094	68	32.25	+	2.11	0.000183
regulation of protein modification process (GO:0031399)	1272	79	37.5	+	2.11	1.1e-05
protein-containing complex assembly (GO:0065003)	1267	78	37.35	+	2.09	2.61e-05
organic substance transport (GO:0071702)	2235	137	65.88	+	2.08	4.03e-12
negative regulation of gene expression (GO:0010629)	985	60	29.04	+	2.07	0.00274
regulation of phosphate metabolic process (GO:0019220)	1133	69	33.4	+	2.07	0.000312
regulation of phosphorus metabolic process (GO:0051174)	1134	69	33.43	+	2.06	0.000319
cell projection organization (GO:0030030)	1217	74	35.87	+	2.06	0.000111
transport (GO:0006810)	3741	222	110.28	+	2.01	5.85e-22
regulation of localization (GO:0032879)	2039	120	60.1	+	2	8.84e-09
response to organonitrogen compound (GO:0010243)	988	58	29.12	+	1.99	0.0134
regulation of protein phosphorylation (GO:0001932)	926	54	27.3	+	1.98	0.0427
establishment of localization (GO:0051234)	3927	229	115.76	+	1.98	7.7e-22
cellular response to endogenous stimulus (GO:0071495)	1187	69	34.99	+	1.97	0.0017
cellular component organization (GO:0016043)	5610	325	165.37	+	1.97	4.47e-37
regulation of phosphorylation (GO:0042325)	1003	58	29.57	+	1.96	0.0242
regulation of transport (GO:0051049)	1668	96	49.17	+	1.95	8.01e-06
regulation of intracellular signal transduction (GO:1902531)	1773	102	52.26	+	1.95	2.2e-06
cellular nitrogen compound biosynthetic process (GO:0044271)	1514	87	44.63	+	1.95	7.05e-05
plasma membrane bounded cell projection organization (GO:0120036)	1168	66	34.43	+	1.92	0.00889
cellular component organization or biogenesis (GO:0071840)	5824	329	171.68	+	1.92	1.59e-35
positive regulation of molecular function (GO:0044093)	1248	70	36.79	+	1.9	0.00511
cellular catabolic process (GO:0044248)	1071	60	31.57	+	1.9	0.0492
localization (GO:0051179)	4495	251	132.5	+	1.89	3.04e-22
positive regulation of signaling (GO:0023056)	1750	96	51.59	+	1.86	7.6e-05
regulation of catalytic activity (GO:0050790)	1433	78	42.24	+	1.85	0.00324
protein-containing complex organization (GO:0043933)	2006	109	59.13	+	1.84	9.08e-06
response to endogenous stimulus (GO:0009719)	1447	78	42.65	+	1.83	0.00532
intracellular signal transduction (GO:0035556)	1525	82	44.95	+	1.82	0.00288
organonitrogen compound biosynthetic process (GO:1901566)	1360	72	40.09	+	1.8	0.0312
phosphate-containing compound metabolic process (GO:0006796)	1686	89	49.7	+	1.79	0.00197
cellular response to organic substance (GO:0071310)	1764	93	52	+	1.79	0.00105
cell population proliferation (GO:0008283)	1823	96	53.74	+	1.79	0.00051
positive regulation of cell communication (GO:0010647)	1748	92	51.53	+	1.79	0.0014
phosphorus metabolic process (GO:0006793)	1712	89	50.47	+	1.76	0.00357
regulation of biological quality (GO:0065008)	2846	146	83.89	+	1.74	3.04e-07
regulation of molecular function (GO:0065009)	2050	105	60.43	+	1.74	0.000497
positive regulation of signal transduction (GO:0009967)	1563	80	46.07	+	1.74	0.0283
catabolic process (GO:0009056)	1930	96	56.89	+	1.69	0.00708
regulation of signaling (GO:0023051)	3428	170	101.05	+	1.68	5.85e-08
regulation of signal transduction (GO:0009966)	3018	147	88.96	+	1.65	8.99e-06
regulation of cell communication (GO:0010646)	3433	166	101.2	+	1.64	8.68e-07
cellular response to chemical stimulus (GO:0070887)	2391	114	70.48	+	1.62	0.00369
protein metabolic process (GO:0019538)	3620	168	106.71	+	1.57	1.24e-05
response to organic substance (GO:0010033)	2585	119	76.2	+	1.56	0.0118
cellular nitrogen compound metabolic process (GO:0034641)	3232	144	95.27	+	1.51	0.00433
positive regulation of cellular process (GO:0048522)	5698	252	167.96	+	1.5	5.34e-09
positive regulation of biological process (GO:0048518)	6211	266	183.08	+	1.45	2.77e-08
response to stress (GO:0006950)	3436	147	101.28	+	1.45	0.0324
organonitrogen compound metabolic process (GO:1901564)	4684	198	138.07	+	1.43	0.000445
negative regulation of cellular process (GO:0048523)	4926	206	145.21	+	1.42	0.00044
negative regulation of biological process (GO:0048519)	5284	218	155.76	+	1.4	0.000402
macromolecule metabolic process (GO:0043170)	5672	225	167.2	+	1.35	0.00463
cellular metabolic process (GO:0044237)	6383	251	188.15	+	1.33	0.00105
developmental process (GO:0032502)	5723	222	168.7	+	1.32	0.039
regulation of cellular process (GO:0050794)	11189	411	329.82	+	1.25	4.55e-07
cellular process (GO:0009987)	14924	548	439.92	+	1.25	1.23e-22
biological regulation (GO:0065007)	12153	441	358.24	+	1.23	5.66e-08
regulation of biological process (GO:0050789)	11738	423	346.01	+	1.22	2.45e-06
biological_process (GO:0008150)	17792	591	524.46	+	1.13	2.33e-16
Unclassified (UNCLASSIFIED)	2800	16	82.54	-	0.19	0

## Sheet: YUHIMO_24h_GO_CC
Analysis Type:	PANTHER Overrepresentation Test (Released 20231017)
Annotation Version and Release Date:	GO Ontology database DOI: 10.5281/zenodo.8436609 Released 2023-10-09
Analyzed List:	Client Text Box Input (Homo sapiens)
Reference List:	Homo sapiens (all genes in database)
Test Type:	FISHER
Correction:	BONFERRONI
Bonferroni count:	1561
GO cellular component complete	Homo sapiens - REFLIST (20592)	Client Text Box Input (607)	Client Text Box Input (expected)	Client Text Box Input (over/under)	Client Text Box Input (fold Enrichment)	Client Text Box Input (P-value)
septin ring (GO:0005940)	14	7	0.41	+	16.96	0.00195
septin complex (GO:0031105)	14	7	0.41	+	16.96	0.00195
eukaryotic translation initiation factor 3 complex (GO:0005852)	16	7	0.47	+	14.84	0.00391
septin cytoskeleton (GO:0032156)	16	7	0.47	+	14.84	0.00391
eukaryotic 48S preinitiation complex (GO:0033290)	17	7	0.5	+	13.97	0.00539
translation preinitiation complex (GO:0070993)	19	7	0.56	+	12.5	0.00974
podosome (GO:0002102)	31	10	0.91	+	10.94	0.00027
microtubule plus-end (GO:0035371)	26	8	0.77	+	10.44	0.00633
cytoplasmic dynein complex (GO:0005868)	23	7	0.68	+	10.32	0.0273
filamentous actin (GO:0031941)	31	8	0.91	+	8.75	0.0189
microtubule end (GO:1990752)	36	9	1.06	+	8.48	0.00672
aggresome (GO:0016235)	35	8	1.03	+	7.75	0.0403
membrane coat (GO:0030117)	98	22	2.89	+	7.62	5.54e-09
coated membrane (GO:0048475)	98	22	2.89	+	7.62	5.54e-09
vesicle coat (GO:0030120)	63	14	1.86	+	7.54	5.34e-05
clathrin coat (GO:0030118)	51	11	1.5	+	7.32	0.00204
cytoplasmic stress granule (GO:0010494)	93	20	2.74	+	7.3	1.04e-07
cortical cytoskeleton (GO:0030863)	107	22	3.15	+	6.98	2.49e-08
actin filament bundle (GO:0032432)	95	19	2.8	+	6.78	9.1e-07
contractile actin filament bundle (GO:0097517)	86	17	2.54	+	6.71	8.54e-06
stress fiber (GO:0001725)	86	17	2.54	+	6.71	8.54e-06
clathrin-coated pit (GO:0005905)	77	15	2.27	+	6.61	8.01e-05
actomyosin (GO:0042641)	93	18	2.74	+	6.57	4.07e-06
cell division site (GO:0032153)	73	14	2.15	+	6.51	0.000264
cortical actin cytoskeleton (GO:0030864)	73	14	2.15	+	6.51	0.000264
lamellipodium (GO:0030027)	204	37	6.01	+	6.15	9.87e-14
ruffle (GO:0001726)	183	32	5.39	+	5.93	3.16e-11
actin filament (GO:0005884)	123	20	3.63	+	5.52	7.69e-06
P-body (GO:0000932)	100	16	2.95	+	5.43	0.000321
focal adhesion (GO:0005925)	422	67	12.44	+	5.39	1.13e-23
cell-substrate junction (GO:0030055)	432	68	12.73	+	5.34	7.17e-24
cell cortex (GO:0005938)	314	49	9.26	+	5.29	2.11e-16
actin cytoskeleton (GO:0015629)	516	78	15.21	+	5.13	9.43e-27
cell leading edge (GO:0031252)	431	65	12.7	+	5.12	8.76e-22
inclusion body (GO:0016234)	73	11	2.15	+	5.11	0.0423
cytoplasmic ribonucleoprotein granule (GO:0036464)	255	38	7.52	+	5.06	1.09e-11
ficolin-1-rich granule lumen (GO:1904813)	124	18	3.66	+	4.92	0.00021
neuron projection cytoplasm (GO:0120111)	90	13	2.65	+	4.9	0.0121
ribonucleoprotein granule (GO:0035770)	272	38	8.02	+	4.74	6.82e-11
microtubule associated complex (GO:0005875)	158	22	4.66	+	4.72	1.7e-05
clathrin-coated vesicle (GO:0030136)	220	30	6.49	+	4.63	5.77e-08
nuclear pore (GO:0005643)	96	13	2.83	+	4.59	0.0225
kinetochore (GO:0000776)	171	23	5.04	+	4.56	1.42e-05
melanosome (GO:0042470)	112	15	3.3	+	4.54	0.00567
pigment granule (GO:0048770)	112	15	3.3	+	4.54	0.00567
coated vesicle membrane (GO:0030662)	204	27	6.01	+	4.49	1e-06
coated vesicle (GO:0030135)	318	42	9.37	+	4.48	1.73e-11
condensed chromosome, centromeric region (GO:0000779)	182	24	5.36	+	4.47	9.6e-06
ficolin-1-rich granule (GO:0101002)	185	24	5.45	+	4.4	1.28e-05
adherens junction (GO:0005912)	189	24	5.57	+	4.31	1.86e-05
midbody (GO:0030496)	206	26	6.07	+	4.28	5.15e-06
growth cone (GO:0030426)	169	21	4.98	+	4.22	0.000212
site of polarized growth (GO:0030427)	174	21	5.13	+	4.09	0.00033
mitotic spindle (GO:0072686)	184	22	5.42	+	4.06	0.000197
early endosome membrane (GO:0031901)	197	23	5.81	+	3.96	0.000151
microtubule (GO:0005874)	473	55	13.94	+	3.94	1.77e-13
clathrin-coated vesicle membrane (GO:0030665)	138	16	4.07	+	3.93	0.0145
spindle (GO:0005819)	432	50	12.73	+	3.93	5.51e-12
cytoplasmic side of plasma membrane (GO:0009898)	174	20	5.13	+	3.9	0.00129
cytoplasmic side of membrane (GO:0098562)	214	24	6.31	+	3.8	0.000158
spindle pole (GO:0000922)	177	19	5.22	+	3.64	0.00605
anchoring junction (GO:0070161)	904	96	26.65	+	3.6	8.64e-23
chromosome, centromeric region (GO:0000775)	245	26	7.22	+	3.6	0.000128
centrosome (GO:0005813)	725	73	21.37	+	3.42	1.94e-15
myofibril (GO:0030016)	240	24	7.07	+	3.39	0.00108
distal axon (GO:0150034)	280	28	8.25	+	3.39	0.000128
supramolecular complex (GO:0099080)	1434	141	42.27	+	3.34	3.55e-32
microtubule organizing center (GO:0005815)	866	85	25.53	+	3.33	8.94e-18
microtubule cytoskeleton (GO:0015630)	1399	137	41.24	+	3.32	6.25e-31
contractile fiber (GO:0043292)	250	24	7.37	+	3.26	0.00209
polymeric cytoskeletal fiber (GO:0099513)	814	78	23.99	+	3.25	1.6e-15
early endosome (GO:0005769)	429	40	12.65	+	3.16	1.39e-06
condensed chromosome (GO:0000793)	282	26	8.31	+	3.13	0.00154
perinuclear region of cytoplasm (GO:0048471)	746	68	21.99	+	3.09	3.28e-12
supramolecular fiber (GO:0099512)	1060	96	31.25	+	3.07	3.53e-18
supramolecular polymer (GO:0099081)	1068	96	31.48	+	3.05	5.74e-18
postsynaptic density (GO:0014069)	319	28	9.4	+	2.98	0.00147
cytoskeleton (GO:0005856)	2433	213	71.72	+	2.97	3.43e-45
cytoplasmic region (GO:0099568)	302	26	8.9	+	2.92	0.00497
endosome membrane (GO:0010008)	571	49	16.83	+	2.91	2.39e-07
secretory granule lumen (GO:0034774)	321	27	9.46	+	2.85	0.00483
asymmetric synapse (GO:0032279)	335	28	9.87	+	2.84	0.00356
postsynaptic specialization (GO:0099572)	347	29	10.23	+	2.84	0.00236
plasma membrane bounded cell projection cytoplasm (GO:0032838)	264	22	7.78	+	2.83	0.0446
cytoplasmic vesicle lumen (GO:0060205)	324	27	9.55	+	2.83	0.00567
cell junction (GO:0030054)	2235	186	65.88	+	2.82	2.84e-35
vesicle lumen (GO:0031983)	325	27	9.58	+	2.82	0.00598
axon (GO:0030424)	658	54	19.4	+	2.78	1.24e-07
neuron to neuron synapse (GO:0098984)	367	30	10.82	+	2.77	0.00237
postsynapse (GO:0098794)	654	53	19.28	+	2.75	2.85e-07
cell-cell junction (GO:0005911)	519	41	15.3	+	2.68	6.84e-05
synapse (GO:0045202)	1479	116	43.6	+	2.66	8.4e-18
cytosol (GO:0005829)	5534	433	163.13	+	2.65	6.04e-108
endosome (GO:0005768)	1062	82	31.31	+	2.62	2.32e-11
chromosomal region (GO:0098687)	390	30	11.5	+	2.61	0.0074
extracellular vesicle (GO:1903561)	2124	162	62.61	+	2.59	1.57e-25
extracellular organelle (GO:0043230)	2125	162	62.64	+	2.59	1.62e-25
extracellular membrane-bounded organelle (GO:0065010)	2125	162	62.64	+	2.59	1.62e-25
extracellular exosome (GO:0070062)	2101	160	61.93	+	2.58	4.32e-25
vesicle membrane (GO:0012506)	1247	94	36.76	+	2.56	9.5e-13
cytoplasmic vesicle membrane (GO:0030659)	1233	92	36.35	+	2.53	3.18e-12
cell projection (GO:0042995)	2401	174	70.78	+	2.46	2.44e-25
intracellular vesicle (GO:0097708)	2528	180	74.52	+	2.42	1.17e-25
transport vesicle (GO:0030133)	436	31	12.85	+	2.41	0.024
cytoplasmic vesicle (GO:0031410)	2523	179	74.37	+	2.41	2.44e-25
glutamatergic synapse (GO:0098978)	425	30	12.53	+	2.39	0.0373
lytic vacuole membrane (GO:0098852)	443	31	13.06	+	2.37	0.0312
lysosomal membrane (GO:0005765)	443	31	13.06	+	2.37	0.0312
plasma membrane bounded cell projection (GO:0120025)	2290	159	67.5	+	2.36	7.48e-21
vesicle (GO:0031982)	4005	276	118.06	+	2.34	6.89e-43
presynapse (GO:0098793)	566	39	16.68	+	2.34	0.00415
vacuolar membrane (GO:0005774)	486	33	14.33	+	2.3	0.0347
lytic vacuole (GO:0000323)	757	49	22.31	+	2.2	0.00119
lysosome (GO:0005764)	757	49	22.31	+	2.2	0.00119
dendrite (GO:0030425)	625	40	18.42	+	2.17	0.0215
dendritic tree (GO:0097447)	627	40	18.48	+	2.16	0.0222
vacuole (GO:0005773)	853	54	25.14	+	2.15	0.000599
secretory granule (GO:0030141)	904	56	26.65	+	2.1	0.000727
secretory vesicle (GO:0099503)	1079	65	31.81	+	2.04	0.000206
neuron projection (GO:0043005)	1342	80	39.56	+	2.02	1.19e-05
intracellular protein-containing complex (GO:0140535)	934	55	27.53	+	2	0.00484
plasma membrane region (GO:0098590)	1325	75	39.06	+	1.92	0.000289
intracellular non-membrane-bounded organelle (GO:0043232)	5330	300	157.11	+	1.91	5.89e-31
non-membrane-bounded organelle (GO:0043228)	5331	300	157.14	+	1.91	6.02e-31
bounding membrane of organelle (GO:0098588)	2201	121	64.88	+	1.86	8.96e-08
Golgi apparatus (GO:0005794)	1634	87	48.17	+	1.81	0.000336
membrane protein complex (GO:0098796)	1424	75	41.98	+	1.79	0.00387
endomembrane system (GO:0012505)	4781	249	140.93	+	1.77	2.18e-18
extracellular space (GO:0005615)	3325	169	98.01	+	1.72	1.59e-09
cytoplasm (GO:0005737)	12158	569	358.39	+	1.59	9.07e-80
protein-containing complex (GO:0032991)	6529	305	192.46	+	1.58	1.83e-17
organelle membrane (GO:0031090)	3763	168	110.92	+	1.51	3.46e-05
extracellular region (GO:0005576)	4281	176	126.19	+	1.39	0.00376
nucleus (GO:0005634)	7658	307	225.74	+	1.36	7.07e-08
nuclear lumen (GO:0031981)	4520	180	133.24	+	1.35	0.0192
membrane (GO:0016020)	9929	394	292.68	+	1.35	6.12e-13
intracellular organelle (GO:0043229)	13299	525	392.02	+	1.34	5.38e-30
intracellular anatomical structure (GO:0005622)	14943	585	440.48	+	1.33	4.67e-50
organelle (GO:0043226)	14098	540	415.57	+	1.3	1.34e-28
intracellular membrane-bounded organelle (GO:0043231)	12165	459	358.59	+	1.28	5.67e-14
membrane-bounded organelle (GO:0043227)	13247	492	390.49	+	1.26	9.37e-16
cellular_component (GO:0005575)	18898	600	557.07	+	1.08	4.21e-11
cellular anatomical entity (GO:0110165)	18747	595	552.61	+	1.08	4.78e-09
protein-DNA complex (GO:0032993)	1423	16	41.95	-	0.38	0.00871
chromatin (GO:0000785)	1353	15	39.88	-	0.38	0.0119
Unclassified (UNCLASSIFIED)	1694	7	49.93	-	0.14	0

## Sheet: YUHEF_24h
Protein IDs	Majority protein IDs	Protein names	Gene names	id	Symbol color	Symbol type	Symbol size	Peptides	Razor + unique peptides	Unique peptides	Sequence coverage [%]	Unique + razor sequence coverage [%]	Unique sequence coverage [%]	Mol. weight [kDa]	Q-value	Score	Intensity	MS/MS count	LFQ intensity YUHEF_GFP_24_1	LFQ intensity YUHEF_GFP_24_2	LFQ intensity YUHEF_LZTR1_24_1	LFQ intensity YUHEF_LZTR1_24_2	Significant	negative log(pvalue)	Difference
Q8N653;A0A2R8Y7K3;A0A2R8YCD2;F8WB67;H7BZQ9;A0A2R8Y656;F8WCB6;H7C305;H7C0X1	Q8N653	Leucine-zipper-like transcriptional regulator 1	LZTR1	2307	Color2 [A=255, R=169, G=169, B=169]	1	4	39	39	39	56.4	56.4	56.4	94.718	0	323.31	2859400000	94	20.3726	21.2781	27.5888	27.5373	+	2.34687	6.7377
O75165;A0A3B3IRM0;H0YA63	O75165	DnaJ homolog subfamily C member 13	DNAJC13	1283	Color2 [A=255, R=169, G=169, B=169]	1	4	29	29	29	15.2	15.2	15.2	254.41	0	94.628	194930000	48	19.4172	19.3547	22.7314	23.7346	+	1.7788	3.84702
E9PNW4;A0A2U3TZL5;P13987;H0YET2	E9PNW4;A0A2U3TZL5;P13987;H0YET2	CD59 glycoprotein	CD59	292	Color2 [A=255, R=169, G=169, B=169]	1	4	2	2	2	22.2	22.2	22.2	11.985	0	6.3231	82204000	7	20.1955	20.4258	24.382	23.8622	+	2.2584	3.81145
Q8N3C0;J3KNJ4;E5RFZ0	Q8N3C0	Activating signal cointegrator 1 complex subunit 3	ASCC3	2298	Color2 [A=255, R=169, G=169, B=169]	1	4	32	32	32	18.1	18.1	18.1	251.46	0	84.417	232040000	45	20.9397	19.0885	23.7794	23.6763	+	1.24383	3.71372
A0A494C1F2;P35658;A0A0A0MSW3;A0A494BZU9;H0Y837;H0YF36;B7ZAV2;E9PKD2;A0A494C104;A0A494C0Y1	A0A494C1F2;P35658;A0A0A0MSW3	Nuclear pore complex protein Nup214	NUP214	344	Color2 [A=255, R=169, G=169, B=169]	1	4	15	15	15	11.9	11.9	11.9	212.48	0	57.598	137970000	25	20.1544	20.3732	23.2591	24.3324	+	1.63433	3.53198
P56192;F5H2V6;H0YIC2;H0YHV5;F8VS26;F8W0M7;F8W0S4;F8VZZ9;H0YIP0	P56192	Methionine--tRNA ligase, cytoplasmic	MARS	1807	Color2 [A=255, R=169, G=169, B=169]	1	4	12	12	12	19.6	19.6	19.6	101.11	0	51.11	142020000	17	20.7787	19.9287	23.4685	23.9215	+	1.69579	3.34132
A0A3B3IRI3;A0A3B3ITE1;A0A1B0GTW1;A0A2R8YDH4;Q9UDY2;A0A3B3ISZ5;A0A3B3ISF1;A0A3B3IU51;A0A3B3IRV6;A0A3B3IS03;A0A3B3IT83;U3KQJ2;A0A3B3IU26;B1AN86	A0A3B3IRI3;A0A3B3ITE1;A0A1B0GTW1;A0A2R8YDH4;Q9UDY2;A0A3B3ISZ5;A0A3B3ISF1;A0A3B3IU51;A0A3B3IRV6;A0A3B3IS03;A0A3B3IT83	Tight junction protein ZO-2	TJP2	223	Color2 [A=255, R=169, G=169, B=169]	1	4	19	19	19	20.5	20.5	20.5	126.95	0	51.008	110720000	29	20.2227	19.9671	23.4967	23.3054	+	2.63384	3.3061
E7EPB3;P50914	E7EPB3;P50914	60S ribosomal protein L14	RPL14	782	Color2 [A=255, R=169, G=169, B=169]	1	4	5	5	5	42.7	42.7	42.7	14.558	0	13.214	141440000	9	20.8016	20.1877	23.6917	23.7889	+	2.04375	3.24562
Q96JH7	Q96JH7	Deubiquitinating protein VCIP135	VCPIP1	2440	Color2 [A=255, R=169, G=169, B=169]	1	4	3	3	3	3.4	3.4	3.4	134.32	0	6.5319	34335000	5	20.3975	20.7685	23.5565	24.0656	+	2.02742	3.22804
Q9UPZ3;G3V159;F5H6Q8;F5GWM5	Q9UPZ3;G3V159	Hermansky-Pudlak syndrome 5 protein	HPS5	2736	Color2 [A=255, R=169, G=169, B=169]	1	4	8	8	8	7.4	7.4	7.4	127.45	0	19.963	77290000	18	20.4389	20.0839	23.4519	23.3357	+	2.45152	3.13237
A0A087X2D8;O60271;H0YBE9;H0YBS5	A0A087X2D8;O60271	C-Jun-amino-terminal kinase-interacting protein 4	SPAG9	83	Color2 [A=255, R=169, G=169, B=169]	1	4	17	17	15	18.2	18.2	16.9	145.17	0	65.115	170540000	37	22.576	21.1662	25.4672	24.47	+	1.1569	3.09753
E9PCK9	E9PCK9		MLIP	812	Color2 [A=255, R=169, G=169, B=169]	1	4	9	5	5	29.1	16.9	16.9	59.111	0	11.827	50131000	8	20.1093	18.9661	22.2274	22.9581	+	1.33785	3.05505
P14923;C9JTX4;C9J826;C9JK18;C9JKY1	P14923	Junction plakoglobin	JUP	1495	Color2 [A=255, R=169, G=169, B=169]	1	4	16	16	14	26.3	26.3	23.1	81.744	0	49.626	172010000	32	19.5431	20.967	23.023	23.364	+	1.24541	2.93846
K7EQ05;P28799;K7EQI0;K7EKL3	K7EQ05;P28799	Granulins;Acrogranin;Paragranulin;Granulin-1;Granulin-2;Granulin-3;Granulin-4;Granulin-5;Granulin-6;Granulin-7	GRN	1140	Color2 [A=255, R=169, G=169, B=169]	1	4	3	3	3	5.7	5.7	5.7	46.757	0	10.163	53231000	7	20.4002	19.7366	23.1416	22.8555	+	1.82775	2.93017
Q2TAM5;E9PKH5;A0A087X0W8;Q04206;E9PI38;E9PQS6;E9PKV4;A0A087WVP0;E9PMD5	Q2TAM5;E9PKH5;A0A087X0W8;Q04206;E9PI38;E9PQS6;E9PKV4;A0A087WVP0	Transcription factor p65	RELA	72	Color2 [A=255, R=169, G=169, B=169]	1	4	4	4	4	12.7	12.7	12.7	42.868	0	6.5649	48783000	7	20.0458	20.1067	22.7446	23.0484	+	2.52229	2.82024
B4DJX4;Q9HAU0;A0JP02;H0YG48;H0YGJ6;F5H1X3	B4DJX4;Q9HAU0;A0JP02	Pleckstrin homology domain-containing family A member 5	PLEKHA5	584	Color2 [A=255, R=169, G=169, B=169]	1	4	18	18	18	27.2	27.2	27.2	111.9	0	42.113	101380000	23	20.2255	20.7843	23.377	23.0942	+	1.88947	2.7307
Q9H6T3	Q9H6T3	RNA polymerase II-associated protein 3	RPAP3	2568	Color2 [A=255, R=169, G=169, B=169]	1	4	8	8	8	13.5	13.5	13.5	75.718	0	31.276	63185000	15	20.8159	20.4486	23.3961	23.2228	+	2.24391	2.67724
V9GYM8;A0A5F9ZI21;Q92974;V9GYF5;V9GYG5;V9GZ14;V9GYF0;Q5VY93;V9GZ58	V9GYM8;A0A5F9ZI21;Q92974	Rho guanine nucleotide exchange factor 2	ARHGEF2	366	Color2 [A=255, R=169, G=169, B=169]	1	4	9	9	9	12.6	12.6	12.6	116.07	0	36.767	109950000	17	20.8368	20.224	23.1901	23.1885	+	1.88529	2.65891
Q02413	Q02413	Desmoglein-1	DSG1	1944	Color2 [A=255, R=169, G=169, B=169]	1	4	14	14	14	17	17	17	113.75	0	55.951	237060000	26	21.6313	21.6728	23.7606	24.8542	+	1.39861	2.65533
P55010;H0YLZ1;H0YN40;H0YK29;H0YK11;H0YMJ8;H0YM54	P55010;H0YLZ1;H0YN40	Eukaryotic translation initiation factor 5	EIF5	1798	Color2 [A=255, R=169, G=169, B=169]	1	4	5	5	5	13.2	13.2	13.2	49.222	0	13.015	43092000	7	19.7058	20.2958	22.8687	22.4305	+	1.72791	2.64879
O14579;M0QXB4;M0R061	O14579;M0QXB4;M0R061	Coatomer subunit epsilon	COPE	1150	Color2 [A=255, R=169, G=169, B=169]	1	4	3	3	3	9.4	9.4	9.4	34.482	0	17.239	76001000	6	20.5001	20.5227	23.015	23.3001	+	2.53661	2.64614
A0A0A6YYL4;P57737;I3L167;E7EP81;I3L0X8;I3L1G9;I3L426;I3L212;I3NI06;I3L442;I3L258;I3L482;I3L2Y6;I3L3T0;I3L0X9;I3L1U7;I3L359;I3L0Z7;Q9Y3D7;I3L1M1	A0A0A6YYL4;P57737	Coronin;Coronin-7	CORO7-PAM16;CORO7	134	Color2 [A=255, R=169, G=169, B=169]	1	4	13	13	13	17.3	17.3	17.3	114.16	0	41.481	357600000	28	22.9674	23.0329	25.5108	25.7198	+	2.75737	2.61514
E9PG22;Q8IW35;H7C4Y5;F8WF91	E9PG22;Q8IW35;H7C4Y5	Centrosomal protein of 97 kDa	CEP97	828	Color2 [A=255, R=169, G=169, B=169]	1	4	8	8	8	11.9	11.9	11.9	90.309	0	65.5	57575000	11	20.6678	20.3021	23.4675	22.712	+	1.60222	2.60481
O00763;F8W8T8;H0YGH5;A0A087WUA1	O00763;F8W8T8;H0YGH5	Acetyl-CoA carboxylase 2;Biotin carboxylase	ACACB	1194	Color2 [A=255, R=169, G=169, B=169]	1	4	41	28	28	20	14.4	14.4	276.54	0	89.085	301830000	52	21.4575	21.5205	23.8419	24.3419	+	2.03426	2.60291
P42566;B1AUU8;S4R3U1	P42566;B1AUU8	Epidermal growth factor receptor substrate 15	EPS15	1692	Color2 [A=255, R=169, G=169, B=169]	1	4	10	10	10	15.2	15.2	15.2	98.655	0	74.515	70676000	15	20.9632	19.7355	23.0767	22.8189	+	1.27059	2.59844
Q9Y2D5;C9JVY5	Q9Y2D5;C9JVY5	A-kinase anchor protein 2	AKAP2	2752	Color2 [A=255, R=169, G=169, B=169]	1	4	13	13	13	20.1	20.1	20.1	94.659	0	35.879	161570000	19	19.7655	22.5033	23.9616	23.4758	+	0.690039	2.58425
Q9UMZ2;A0A087WZS7;A0A087WW94;A0A087WZF6	Q9UMZ2	Synergin gamma	SYNRG	2725	Color2 [A=255, R=169, G=169, B=169]	1	4	18	18	18	19.4	19.4	19.4	140.65	0	70.261	237530000	38	21.4906	21.0485	23.7648	23.8861	+	2.09975	2.55593
P98082;D6REB1;D6RIA5;D6RFF7	P98082;D6REB1;D6RIA5;D6RFF7	Disabled homolog 2	DAB2	1925	Color2 [A=255, R=169, G=169, B=169]	1	4	4	4	4	5.7	5.7	5.7	82.447	0	11.285	30694000	8	20.2631	19.802	22.6589	22.5007	+	2.04416	2.54721
Q14258;A0A3B3IUA7	Q14258;A0A3B3IUA7	E3 ubiquitin/ISG15 ligase TRIM25	TRIM25	2048	Color2 [A=255, R=169, G=169, B=169]	1	4	6	6	6	10.3	10.3	10.3	70.973	0	12.85	34967000	10	19.4996	20.1489	22.3499	22.3844	+	1.79704	2.5429
P48634	P48634	Protein PRRC2A	PRRC2A	1725	Color2 [A=255, R=169, G=169, B=169]	1	4	3	3	3	3.1	3.1	3.1	228.86	0	5.8537	68006000	7	19.7739	20.1982	22.5835	22.4693	+	2.13099	2.54035
B1ALK7;A0A2R8YG42;Q14155;E7EUY6;E9PDQ5;E7EU80;C9JDI6;B1ANY6;C9JAD7;E7ENL8;Q15052	B1ALK7;A0A2R8YG42;Q14155;E7EUY6;E9PDQ5	Rho guanine nucleotide exchange factor 7	ARHGEF7	568	Color2 [A=255, R=169, G=169, B=169]	1	4	12	12	12	22.3	22.3	22.3	79.831	0	39.802	71988000	19	20.4937	20.7247	22.3217	23.9701	+	1.03203	2.53666
Q68CZ2;H0Y4U1;F8VV64;E9PGF5;A0A087WWW7;E9PF55;A0A494C067;A0A804HI61;A0A2R8Y4T1;Q63HR2;Q9HBL0	Q68CZ2	Tensin-3	TNS3	2191	Color2 [A=255, R=169, G=169, B=169]	1	4	4	4	4	3.5	3.5	3.5	155.26	0	9.5899	21134000	7	19.6836	20.2135	22.2354	22.6798	+	1.73352	2.50904
Q13177;O75914;B1AKS5;H7C1X3;E9PM17;B3KNX7;Q13153;H0YCG5	Q13177	Serine/threonine-protein kinase PAK 2;PAK-2p27;PAK-2p34	PAK2	2003	Color2 [A=255, R=169, G=169, B=169]	1	4	15	15	15	42.2	42.2	42.2	58.042	0	75.248	235650000	34	21.18	21.1397	23.63	23.6955	+	3.62698	2.50288
Q12904;A0A804HJ47;A0A5F9ZHC5;D6R937	Q12904;A0A804HJ47;A0A5F9ZHC5	Aminoacyl tRNA synthase complex-interacting multifunctional protein 1;Endothelial monocyte-activating polypeptide 2	AIMP1	1988	Color2 [A=255, R=169, G=169, B=169]	1	4	6	6	6	37.5	37.5	37.5	34.352	0	23.568	105640000	9	20.525	20.2069	22.7174	22.9962	+	2.14679	2.49084
Q5SW79;H0Y2V6;E7EWM2;E7EMW0;Q96L14;E5RG47;H0Y4T4;E5RGW7;E5RIH6;E5RJT5;H0YB66;E5RFU8	Q5SW79;H0Y2V6	Centrosomal protein of 170 kDa	CEP170	2162	Color2 [A=255, R=169, G=169, B=169]	1	4	27	27	24	23.5	23.5	20.8	175.29	0	76.454	285270000	49	21.1458	20.8365	23.2414	23.6127	+	2.01338	2.43592
P15170;H3BR35;H3BSV8	P15170;H3BR35	Eukaryotic peptide chain release factor GTP-binding subunit ERF3A	GSPT1	1497	Color2 [A=255, R=169, G=169, B=169]	1	4	12	12	7	29.7	29.7	19.4	55.755	0	51.469	307800000	27	22.8834	21.8064	24.9985	24.5607	+	1.2794	2.43469
Q8NHU6	Q8NHU6	Tudor domain-containing protein 7	TDRD7	2324	Color2 [A=255, R=169, G=169, B=169]	1	4	3	3	3	2.7	2.7	2.7	123.58	0	6.0007	16825000	6	19.3162	19.6883	21.6069	22.2347	+	1.65734	2.41862
P50570;K7EMQ3;A0A1B0GUX5;A0A1B0GU67;A0A0D9SFB1;A0A0U1RQP1;A0A0D9SFE4;Q05193	P50570	Dynamin-2	DNM2	1755	Color2 [A=255, R=169, G=169, B=169]	1	4	7	7	7	9	9	9	98.063	0	18.849	39864000	11	19.4467	20.2073	22.1085	22.3336	+	1.579	2.39408
F8VPD4;P27708;H7C2E4;H7C3Z5;H7BZB3;A0A669KBF2	F8VPD4;P27708	CAD protein;Glutamine-dependent carbamoyl-phosphate synthase;Aspartate carbamoyltransferase;Dihydroorotase	CAD	908	Color2 [A=255, R=169, G=169, B=169]	1	4	40	40	39	23.8	23.8	23.5	236.02	0	156.47	987770000	82	23.2801	22.9642	25.5814	25.4122	+	2.24842	2.37465
A0A087WZF1;Q93052;C9JUT4;C9JXK9;C9JIY7;C9JT42;C9J3U9;C9J1K7;C9J5C8;C9J4E3;C9JE51;C9J2R5	A0A087WZF1;Q93052;C9JUT4;C9JXK9	Lipoma-preferred partner	LPP	67	Color2 [A=255, R=169, G=169, B=169]	1	4	7	7	7	19.8	19.8	19.8	63.382	0	17.352	58072000	14	21.2544	20.6775	23.4392	23.1695	+	1.7437	2.33843
P05089;A0A5F9ZH78;A0A5F9ZGN6	P05089;A0A5F9ZH78;A0A5F9ZGN6	Arginase-1	ARG1	1393	Color2 [A=255, R=169, G=169, B=169]	1	4	6	6	6	22.4	22.4	22.4	34.735	0	14.256	54224000	12	19.9663	20.585	22.7092	22.4915	+	1.7139	2.32472
P20592;H9KVD0;C9JS04;C9JZQ9;C9JEL4;H9KVC9;A0A7P0Z4E0;H9KVC7;A0A7P0T9R0;A0A7P0T9I6;F8W8T1;P20591	P20592	Interferon-induced GTP-binding protein Mx2	MX2	1537	Color2 [A=255, R=169, G=169, B=169]	1	4	5	5	5	8.8	8.8	8.8	82.088	0	13.944	23072000	8	19.7577	19.5894	22.0766	21.9198	+	2.61262	2.32464
Q92600;H7C0W0;F8WBZ6	Q92600	Cell differentiation protein RCD1 homolog	RQCD1	2363	Color2 [A=255, R=169, G=169, B=169]	1	4	4	4	4	15.4	15.4	15.4	33.631	0	11.012	17864000	8	19.8495	19.0368	21.8162	21.664	+	1.50996	2.29694
Q96F86;H3BPW9;H3BQP5;H3BU87;H3BSQ0;H3BQ37;H3BPN4;H3BTF8;H3BNJ7;H3BMB8;H3BTH0	Q96F86	Enhancer of mRNA-decapping protein 3	EDC3	2422	Color2 [A=255, R=169, G=169, B=169]	1	4	8	8	8	24.6	24.6	24.6	56.077	0	23.893	96463000	13	20.2531	22.1847	23.4722	23.5291	+	0.847498	2.28176
Q5T1M5	Q5T1M5	FK506-binding protein 15	FKBP15	2165	Color2 [A=255, R=169, G=169, B=169]	1	4	4	4	4	5	5	5	133.63	0	12.382	21938000	8	20.4537	20.1216	22.8802	22.2504	+	1.62768	2.27765
P46821;D6RA32;D6RA40;D6RCL2;D6RGJ3;E9PGC8;P78559	P46821	Microtubule-associated protein 1B;MAP1B heavy chain;MAP1 light chain LC1	MAP1B	1710	Color2 [A=255, R=169, G=169, B=169]	1	4	19	19	19	11.2	11.2	11.2	270.63	0	67.501	132960000	36	20.7979	21.0295	23.1034	23.2603	+	2.42237	2.26814
Q15018	Q15018	BRISC complex subunit Abro1	FAM175B	2069	Color2 [A=255, R=169, G=169, B=169]	1	4	6	6	6	21.4	21.4	21.4	46.9	0	16.165	42182000	11	20.0876	20.2815	22.6237	22.2493	+	2.06289	2.25197
Q06190;H7C1M1;A0A0G2JNR6;A0A0G2JN52;Q9Y5P8	Q06190	Serine/threonine-protein phosphatase 2A regulatory subunit B subunit alpha	PPP2R3A	1956	Color2 [A=255, R=169, G=169, B=169]	1	4	3	3	3	3.2	3.2	3.2	130.28	0	7.5116	16056000	5	19.5756	20.0221	22.1556	21.9422	+	1.9252	2.25011
A1X283;G3V144;A0A1B0GUF2	A1X283	SH3 and PX domain-containing protein 2B	SH3PXD2B	513	Color2 [A=255, R=169, G=169, B=169]	1	4	13	13	13	19.3	19.3	19.3	101.58	0	34.924	114610000	25	20.0886	21.38	23.0589	22.8895	+	1.12421	2.23992
E7EPV7;A0A669KB41;A0A669KBH5;P37840;H6UYS7;D6RA31	E7EPV7;A0A669KB41;A0A669KBH5;P37840;H6UYS7	Alpha-synuclein	SNCA	377	Color2 [A=255, R=169, G=169, B=169]	1	4	4	4	4	44.3	44.3	44.3	11.777	0	71.303	329410000	21	23.8191	23.056	25.2193	26.0735	+	1.21379	2.20882
P49792	P49792	E3 SUMO-protein ligase RanBP2	RANBP2	1746	Color2 [A=255, R=169, G=169, B=169]	1	4	16	16	10	6.9	6.9	5	358.2	0	35.2	70892000	26	19.7815	20.0518	22.0274	22.2141	+	2.25884	2.20412
P78344;D3DQV9;H0Y3P2;H0YCH5;H0YD77;H0YEC5;E9PKF8;H0YCF8;H0YE22;H0YD99;H0YEN8;H0YDC0;H0YEI7;H0YEW3;H0YE87;H0YE44	P78344;D3DQV9;H0Y3P2	Eukaryotic translation initiation factor 4 gamma 2	EIF4G2	1903	Color2 [A=255, R=169, G=169, B=169]	1	4	31	31	31	39	39	39	102.36	0	146.7	701590000	69	22.9695	23.1395	25.1725	25.3217	+	2.57675	2.19258
Q08378;A0A087WV43	Q08378	Golgin subfamily A member 3	GOLGA3	1967	Color2 [A=255, R=169, G=169, B=169]	1	4	21	21	21	18.8	18.8	18.8	167.35	0	58.443	109260000	21	20.476	20.3009	21.965	23.1743	+	1.15317	2.18126
J3QRU8;A0A0C4DGN6;Q9Y2X7;J3QLH1;F8W822;R4GNG3;F8WAK2;F8VXI9;Q14161	J3QRU8;A0A0C4DGN6;Q9Y2X7;J3QLH1	ARF GTPase-activating protein GIT1	GIT1	159	Color2 [A=255, R=169, G=169, B=169]	1	4	7	7	7	12.1	12.1	12.1	76.805	0	26.412	129800000	14	20.3506	23.4314	24.1877	23.9241	+	0.52813	2.16491
Q7Z3T8	Q7Z3T8	Zinc finger FYVE domain-containing protein 16	ZFYVE16	2241	Color2 [A=255, R=169, G=169, B=169]	1	4	5	5	5	4.9	4.9	4.9	168.9	0	13.104	26059000	8	20.3013	20.526	22.6679	22.4053	+	2.18298	2.12291
A0A7P0T8Z7;A0A7P0TBI9;A0A7P0Z4A2;A0A7P0Z4A5;A0A7P0T8D4;A0A7P0T8S8;A0A7P0T8Z2;A0A7P0T8C7;Q9Y5X1;A0A7P0T8M2	A0A7P0T8Z7;A0A7P0TBI9;A0A7P0Z4A2;A0A7P0Z4A5;A0A7P0T8D4;A0A7P0T8S8;A0A7P0T8Z2;A0A7P0T8C7;Q9Y5X1	Sorting nexin-9	SNX9	465	Color2 [A=255, R=169, G=169, B=169]	1	4	9	9	9	20.8	20.8	20.8	56.52	0	25.819	76257000	13	20.2222	21.1785	23.332	22.2908	+	1.0168	2.11105
P52594;B8ZZY2;C9J2I0	P52594;B8ZZY2;C9J2I0	Arf-GAP domain and FG repeat-containing protein 1	AGFG1	628	Color2 [A=255, R=169, G=169, B=169]	1	4	5	5	5	11.9	11.9	11.9	58.259	0	22.539	121090000	15	21.3855	21.6931	23.7101	23.5557	+	2.17478	2.09358
Q6ULP2;B8ZZI9;A0A0A0MSN6	Q6ULP2;B8ZZI9	Aftiphilin	AFTPH	623	Color2 [A=255, R=169, G=169, B=169]	1	4	5	5	5	7.1	7.1	7.1	102.11	0	15.69	37142000	6	20.1824	20.7987	22.4941	22.6681	+	1.64463	2.0905
P01040;C9J0E4	P01040;C9J0E4	Cystatin-A;Cystatin-A, N-terminally processed	CSTA	1373	Color2 [A=255, R=169, G=169, B=169]	1	4	4	4	4	60.2	60.2	60.2	11.006	0	14.496	67982000	7	20.9371	20.4507	22.8023	22.7237	+	1.85758	2.06907
A0A096LP25;Q2M2I8;E9PG46;Q6ZSR9;A0A096LNZ0;A0A096LP60;K4DI97;Q9NSY1	A0A096LP25;Q2M2I8;E9PG46	AP2-associated protein kinase 1	AAK1	90	Color2 [A=255, R=169, G=169, B=169]	1	4	8	8	8	10.7	10.7	10.7	125.88	0	23.2	40472000	10	20.3495	20.5082	22.3634	22.5957	+	2.33045	2.05069
Q14432	Q14432	cGMP-inhibited 3,5-cyclic phosphodiesterase A	PDE3A	2052	Color2 [A=255, R=169, G=169, B=169]	1	4	4	4	4	4.9	4.9	4.9	124.98	0	8.7654	29056000	7	20.2307	19.604	22.4499	21.453	+	1.12767	2.03407
Q99567;J3KMX1;I3L4K7;I3L2W3;I3L245	Q99567;J3KMX1	Nuclear pore complex protein Nup88	NUP88	2472	Color2 [A=255, R=169, G=169, B=169]	1	4	7	7	7	13.9	13.9	13.9	83.541	0	18.918	35568000	8	19.6572	21.1143	22.6396	22.1867	+	0.930994	2.0274
Q14204;A0A7P0T9C4;A0A7P0TA13;A0A2R8Y5T0;A0A2R8Y706;A0A7P0T9R4;A0A7P0TAW9;A0A7P0T7V5;A0A7P0T916;A0A7P0T8N2;A0A7P0TBJ7;A0A7P0TAF3;A0A7P0TB75;A0A2R8Y6H2;A0A7P0T9K2;A0A7P0T9F1;A0A7P0T8W5;A0A2R8YFZ7;A0A7P0TAM4;A0A7P0T825;A0A7P0TB64;A0A7P0TAV5;A0A7P0T990;A0A804HHY6;A0A7P0T942;A0A2R8YGC7;A0A7P0T9S3;A0A7P0T934;A0A7P0T9Y3;A0A7P0TBC9;A0A7P0TAS7;A0A7P0TB96	Q14204;A0A7P0T9C4;A0A7P0TA13;A0A2R8Y5T0;A0A2R8Y706;A0A7P0T9R4;A0A7P0TAW9;A0A7P0T7V5;A0A7P0T916;A0A7P0T8N2;A0A7P0TBJ7;A0A7P0TAF3;A0A7P0TB75;A0A2R8Y6H2;A0A7P0T9K2;A0A7P0T9F1;A0A7P0T8W5;A0A2R8YFZ7;A0A7P0TAM4;A0A7P0T825;A0A7P0TB64;A0A7P0TAV5;A0A7P0T990;A0A804HHY6;A0A7P0T942;A0A2R8YGC7;A0A7P0T9S3;A0A7P0T934	Cytoplasmic dynein 1 heavy chain 1	DYNC1H1	270	Color2 [A=255, R=169, G=169, B=169]	1	4	84	84	84	21.6	21.6	21.6	532.4	0	228.25	968390000	150	22.165	22.1374	24.1904	24.1661	+	4.08517	2.02709
Q14195;H0YBT4	Q14195;H0YBT4	Dihydropyrimidinase-related protein 3	DPYSL3	2044	Color2 [A=255, R=169, G=169, B=169]	1	4	6	5	4	13.3	10.5	9.3	61.963	0	14.57	27892000	7	19.5824	19.9122	21.4886	22.0417	+	1.61041	2.01785
E7EVA0	E7EVA0	Microtubule-associated protein	MAP4	801	Color2 [A=255, R=169, G=169, B=169]	1	4	29	29	0	15.5	15.5	0	245.44	0	99.823	643910000	70	22.3351	23.1049	24.7306	24.725	+	1.45789	2.00784
Q8N5W9	Q8N5W9	Filamin-interacting protein FAM101B	FAM101B	2306	Color2 [A=255, R=169, G=169, B=169]	1	4	3	3	3	16.4	16.4	16.4	22.882	0	11.052	141810000	9	23.3748	20.9161	24.2921	23.9942	+	0.605497	1.99774
Q14247;H0YEV2;H0YCD9	Q14247	Src substrate cortactin	CTTN	2045	Color2 [A=255, R=169, G=169, B=169]	1	4	19	19	19	43.5	43.5	43.5	61.585	0	99.678	693540000	56	23.075	22.4128	24.8249	24.6411	+	1.54406	1.98912
O75534;E9PLT0;E9PNG3;E9PLD4	O75534;E9PLT0	Cold shock domain-containing protein E1	CSDE1	1302	Color2 [A=255, R=169, G=169, B=169]	1	4	16	16	16	18.9	18.9	18.9	88.884	0	52.449	91016000	24	19.7787	21.4892	22.9813	22.2489	+	0.777388	1.98116
O95817;C9JFK9	O95817;C9JFK9	BAG family molecular chaperone regulator 3	BAG3	1351	Color2 [A=255, R=169, G=169, B=169]	1	4	5	5	5	15	15	15	61.594	0	17.477	38416000	10	20.4135	19.8337	21.9473	22.2474	+	1.58039	1.97375
Q5QPQ1;O95372;Q5QPQ0;Q5QPQ3;Q5QPQ2;Q5QPN5;Q5QPN9	Q5QPQ1;O95372;Q5QPQ0;Q5QPQ3;Q5QPQ2	Acyl-protein thioesterase 2	LYPLA2	1340	Color2 [A=255, R=169, G=169, B=169]	1	4	3	3	3	21	21	21	17.516	0	7.595	19444000	5	19.6179	20.4636	22.0097	21.995	+	1.36171	1.9616
O00203;H0YBD0	O00203	AP-3 complex subunit beta-1	AP3B1	1176	Color2 [A=255, R=169, G=169, B=169]	1	4	13	13	10	13.5	13.5	10.7	121.32	0	32.526	132060000	25	21.9132	20.394	22.9746	23.1824	+	0.890401	1.92492
A0A087X0J3;A0A087WZ15;E9PDI2;P40123;F8WDB9;B7Z385	A0A087X0J3;A0A087WZ15;E9PDI2;P40123;F8WDB9;B7Z385	Adenylyl cyclase-associated protein;Adenylyl cyclase-associated protein 2	CAP2	65	Color2 [A=255, R=169, G=169, B=169]	1	4	2	2	2	6.6	6.6	6.6	43.53	0	6.3264	14002000	4	20.1092	19.7616	21.9118	21.7973	+	2.04724	1.91917
Q09666;E9PQE3;E9PJZ0;E9PKR9;E9PJC6;E9PLK4	Q09666	Neuroblast differentiation-associated protein AHNAK	AHNAK	1975	Color2 [A=255, R=169, G=169, B=169]	1	4	185	185	185	56.3	56.3	56.3	629.09	0	323.31	8988100000	462	25.2189	25.1689	27.029	27.1195	+	3.12205	1.88034
F8W9S7;Q14C86;C9IZ08;B0QZ65;B4DGD8;H0Y4E7;H0Y7I9;A0A0A0MQV8;C9IZX9	F8W9S7;Q14C86	GTPase-activating protein and VPS9 domain-containing protein 1	GAPVD1	929	Color2 [A=255, R=169, G=169, B=169]	1	4	12	12	12	9.8	9.8	9.8	157.46	0	27.125	43987000	16	19.9288	20.2507	21.2676	22.6305	+	0.930476	1.85931
F5H2T0;A0A6Q8PHI5;A0A6Q8PGW3;A0A6Q8PFB7;A0A6Q8PEX6;A0A6Q8PG86;A0A6Q8PHF4;O95163;A0A6Q8PH48;A0A6Q8PF66;A0A6Q8PFH9;A0A6Q8PHC9;A0A6Q8PFN8;A0A6Q8PHA0;A0A6Q8PF69;A0A6Q8PGR0	F5H2T0;A0A6Q8PHI5;A0A6Q8PGW3;A0A6Q8PFB7;A0A6Q8PEX6;A0A6Q8PG86;A0A6Q8PHF4;O95163;A0A6Q8PH48;A0A6Q8PF66;A0A6Q8PFH9;A0A6Q8PHC9;A0A6Q8PFN8;A0A6Q8PHA0;A0A6Q8PF69;A0A6Q8PGR0	Elongator complex protein 1	IKBKAP	386	Color2 [A=255, R=169, G=169, B=169]	1	4	9	9	9	13.5	13.5	13.5	111.47	0	25.034	56001000	15	20.4926	20.0313	22.0138	22.1594	+	1.76641	1.82463
P04818	P04818	Thymidylate synthase	TYMS	1387	Color2 [A=255, R=169, G=169, B=169]	1	4	2	2	2	13.7	13.7	13.7	35.716	0	16.675	32579000	6	20.2293	20.461	22.1048	22.2301	+	2.2853	1.82224
A0A087X142;A6NMH6;A6NFQ9;F8W8I8;Q92599;C9JV02;C9J4G8;A0A0A0MRP8	A0A087X142;A6NMH6;A6NFQ9;F8W8I8;Q92599	Septin-8	2024-09-08	75	Color2 [A=255, R=169, G=169, B=169]	1	4	8	7	7	22.1	20.2	20.2	49.355	0	29.842	72437000	17	22.134	20.1325	22.8342	23.0523	+	0.669594	1.81004
P09496;F8WF69;C9J8P9	P09496;F8WF69	Clathrin light chain A	CLTA	933	Color2 [A=255, R=169, G=169, B=169]	1	4	4	4	4	10.5	10.5	10.5	27.076	0	10.509	65864000	8	20.5304	21.4982	23.0513	22.5943	+	1.11059	1.80847
Q9BTW9;A0A804HJY5;A0A804HKT8;J3KR97;A0A804HLF8;A0A804HL62;A0A804HHW7;A0A804HLI2;A0A804HIU1;A0A804HJ32;A0A804HIN6;A0A804HJ57;A0A804HI57;A0A804HI02;A0A804HJU6;A0A804HIC0;A0A804HL21;A0A804HKB9;I3L439;I3L163;A0A0J9YVR1;A0A0J9YWI5;I3L0V3;I3L143;I3L131;I3L3H4;I3L1S3;I3L4D2;A0A0J9YVU1;A0A0J9YXU4;I3L120;A0A0J9YYG2	Q9BTW9;A0A804HJY5;A0A804HKT8;J3KR97;A0A804HLF8;A0A804HL62;A0A804HHW7;A0A804HLI2;A0A804HIU1;A0A804HJ32;A0A804HIN6;A0A804HJ57;A0A804HI57;A0A804HI02;A0A804HJU6	Tubulin-specific chaperone D	TBCD	492	Color2 [A=255, R=169, G=169, B=169]	1	4	7	7	7	6.5	6.5	6.5	132.6	0	15.838	72330000	17	20.5183	20.4932	22.4547	22.1677	+	2.20024	1.80546
Q9P0V3;C9JF25;C9JED2	Q9P0V3	SH3 domain-binding protein 4	SH3BP4	2660	Color2 [A=255, R=169, G=169, B=169]	1	4	10	10	10	12	12	12	107.49	0	26.411	78456000	17	20.6775	19.7374	21.5487	22.3704	+	0.970748	1.75212
A0MZ66	A0MZ66	Shootin-1	KIAA1598	511	Color2 [A=255, R=169, G=169, B=169]	1	4	16	16	16	26.8	26.8	26.8	71.639	0	45.529	171900000	26	21.567	22.2269	23.6915	23.5772	+	1.45348	1.73737
V9GYY3;F5H2F4;P11586;V9GZ78;A0A494C1T2	V9GYY3;F5H2F4;P11586;V9GZ78;A0A494C1T2	C-1-tetrahydrofolate synthase, cytoplasmic;Methylenetetrahydrofolate dehydrogenase;Methenyltetrahydrofolate cyclohydrolase;Formyltetrahydrofolate synthetase;C-1-tetrahydrofolate synthase, cytoplasmic, N-terminally processed	MTHFD1	888	Color2 [A=255, R=169, G=169, B=169]	1	4	13	13	13	16.6	16.6	16.6	99.719	0	40.335	141870000	21	22.4257	20.4014	23.1426	23.07	+	0.625938	1.6927
Q8TEQ6	Q8TEQ6	Gem-associated protein 5	GEMIN5	2342	Color2 [A=255, R=169, G=169, B=169]	1	4	6	6	6	4.2	4.2	4.2	168.59	0	12.144	29028000	10	19.7155	19.4082	21.1796	21.3239	+	2.00247	1.68991
Q96N67;A0A1B0GWE0;A0A1B0GUE9;A0A0U1RRC1;A0A0U1RQJ5;A0A1B0GVW2;A0A0C4DGY6;A2A369;Q8NF50;A0A0U1RQG7;A0A0U1RR97	Q96N67;A0A1B0GWE0	Dedicator of cytokinesis protein 7	DOCK7	2444	Color2 [A=255, R=169, G=169, B=169]	1	4	31	31	30	17.6	17.6	17.2	242.56	0	140.79	560500000	68	23.2538	23.8033	25.2991	25.1057	+	1.53797	1.67383
Q9NWQ8	Q9NWQ8	Phosphoprotein associated with glycosphingolipid-enriched microdomains 1	PAG1	2626	Color2 [A=255, R=169, G=169, B=169]	1	4	7	7	7	22.7	22.7	22.7	46.98	0	26.267	72735000	16	20.7054	21.6217	22.5397	23.0994	+	1.04106	1.65606
P0DP25;P0DP24;P0DP23;E7EMB3;Q96HY3;G3V361;A0A590UJI2;A0A590UJC0;G3V226;M0QZ52;F8WBR5;G3V479;P27482	P0DP25;P0DP24;P0DP23;E7EMB3;Q96HY3;G3V361;A0A590UJI2		CALM2;CALM1	1444	Color2 [A=255, R=169, G=169, B=169]	1	4	10	10	10	55.7	55.7	55.7	16.837	0	251.17	3250000000	57	25.8811	26.1553	27.7552	27.5805	+	2.01898	1.64963
Q92900	Q92900	Regulator of nonsense transcripts 1	UPF1	2378	Color2 [A=255, R=169, G=169, B=169]	1	4	19	19	19	21.5	21.5	21.5	124.34	0	74.934	252610000	42	21.3274	22.2157	23.1889	23.6344	+	1.09249	1.6401
E9PHV5;P28290;E7EUL7;H7BZ26	E9PHV5;P28290;E7EUL7	Sperm-specific antigen 2	SSFA2	833	Color2 [A=255, R=169, G=169, B=169]	1	4	10	10	10	10.6	10.6	10.6	136.14	0	24.095	42064000	16	21.0338	19.9844	21.9026	22.3946	+	0.976652	1.63949
Q9H2C0;A0A3B3ITY2;A0A0S2Z5G5	Q9H2C0	Gigaxonin	GAN	2551	Color2 [A=255, R=169, G=169, B=169]	1	4	7	7	7	12.9	12.9	12.9	67.638	0	20.356	63698000	13	21.3916	20.4296	22.3914	22.7025	+	1.07754	1.6363
Q86YV9	Q86YV9	Hermansky-Pudlak syndrome 6 protein	HPS6	2273	Color2 [A=255, R=169, G=169, B=169]	1	4	5	5	5	7.5	7.5	7.5	82.974	0	12.707	38465000	10	20.9613	19.5052	21.8737	21.789	+	0.796487	1.59811
K7EP07;K7EK42;A0A494C0X0;Q99426;K7EL99	K7EP07;K7EK42;A0A494C0X0;Q99426	Tubulin-folding cofactor B	TBCB	337	Color2 [A=255, R=169, G=169, B=169]	1	4	3	3	3	17.8	17.8	17.8	19.251	0	8.45	30520000	5	19.9626	19.914	21.8254	21.1122	+	1.29716	1.53052
P49327;A0A0U1RQF0;A0A0U1RRG3;A0A1B0GTR5;J3KTF0	P49327;A0A0U1RQF0	Fatty acid synthase;[Acyl-carrier-protein] S-acetyltransferase;[Acyl-carrier-protein] S-malonyltransferase;3-oxoacyl-[acyl-carrier-protein] synthase;3-oxoacyl-[acyl-carrier-protein] reductase;3-hydroxyacyl-[acyl-carrier-protein] dehydratase;Enoyl-[acyl-carrier-protein] reductase;Oleoyl-[acyl-carrier-protein] hydrolase	FASN	1734	Color2 [A=255, R=169, G=169, B=169]	1	4	82	82	82	46.8	46.8	46.8	273.42	0	323.31	16170000000	288	27.4437	27.3906	28.9312	28.9636	+	3.38442	1.53024
E9PFJ4;H0Y8L5;Q5VWP3;D6RHX6;E2QRH6;D6RD42	E9PFJ4;H0Y8L5;Q5VWP3;D6RHX6;E2QRH6;D6RD42	Muscular LMNA-interacting protein	MLIP	823	Color2 [A=255, R=169, G=169, B=169]	1	4	10	10	6	75.5	75.5	40.8	21.319	0	42.925	366170000	21	23.7201	24.2924	25.2406	25.8275	+	1.18691	1.52778
Q96HC4;A0A0D9SFR4;H0Y8Y3;H0YBI4;A0A0A0MSP3	Q96HC4;A0A0D9SFR4;H0Y8Y3	PDZ and LIM domain protein 5	PDLIM5	2427	Color2 [A=255, R=169, G=169, B=169]	1	4	4	4	4	8.4	8.4	8.4	63.944	0	7.3126	14839000	6	20.2223	20.1391	21.8208	21.5669	+	2.11296	1.51316
A0A088AWP5;Q8WUY3;E9PDC2;H7BZH9;X6R9J3;Q5JUB9;Q5JUB8;A0A0C4DFM3	A0A088AWP5;Q8WUY3;E9PDC2;H7BZH9	Protein prune homolog 2	PRUNE2	86	Color2 [A=255, R=169, G=169, B=169]	1	4	30	30	30	13.6	13.6	13.6	337.6	0	124.28	471810000	60	23.3545	23.4907	24.9774	24.8872	+	2.53527	1.50974
E7EW69;E7EX04;B5ME97;Q9P0V9;F5GYV2;C9JEW2;C9JNR7;F5H1F2	E7EW69;E7EX04;B5ME97;Q9P0V9	Septin-10	2024-09-10	607	Color2 [A=255, R=169, G=169, B=169]	1	4	6	6	6	15.8	15.8	15.8	52.145	0	18.132	73552000	12	21.277	21.3337	22.748	22.8654	+	2.72529	1.50136
Q14126;A0A804HJ09;A0A804HLK9;A0A804HJQ3;J3KSI6;A0A804HIA2	Q14126;A0A804HJ09	Desmoglein-2	DSG2	2038	Color2 [A=255, R=169, G=169, B=169]	1	4	16	16	16	19.9	19.9	19.9	122.29	0	64.037	205580000	26	22.0045	22.4003	23.8256	23.5261	+	1.56518	1.47346
P04899;P19087;P11488;A8MTJ3;A0A3B3ITG4;A0A3B3IRK0;A0A3B3IU77;A0A3B3IS42;A0A3B3ITX3;A2A2R6;Q5JWD1;A0A087WZE5;F8WE78;H0Y7E8	P04899	Guanine nucleotide-binding protein G(i) subunit alpha-2	GNAI2	1390	Color2 [A=255, R=169, G=169, B=169]	1	4	13	13	5	43.9	43.9	20.6	40.45	0	157.28	823590000	35	25.0482	24.6119	26.3785	26.2089	+	1.6086	1.46362
O00443;E9PPP3;A0A0C4DGF9	O00443	Phosphatidylinositol 4-phosphate 3-kinase C2 domain-containing subunit alpha	PIK3C2A	1189	Color2 [A=255, R=169, G=169, B=169]	1	4	8	8	8	5.8	5.8	5.8	190.68	0	16.671	37211000	11	20.4014	20.8891	22.185	21.9839	+	1.49499	1.43924
H7C5E4;Q8IZH2	H7C5E4;Q8IZH2	5-3 exoribonuclease 1	XRN1	1059	Color2 [A=255, R=169, G=169, B=169]	1	4	5	5	5	4.5	4.5	4.5	130.08	0	9.5689	20245000	7	21.1702	19.8475	22.1323	21.7469	+	0.760922	1.43077
Q5T4S7;A0A0A0MSW0;X6RE05	Q5T4S7;A0A0A0MSW0	E3 ubiquitin-protein ligase UBR4	UBR4	2166	Color2 [A=255, R=169, G=169, B=169]	1	4	6	6	6	1.7	1.7	1.7	573.83	0	13.991	15238000	9	20.1685	19.6541	21.5499	21.1253	+	1.29621	1.42626
Q04637;A0A7I2Y1C3;E7EUU4;E9PGM1;E7EX73;C9JF13;C9J6B6;C9K073;C9J2Z7;A0A6Q8PFB2;H7C0V6;H7C044;C9JWH7;A0A804HJV5;A0A0A0MSA7;F8WCF2;REV__C9JQZ6;REV__Q8NEG2;C9JWW9;C9JSU8;C9JHW9;REV__F5H7J8;C9J556;A0A0U1RQK7;O43432;REV__J3KQX6	Q04637;A0A7I2Y1C3;E7EUU4;E9PGM1;E7EX73;C9JF13;C9J6B6	Eukaryotic translation initiation factor 4 gamma 1	EIF4G1	450	Color2 [A=255, R=169, G=169, B=169]	1	4	28	28	28	21.8	21.8	21.8	175.49	0	94.268	582300000	55	23.1127	23.1865	24.6396	24.4821	+	2.42312	1.41124
A0A7P0T890;E9PHM6;F6QMI7;F8W9J4;Q03001;A0A494C1D7;E7ETB9;Q6P0N6;Q5T0V7;A0A0U1RQJ2;H0YC82;A0A494C073;A0A494C1U5;H0YBX0;E7ERX3	A0A7P0T890;E9PHM6;F6QMI7;F8W9J4;Q03001;A0A494C1D7	Dystonin	DST	462	Color2 [A=255, R=169, G=169, B=169]	1	4	43	43	41	6.7	6.7	6.5	888.37	0	101.53	333100000	61	22.9171	22.8082	24.2173	24.3258	+	2.52838	1.40896
F8W726;Q14157;Q5VU77;Q5VU81;Q5VU80;Q5VU79;Q5VU78;H0Y5H6;H7C2T8	F8W726;Q14157;Q5VU77	Ubiquitin-associated protein 2-like	UBAP2L	925	Color2 [A=255, R=169, G=169, B=169]	1	4	9	9	9	14.2	14.2	14.2	113.63	0	32.242	130920000	21	21.1494	22.7532	23.4832	23.2223	+	0.644616	1.40145
Q12768;E7EQI7	Q12768;E7EQI7	WASH complex subunit strumpellin	KIAA0196	1983	Color2 [A=255, R=169, G=169, B=169]	1	4	5	5	5	5.5	5.5	5.5	134.28	0	16.935	39065000	8	19.3945	20.9866	21.5406	21.5727	+	0.641414	1.3661
M0R165;Q9UBC2;M0R2S2;M0R1V5;M0QX30;M0R3I1;K7EJR2;M0R330	M0R165;Q9UBC2;M0R2S2	Epidermal growth factor receptor substrate 15-like 1	EPS15L1	1160	Color2 [A=255, R=169, G=169, B=169]	1	4	14	14	14	23.8	23.8	23.8	83.474	0	38.959	60478000	21	20.0982	20.7791	21.7891	21.8083	+	1.24123	1.36005
Q13586;H0YDB2;G0XQ39;E9PNJ4;E9PIQ8;E9PN27;E9PR07;E9PRE4;E9PR09;E9PRZ7;E9PMB4;E9PJ19;H7C5K2;H7C5C6;H7C5A5;A0A1X7SBY3;H0Y860;Q9P246	Q13586;H0YDB2;G0XQ39;E9PNJ4	Stromal interaction molecule 1	STIM1	991	Color2 [A=255, R=169, G=169, B=169]	1	4	15	15	15	28.8	28.8	28.8	77.422	0	54.787	226010000	33	22.7624	22.348	24.2441	23.5812	+	1.13164	1.35744
J3QS41;P42694;A0A075B6R3;J3KT20;J3KS59;J3QRR8	J3QS41;P42694;A0A075B6R3	Probable helicase with zinc finger domain	HELZ	1116	Color2 [A=255, R=169, G=169, B=169]	1	4	12	12	12	6.7	6.7	6.7	219.05	0	32.413	62098000	21	20.0806	20.6069	21.8449	21.5361	+	1.32161	1.34675
Q7Z2W4;C9J6P4;A0A7P0T8C6;H7C5K1;G5E9U9;Q9H0J9	Q7Z2W4;C9J6P4;A0A7P0T8C6	Zinc finger CCCH-type antiviral protein 1	ZC3HAV1	2239	Color2 [A=255, R=169, G=169, B=169]	1	4	15	15	15	24.3	24.3	24.3	101.43	0	56.357	138870000	29	21.3437	21.8922	22.8159	23.0904	+	1.31047	1.33514
E7EV99;E7ENY0;P35611;A0A804HL01;H0Y9H2;A0A0A0MSR2;D6RJE2;D6RAH3;D6RF25;H0YG19	E7EV99;E7ENY0;P35611;A0A804HL01;H0Y9H2;A0A0A0MSR2	Alpha-adducin	ADD1	781	Color2 [A=255, R=169, G=169, B=169]	1	4	7	7	7	13.8	13.8	13.8	70.055	0	22.596	37608000	13	19.8712	20.9999	21.8454	21.6909	+	0.841018	1.33256
O75146;H0YH66	O75146	Huntingtin-interacting protein 1-related protein	HIP1R	1282	Color2 [A=255, R=169, G=169, B=169]	1	4	17	17	17	20.2	20.2	20.2	119.39	0	42.569	69835000	22	21.3602	20.2001	22.2698	21.9398	+	0.798026	1.32467
Q14678;Q5W0W3;Q5W0W2	Q14678	KN motif and ankyrin repeat domain-containing protein 1	KANK1	2058	Color2 [A=255, R=169, G=169, B=169]	1	4	30	30	29	34.5	34.5	33.2	147.29	0	209.53	1182800000	98	23.9619	24.0849	25.3038	25.3921	+	2.48786	1.32454
D6RGI3;D6RER5;Q9NVA2;D6RDU5;H0Y961;D6RDP1;D6R9Y6;H0Y9G8	D6RGI3;D6RER5;Q9NVA2;D6RDU5	Septin-11	2024-09-11	753	Color2 [A=255, R=169, G=169, B=169]	1	4	11	11	7	29.9	29.9	21.4	49.005	0	37.397	139330000	27	21.5427	21.3881	22.7922	22.7686	+	2.45355	1.31502
H3BND4;Q6P996;Q86XE2;J3KNK7;Q6P474;Q6XYB5;H3BNL6	H3BND4;Q6P996	Pyridoxal-dependent decarboxylase domain-containing protein 1	PDXDC1	1019	Color2 [A=255, R=169, G=169, B=169]	1	4	10	10	10	19.5	19.5	19.5	88.761	0	43.122	121550000	23	21.3041	21.1616	22.4819	22.6105	+	2.2762	1.3133
A0A7I2V5U5;G5E9E7;A0A0G2JNH2;A0A087X0K9;Q07157;G3V1L9;H0YKB1;H0Y3R8	A0A7I2V5U5;G5E9E7;A0A0G2JNH2;A0A087X0K9;Q07157;G3V1L9	Tight junction protein ZO-1	TJP1	449	Color2 [A=255, R=169, G=169, B=169]	1	4	35	35	35	30.3	30.3	30.3	188.96	0	105.49	287510000	58	21.9642	21.6919	23.1616	23.1184	+	1.96394	1.31196
A0A494C0J7;Q08188	A0A494C0J7;Q08188	Protein-glutamine gamma-glutamyltransferase E;Protein-glutamine gamma-glutamyltransferase E 50 kDa catalytic chain;Protein-glutamine gamma-glutamyltransferase E 27 kDa non-catalytic chain	TGM3	334	Color2 [A=255, R=169, G=169, B=169]	1	4	4	4	4	5.6	5.6	5.6	78.856	0	7.6835	16605000	5	20.772	19.6646	21.6559	21.3767	+	0.821236	1.29799
O43324;D6RBD7;C9J1V9;H0YAL7;D6RCQ0;H0YAH9	O43324;D6RBD7;C9J1V9;H0YAL7	Eukaryotic translation elongation factor 1 epsilon-1	EEF1E1;EEF1E1-BLOC1S5	1245	Color2 [A=255, R=169, G=169, B=169]	1	4	6	6	6	33.9	33.9	33.9	19.81	0	15.71	78761000	13	21.4586	21.6079	22.7509	22.8966	+	2.18934	1.29049
P13807;M0QYU1	P13807	Glycogen [starch] synthase, muscle	GYS1	1482	Color2 [A=255, R=169, G=169, B=169]	1	4	7	7	7	10	10	10	83.785	0	16.72	32850000	7	21.268	20.1637	22.0395	21.9659	+	0.836856	1.28684
P08754	P08754	Guanine nucleotide-binding protein G(k) subunit alpha	GNAI3	1428	Color2 [A=255, R=169, G=169, B=169]	1	4	13	5	5	42.7	19.2	19.2	40.532	0	49.313	112770000	15	22.0696	21.6436	23.1755	23.1092	+	1.56902	1.28572
Q5T5P2;Q5T5P1;Q5T5P0;A0A1B0GU17;A0A0U1RQK8	Q5T5P2;Q5T5P1;Q5T5P0	Sickle tail protein homolog	KIAA1217	2167	Color2 [A=255, R=169, G=169, B=169]	1	4	30	30	30	20.1	20.1	20.1	214.11	0	83.637	366630000	55	22.1286	22.0935	23.248	23.5261	+	1.9263	1.27601
Q14677;H0YD52	Q14677	Clathrin interactor 1	CLINT1	2057	Color2 [A=255, R=169, G=169, B=169]	1	4	11	11	11	21.1	21.1	21.1	68.259	0	38.807	107120000	21	21.6098	21.171	22.9074	22.4035	+	1.19931	1.26509
Q9Y263;E5RIM3;H0YBW4;H0YC16	Q9Y263;E5RIM3;H0YBW4	Phospholipase A-2-activating protein	PLAA	2744	Color2 [A=255, R=169, G=169, B=169]	1	4	10	10	10	17.1	17.1	17.1	87.156	0	32.918	30433000	15	19.6393	20.1323	21.0372	21.2545	+	1.36864	1.26008
P22102;A0A140TA71;F8WD69;C9JZG2;C9JKQ7;C9JBJ1;C9JTV6	P22102	Trifunctional purine biosynthetic protein adenosine-3;Phosphoribosylamine--glycine ligase;Phosphoribosylformylglycinamidine cyclo-ligase;Phosphoribosylglycinamide formyltransferase	GART	1552	Color2 [A=255, R=169, G=169, B=169]	1	4	10	10	10	10.7	10.7	10.7	107.77	0	20.761	133150000	20	21.4317	22.0251	22.8963	23.0642	+	1.25453	1.25185
A0A2R8Y5N1;A0A140T8Z0;A0A0G2JH68;O60610;H9KV28;B4E2I7	A0A2R8Y5N1;A0A140T8Z0;A0A0G2JH68;O60610;H9KV28	Protein diaphanous homolog 1	DIAPH1	178	Color2 [A=255, R=169, G=169, B=169]	1	4	5	5	5	4.2	4.2	4.2	139.41	0	15.259	44298000	11	20.663	20.5605	21.5064	22.2153	+	1.13508	1.24914
Q14699;G3XAJ6;C9JHG2;C9JWQ9;F8WAR1;C9JRN3	Q14699;G3XAJ6;C9JHG2	Raftlin	RFTN1	2062	Color2 [A=255, R=169, G=169, B=169]	1	4	6	6	6	15.9	15.9	15.9	63.145	0	13.913	29945000	10	20.4942	20.9401	22.2252	21.6895	+	1.15056	1.24019
Q6Y7W6;I1E4Y6;A0A7I2V3H7;A0A7I2V361;A0A7I2V3H0;A0A7I2V516;E7ESB6;C9JHW1;C9JW88;F8WCD5;C9JPV7;C9JXQ0;C9J0V6;C9JHT0;C9JRZ2	Q6Y7W6;I1E4Y6;A0A7I2V3H7;A0A7I2V361;A0A7I2V3H0;A0A7I2V516;E7ESB6	PERQ amino acid-rich with GYF domain-containing protein 2	GIGYF2	2218	Color2 [A=255, R=169, G=169, B=169]	1	4	6	6	6	6.7	6.7	6.7	150.07	0	13.751	23755000	10	20.2844	19.8883	21.5443	21.0911	+	1.26073	1.2314
B4DER1;A0A6I8PIT3;A0A6I8PIV1;Q9P2J5;A0A6I8PRS0;A0A6I8PL42;A0A6I8PLB3;A0A6I8PS05;A0A6I8PLB8;A0A6I8PIP7;A0A6I8PTV8;A0A6I8PRU9;A0A6I8PRP1	B4DER1;A0A6I8PIT3;A0A6I8PIV1;Q9P2J5;A0A6I8PRS0;A0A6I8PL42;A0A6I8PLB3;A0A6I8PS05;A0A6I8PLB8;A0A6I8PIP7	Leucine--tRNA ligase, cytoplasmic	LARS	381	Color2 [A=255, R=169, G=169, B=169]	1	4	21	21	21	21	21	21	131.47	0	93.216	388360000	46	23.0374	22.9976	24.1576	24.3396	+	2.24601	1.23115
Q08554	Q08554	Desmocollin-1	DSC1	1969	Color2 [A=255, R=169, G=169, B=169]	1	4	6	6	6	8.4	8.4	8.4	99.986	0	26.128	196200000	16	22.4891	23.2919	23.7126	24.4469	+	0.794882	1.18922
Q9Y2T2;E5RJ52;P53677;H0YBM0;H0YBA0;E7ER80	Q9Y2T2;E5RJ52;P53677	AP-3 complex subunit mu-1;AP-3 complex subunit mu-2	AP3M1;AP3M2	2756	Color2 [A=255, R=169, G=169, B=169]	1	4	3	3	3	10.3	10.3	10.3	46.939	0	9.5344	21248000	6	20.7983	20.06	21.8089	21.4071	+	0.970361	1.17887
Q9Y678;H0Y8X7;D6RG17;Q9UBF2	Q9Y678	Coatomer subunit gamma-1	COPG1	2798	Color2 [A=255, R=169, G=169, B=169]	1	4	15	15	15	21.6	21.6	21.6	97.717	0	44.514	300330000	32	23.7427	23.471	24.9465	24.6109	+	1.49059	1.17184
O15061;A0A075B7B1;H0YL34;C9JIE4	O15061;A0A075B7B1	Synemin	SYNM	1213	Color2 [A=255, R=169, G=169, B=169]	1	4	42	42	41	31.6	31.6	31.6	172.77	0	229.63	1042000000	99	23.7682	23.8658	24.9615	25.0073	+	2.67252	1.16741
F8W7U3;J3KP36;E7ESD2;A0A0A0MR88;A0A096LPC5;Q9Y4E1;Q641Q2;A0A087WYF6;A0A0A0MT65;B1AP61	F8W7U3;J3KP36;E7ESD2;A0A0A0MR88;A0A096LPC5;Q9Y4E1;Q641Q2;A0A087WYF6	WASH complex subunit FAM21C;WASH complex subunit FAM21A	FAM21A;FAM21C	91	Color2 [A=255, R=169, G=169, B=169]	1	4	8	8	8	11.8	11.8	11.8	136.86	0	21.768	39349000	13	21.0361	20.3041	22.2543	21.4163	+	0.766372	1.16521
Q9UHD8;A0A6Q8PHC2;K7EL40;K7ENL0;K7EK18;K7EQD7;K7EIE4;K7EPY1;K7ER52;K7EJV0;K7ER14;K7EJ51;K7EKN4;K7EJZ2;K7ENQ5;K7EN52;K7ER34	Q9UHD8	Septin-9	2024-09-09	2691	Color2 [A=255, R=169, G=169, B=169]	1	4	21	21	21	47.8	47.8	47.8	65.401	0	114.76	859580000	60	23.5838	23.4212	24.6613	24.6609	+	2.31092	1.15856
Q9UHB6;F8VQE1;F8VS07;F8VRN8;F8VTU2;F8VVQ7;J3QQM5;Q9BT23	Q9UHB6;F8VQE1;F8VS07;F8VRN8	LIM domain and actin-binding protein 1	LIMA1	2689	Color2 [A=255, R=169, G=169, B=169]	1	4	33	33	33	51.8	51.8	51.8	85.225	0	277.65	3693400000	125	25.4893	25.4603	26.7083	26.5208	+	2.16381	1.13979
P21333;Q60FE5;A0A7P0NMY4;F8WE98;A0A087WWY3;A0A7I2V3E6;H0Y5C6;H0Y5F3;A0A669KBC6;H7C2E7	P21333;Q60FE5;A0A7P0NMY4	Filamin-A	FLNA	1544	Color2 [A=255, R=169, G=169, B=169]	1	4	122	122	112	60.8	60.8	58.1	280.74	0	323.31	26435000000	494	27.3498	27.5078	28.6004	28.5315	+	2.24466	1.13713
A0A669KB62;A0A669KB05;C9JZR2;H0YC95;O60716;A0A804HIL4;A0A804HK15;A0A804HJM1;E9PKY0;E9PKL1	A0A669KB62;A0A669KB05;C9JZR2;H0YC95;O60716;A0A804HIL4;A0A804HK15	Catenin delta-1	CTNND1	375	Color2 [A=255, R=169, G=169, B=169]	1	4	12	12	12	19.6	19.6	19.6	99.077	0	34.04	150270000	23	22.2087	22.0144	23.2598	23.2364	+	2.13465	1.13655
I3L1R7;Q99447;I3L3V9;I3L2Q1;I3L1L9;I3L1C4	I3L1R7;Q99447;I3L3V9;I3L2Q1;I3L1L9	Ethanolamine-phosphate cytidylyltransferase	PCYT2	1069	Color2 [A=255, R=169, G=169, B=169]	1	4	4	4	4	12.8	12.8	12.8	41.395	0	16.867	22425000	7	20.1291	21.0318	21.6477	21.7792	+	0.882784	1.13298
Q9UG63;C9JHK9;C9JZV3	Q9UG63	ATP-binding cassette sub-family F member 2	ABCF2	2684	Color2 [A=255, R=169, G=169, B=169]	1	4	7	7	7	12.4	12.4	12.4	71.289	0	16.705	102500000	16	21.453	21.5444	22.6714	22.5882	+	2.52652	1.13106
H7C096;J3KN59;Q12982	H7C096;J3KN59;Q12982	BCL2/adenovirus E1B 19 kDa protein-interacting protein 2	BNIP2	1045	Color2 [A=255, R=169, G=169, B=169]	1	4	1	1	1	6.4	6.4	6.4	24.225	0	4.5547	20820000	5	20.5447	21.1043	21.5728	22.3371	+	0.854926	1.1305
Q15149;E9PKG0;A0A075B730;P58107;E9PIA2;E9PQ28;REV__A0A0U1RR03	Q15149	Plectin	PLEC	2085	Color2 [A=255, R=169, G=169, B=169]	1	4	275	275	78	57.9	57.9	13.2	531.78	0	323.31	43343000000	887	27.8204	27.9161	29.0073	28.9728	+	2.68806	1.12181
Q01082;A0A087WUZ3;F8W6C1;P11277;O15020;A4QPE4;H0YJE6	Q01082;A0A087WUZ3	Spectrin beta chain, non-erythrocytic 1	SPTBN1	1936	Color2 [A=255, R=169, G=169, B=169]	1	4	135	135	134	65.4	65.4	65.1	274.61	0	323.31	16099000000	509	26.6725	26.6516	27.7951	27.7635	+	3.542	1.11726
Q14192	Q14192	Four and a half LIM domains protein 2	FHL2	2043	Color2 [A=255, R=169, G=169, B=169]	1	4	3	3	3	10.4	10.4	10.4	32.193	0	5.4201	26883000	7	21.0402	20.2675	22.0043	21.4749	+	0.834757	1.08572
Q13085;Q59FY4;A0A0C4DGT1;A0A087WWN5;A0A087X0W4;A0A087X2F8;A0A087X126;S4R3S7;A0A087WYK6;A0A087WVR6;A0A087WYS8	Q13085	Acetyl-CoA carboxylase 1;Biotin carboxylase	ACACA	1997	Color2 [A=255, R=169, G=169, B=169]	1	4	112	112	99	54.9	54.9	49	265.55	0	323.31	19402000000	379	27.0093	27.1022	28.1261	28.1544	+	2.6997	1.08445
A0A7I2V2T3;H0Y4R1;P12268;E7ETK5;A0A7I2YQK5	A0A7I2V2T3;H0Y4R1;P12268;E7ETK5;A0A7I2YQK5	Inosine-5-monophosphate dehydrogenase 2	IMPDH2	414	Color2 [A=255, R=169, G=169, B=169]	1	4	13	13	13	32.4	32.4	32.4	56.842	0	70.901	696500000	40	24.3342	24.0798	25.1936	25.386	+	1.6774	1.0828
Q13813;A0A0D9SGF6	Q13813;A0A0D9SGF6	Spectrin alpha chain, non-erythrocytic 1	SPTAN1	2030	Color2 [A=255, R=169, G=169, B=169]	1	4	144	144	4	60.4	60.4	2	284.54	0	323.31	13664000000	489	26.0894	26.112	27.2026	27.1606	+	3.3133	1.08089
B4DT28;O43390;A0A6Q8PH31;A0A6Q8PHG0;A0A6Q8PEX7;A0A6Q8PH35;A0A286YEZ8	B4DT28;O43390;A0A6Q8PH31;A0A6Q8PHG0;A0A6Q8PEX7;A0A6Q8PH35	Heterogeneous nuclear ribonucleoprotein R	HNRNPR	594	Color2 [A=255, R=169, G=169, B=169]	1	4	7	5	5	17	13.2	13.2	55.717	0	13.401	100710000	9	21.2319	20.6818	21.9657	22.0608	+	1.19891	1.05641
Q9UHD2;A0A494C045;A0A7I2V646;A0A494C148;A0A7I2V4W4;A0A494C167;A0A494C0X2;A0A494C1M6;A0A7I2V643;A0A7I2V2F4;A0A494C0A8;A0A494C0R4;A0A7I2V463;A0A494C079;A0A7I2V4Z2;A0A7I2V387;A0A7I2YQG1;A0A7I2V5Y4;A0A7I2V3S9;A0A7I2V2N0;A0A7I2V636	Q9UHD2;A0A494C045;A0A7I2V646;A0A494C148;A0A7I2V4W4;A0A494C167;A0A494C0X2;A0A494C1M6;A0A7I2V643;A0A7I2V2F4;A0A494C0A8;A0A494C0R4;A0A7I2V463;A0A494C079;A0A7I2V4Z2	Serine/threonine-protein kinase TBK1	TBK1	331	Color2 [A=255, R=169, G=169, B=169]	1	4	4	4	4	8.6	8.6	8.6	83.641	0	13.801	18621000	5	20.1402	20.4691	21.5	21.2127	+	1.39254	1.05174
Q9Y490	Q9Y490	Talin-1	TLN1	2778	Color2 [A=255, R=169, G=169, B=169]	1	4	64	64	55	37.1	37.1	33.1	269.76	0	323.31	1935000000	171	24.7424	24.6215	25.6935	25.7474	+	2.39408	1.0385
Q13501;E7EMC7;C9JRJ8;E9PFW8;E3W990;D6RBF1;C9J6J8	Q13501;E7EMC7;C9JRJ8;E9PFW8;E3W990	Sequestosome-1	SQSTM1	2021	Color2 [A=255, R=169, G=169, B=169]	1	4	8	8	8	25.9	25.9	25.9	47.687	0	45.827	221330000	24	22.2651	22.7574	23.2835	23.8099	+	0.988038	1.03545
O15027;F1T0I1;A0A3F2YNX0;A0A3F2YNZ0;X6RGP5;A0A0C4DH09;Q8N9G1	O15027;F1T0I1;A0A3F2YNX0;A0A3F2YNZ0	Protein transport protein Sec16A	SEC16A	1212	Color2 [A=255, R=169, G=169, B=169]	1	4	15	15	15	9.5	9.5	9.5	251.89	0	34.569	153730000	28	22.1518	22.0556	23.0768	23.1779	+	2.33594	1.02364
P14868;H7BZ35;C9J7S3;C9JLC1;C9JQM9;H7C278	P14868	Aspartate--tRNA ligase, cytoplasmic	DARS	1493	Color2 [A=255, R=169, G=169, B=169]	1	4	13	13	13	33.1	33.1	33.1	57.136	0	53.105	252020000	28	22.6921	22.6563	23.6434	23.7424	+	2.57485	1.01871
P15924	P15924	Desmoplakin	DSP	1502	Color2 [A=255, R=169, G=169, B=169]	1	4	37	37	37	14	14	14	331.77	0	142.79	561060000	72	24.1478	23.7945	24.9189	25.0606	+	1.47912	1.01864
Q8N0X7	Q8N0X7	Spartin	SPG20	2289	Color2 [A=255, R=169, G=169, B=169]	1	4	7	7	7	17.9	17.9	17.9	72.832	0	43.843	148750000	19	22.4743	21.668	22.9306	23.2456	+	0.843902	1.01693
E9PR30;P62861	E9PR30;P62861	40S ribosomal protein S30	FAU	863	Color2 [A=255, R=169, G=169, B=169]	1	4	2	2	2	11.2	11.2	11.2	10.905	0	6.0257	275360000	9	23.8337	24.3303	25.1455	25.0173	+	1.22211	0.999375
P41240;H3BUM9;K7ENL8;K7ES68;K7EQY5;P42679	P41240;H3BUM9	Tyrosine-protein kinase CSK	CSK	1685	Color2 [A=255, R=169, G=169, B=169]	1	4	4	4	4	9.6	9.6	9.6	50.704	0	8.5893	19974000	8	20.0292	20.9716	21.1803	21.7845	+	0.654786	0.982067
Q00341;A0A024R4E5;H0Y394;H7C0A4;C9JIZ1;C9J5E5;C9JZI8;C9JES8;C9JHZ8;C9JHS7;H7BZC3;H7C2D1;C9JK79;C9JT62;C9JHN6;C9JEJ8;C9JBS3;C9JQ82;C9JMQ6;C9J739;C9JHS9	Q00341;A0A024R4E5;H0Y394	Vigilin	HDLBP	2	Color2 [A=255, R=169, G=169, B=169]	1	4	25	25	25	28.5	28.5	28.5	141.45	0	129.59	596040000	60	23.3361	23.5917	24.497	24.36	+	1.66022	0.964589
A0A0A0MS07;A0A0A0MS08;P01857	A0A0A0MS07;A0A0A0MS08;P01857	Ig gamma-1 chain C region	IGHG1	113	Color2 [A=255, R=169, G=169, B=169]	1	4	2	2	2	9.8	9.8	9.8	31.983	0	4.4498	9031200	4	19.6877	20.3416	20.8796	21.0338	+	0.970224	0.942035
H3BU16;A6NGP5;Q9H910;H3BMT0;H3BTV5;H3BMV3;H3BMM8;B4E1P3	H3BU16;A6NGP5;Q9H910;H3BMT0;H3BTV5;H3BMV3	Hematological and neurological expressed 1-like protein	HN1L	525	Color2 [A=255, R=169, G=169, B=169]	1	4	4	4	4	33.5	33.5	33.5	17.603	0	14.99	35536000	11	20.5827	20.8583	21.5563	21.735	+	1.52143	0.925118
P07814;V9GYZ6;V9GZ76	P07814;V9GYZ6	Bifunctional glutamate/proline--tRNA ligase;Glutamate--tRNA ligase;Proline--tRNA ligase	EPRS	1412	Color2 [A=255, R=169, G=169, B=169]	1	4	27	27	27	23.5	23.5	23.5	170.59	0	90.55	351890000	54	22.5409	22.5862	23.4532	23.5191	+	2.72849	0.922573
E9PDF6;O43795;E7EQD9;H7C2Y7;C9JYW1;C9JUP5;A0A0U1RRI3	E9PDF6;O43795	Unconventional myosin-Ib	MYO1B	816	Color2 [A=255, R=169, G=169, B=169]	1	4	60	60	51	56.5	56.5	47.6	128.48	0	323.31	40667000000	250	28.5523	28.6502	29.4427	29.5392	+	2.22757	0.889681
P63167;Q96FJ2;F8VXI7;F8VXL2;F8VRV5	P63167;Q96FJ2	Dynein light chain 1, cytoplasmic;Dynein light chain 2, cytoplasmic	DYNLL1;DYNLL2	1893	Color2 [A=255, R=169, G=169, B=169]	1	4	3	3	3	49.4	49.4	49.4	10.366	0	28.244	573460000	21	24.8408	24.344	25.4741	25.484	+	1.15292	0.886668
P48681	P48681	Nestin	NES	1727	Color2 [A=255, R=169, G=169, B=169]	1	4	47	47	47	37	37	37	177.44	0	292.32	1926800000	122	24.8721	25.0717	25.8106	25.8937	+	1.83143	0.880264
P49588;H3BPK7;A0A6Q8PGN5;A0A6Q8PFY2;A0A6Q8PGR9;A0A6Q8PF33;A0A6Q8PGE8;A0A6Q8PFK3;A0A6Q8PH44;A0A6Q8PHJ2;A0A6Q8PGB5;A0A6Q8PHP7;A0A6Q8PHP3;A0A6Q8PF77;A0A6Q8PG28;A0A6Q8PG62;A0A6Q8PGI8;A0A6Q8PHN5	P49588;H3BPK7;A0A6Q8PGN5;A0A6Q8PFY2;A0A6Q8PGR9;A0A6Q8PF33;A0A6Q8PGE8;A0A6Q8PFK3;A0A6Q8PH44;A0A6Q8PHJ2;A0A6Q8PGB5;A0A6Q8PHP7;A0A6Q8PHP3;A0A6Q8PF77	Alanine--tRNA ligase, cytoplasmic	AARS	394	Color2 [A=255, R=169, G=169, B=169]	1	4	19	19	19	25.6	25.6	25.6	106.81	0	62.884	269210000	43	22.8186	22.1459	23.2671	23.447	+	0.890929	0.874812
Q9Y266;A0A0A0MSU9;A0A0A0MSS4	Q9Y266;A0A0A0MSU9	Nuclear migration protein nudC	NUDC	2746	Color2 [A=255, R=169, G=169, B=169]	1	4	12	12	12	40.2	40.2	40.2	38.242	0	38.967	317920000	33	23.2344	22.3371	23.5275	23.7182	+	0.678701	0.837087
O00159;F5H6E2;I3L501	O00159;F5H6E2	Unconventional myosin-Ic	MYO1C	897	Color2 [A=255, R=169, G=169, B=169]	1	4	51	51	43	55.9	55.9	45.2	121.68	0	323.31	17085000000	207	27.3948	27.3643	28.1522	28.2718	+	2.26371	0.832507
Q8TC07;C9JA93	Q8TC07;C9JA93	TBC1 domain family member 15	TBC1D15	2330	Color2 [A=255, R=169, G=169, B=169]	1	4	4	4	4	5.9	5.9	5.9	79.49	0	10.266	85701000	10	22.1572	22.0267	23.2212	22.6244	+	0.947967	0.830909
P41252;A0A804HL54;A0A804HJN6;A0A0A0MSX9;A0A804HHW9;J3KR24;A0A804HJ36;A0A804HIV9;A0A804HKU1;A0A804HK69;A0A804HIG2;A0A804HKW6	P41252;A0A804HL54;A0A804HJN6;A0A0A0MSX9;A0A804HHW9;J3KR24;A0A804HJ36;A0A804HIV9	Isoleucine--tRNA ligase, cytoplasmic	IARS	1686	Color2 [A=255, R=169, G=169, B=169]	1	4	27	27	27	27.3	27.3	27.3	144.5	0	180.61	725410000	69	23.4095	23.1848	24.0523	24.1985	+	1.59856	0.828276
Q99570;D6RJ98;D6RAC3;D6RBB7	Q99570	Phosphoinositide 3-kinase regulatory subunit 4	PIK3R4	2473	Color2 [A=255, R=169, G=169, B=169]	1	4	7	7	7	6.4	6.4	6.4	153.1	0	17.639	13475000	10	20.5217	19.5732	20.8301	20.8975	+	0.641846	0.816369
Q9HB71	Q9HB71	Calcyclin-binding protein	CACYBP	2583	Color2 [A=255, R=169, G=169, B=169]	1	4	8	8	8	48.2	48.2	48.2	26.21	0	40.948	470320000	23	23.6802	23.5204	24.68	24.1319	+	0.974913	0.805653
P04792;A0A6Q8PFK8;A0A6Q8PGK1;A0A6Q8PHJ6;A0A6Q8PFE7;A0A6Q8PF43;A0A6Q8PHA6;A0A6Q8PH65;A0A6Q8PGY2;C9J3N8	P04792;A0A6Q8PFK8;A0A6Q8PGK1;A0A6Q8PHJ6;A0A6Q8PFE7;A0A6Q8PF43;A0A6Q8PHA6;A0A6Q8PH65;A0A6Q8PGY2	Heat shock protein beta-1	HSPB1	1386	Color2 [A=255, R=169, G=169, B=169]	1	4	12	12	12	66.8	66.8	66.8	22.782	0	60.85	594730000	24	24.5115	24.4893	25.2832	25.3241	+	3.07688	0.803219
Q92616	Q92616	Translational activator GCN1	GCN1L1	2364	Color2 [A=255, R=169, G=169, B=169]	1	4	28	28	28	12.5	12.5	12.5	292.75	0	74.4	235470000	35	22.3854	22.7299	23.3365	23.384	+	1.35786	0.802629
M0R0P8;Q13459;M0R300;M0QZY4;M0R2J3;M0QXP0;M0R240;M0R332	M0R0P8;Q13459;M0R300	Unconventional myosin-IXb	MYO9B	1158	Color2 [A=255, R=169, G=169, B=169]	1	4	21	21	19	12.9	12.9	12.1	243.4	0	70.69	146680000	35	21.7476	21.614	22.6535	22.295	+	1.27167	0.793427
P08670;B0YJC4;B0YJC5;A0A1B0GTT5;A0A1B0GVG8;P17661;A0A1X7SBR3;A0A1W2PR46;P14136;F8W835;A0A1W2PRT3	P08670;B0YJC4	Vimentin	VIM	1427	Color2 [A=255, R=169, G=169, B=169]	1	4	59	59	53	90.1	90.1	82.4	53.651	0	323.31	743090000000	621	33.2685	33.3882	34.216	34.025	+	1.70659	0.792171
Q13045;J3KS54;J3KS39;K7EQZ7;K7EP37;J3QQU5;K7EP27;J3QLR6;J3QQQ2	Q13045	Protein flightless-1 homolog	FLII	1995	Color2 [A=255, R=169, G=169, B=169]	1	4	16	16	16	16.2	16.2	16.2	144.75	0	65.866	301000000	32	22.4942	22.7222	23.1977	23.5859	+	1.13354	0.783605
B0YIW6;P48444;Q6P1Q5;E9PK34	B0YIW6;P48444	Coatomer subunit delta	ARCN1	558	Color2 [A=255, R=169, G=169, B=169]	1	4	9	9	9	19.9	19.9	19.9	61.626	0	19.239	139280000	17	22.6858	22.0642	23.2255	23.046	+	0.844579	0.760735
G3V5R9;Q07866;E7EVH7;G3V3H3;F8W6L3;G3V2E7;G5E9S8;Q9H0B6;A8MZ87;H0YJU9;H0YG16;H0YJT3;H0YJL0;A8MX29;E9PQ02;H0YGB8;C9J8T5;C9JZE5;G3V2P7;Q9NSK0	G3V5R9;Q07866;E7EVH7;G3V3H3;F8W6L3;G3V2E7;G5E9S8	Kinesin light chain 1	KLC1	802	Color2 [A=255, R=169, G=169, B=169]	1	4	10	10	10	18.4	18.4	18.4	71.407	0	33.461	134410000	20	22.6044	22.1367	23.5078	22.7476	+	0.634745	0.757167
O95816	O95816	BAG family molecular chaperone regulator 2	BAG2	1350	Color2 [A=255, R=169, G=169, B=169]	1	4	12	12	12	65.4	65.4	65.4	23.772	0	52.067	1159600000	33	25.5111	25.4946	26.1948	26.3232	+	2.14001	0.756171
P47897;A0A1B0GVU9;B4DDN1;A0A0U1RQT0;C9J165;H7C0R3;A0A0U1RQM8;A0A0U1RQE9;A0A0U1RRI9;A0A0U1RQU2;A0A0U1RR66;A0A0U1RQL2;A0A1B0GTT3;A0A0U1RQQ5;A0A0U1RQX5;F2Z2V6;A0A0U1RRC8;A0A0U1RQJ6;A0A0U1RQX9;A0A0U1RRJ7;A0A0U1RR79;A0A0U1RQC3	P47897;A0A1B0GVU9;B4DDN1;A0A0U1RQT0;C9J165	Glutamine--tRNA ligase	QARS	1718	Color2 [A=255, R=169, G=169, B=169]	1	4	20	20	20	31.7	31.7	31.7	87.798	0	134.09	418560000	44	22.4297	22.5657	23.1631	23.2763	+	1.83362	0.722013
Q16555;A0A1C7CYX9;E5RFU4	Q16555;A0A1C7CYX9	Dihydropyrimidinase-related protein 2	DPYSL2	237	Color2 [A=255, R=169, G=169, B=169]	1	4	17	17	15	47.2	47.2	42.1	62.293	0	78.144	411410000	39	23.8318	23.368	24.375	24.252	+	1.01371	0.71361
G3V1Q4;E7ES33;E7EPK1;Q16181;Q5JXL7;A0A0U1RRM2;A0A0U1RRH9;A0A0U1RRE1;A0A5F9ZGZ7;Q6ZU15	G3V1Q4;E7ES33;E7EPK1;Q16181	Septin-7	2024-09-07	784	Color2 [A=255, R=169, G=169, B=169]	1	4	13	13	13	35.2	35.2	35.2	46.566	0	55.318	443930000	37	23.4183	23.3602	24.1637	23.9966	+	1.79613	0.690893
P55884;C9JQN7;C9JZG1	P55884	Eukaryotic translation initiation factor 3 subunit B	EIF3B	1805	Color2 [A=255, R=169, G=169, B=169]	1	4	13	13	13	23.7	23.7	23.7	92.48	0	37.412	186000000	25	22.4367	22.3935	23.1482	23.0573	+	2.27483	0.687611
Q96C19;H0Y4Y4	Q96C19	EF-hand domain-containing protein D2	EFHD2	2402	Color2 [A=255, R=169, G=169, B=169]	1	4	7	5	5	31.2	22.5	22.5	26.697	0	15.612	81709000	14	21.722	21.2402	22.3851	21.9263	+	0.745262	0.674583
P53621;A0A3B3IS84;A0A3B3IT15;A0A3B3ISC6;A0A3B3IU89;A0A3B3ITV3;A0A3B3ISK1;A0A3B3ITI7;A0A3B3IU78	P53621;A0A3B3IS84;A0A3B3IT15;A0A3B3ISC6;A0A3B3IU89	Coatomer subunit alpha;Xenin;Proxenin	COPA	1790	Color2 [A=255, R=169, G=169, B=169]	1	4	24	24	24	24	24	24	138.34	0	58.346	294350000	38	22.4348	22.456	23.129	23.0806	+	2.79579	0.659391
P31939;H7C1S2;C9JLK0;F8WEF0	P31939	Bifunctional purine biosynthesis protein PURH;Phosphoribosylaminoimidazolecarboxamide formyltransferase;IMP cyclohydrolase	ATIC	1626	Color2 [A=255, R=169, G=169, B=169]	1	4	14	14	14	32.6	32.6	32.6	64.615	0	49.729	295610000	38	22.234	22.2755	22.9482	22.8747	+	2.38641	0.656672
Q8IYB5;A0A087X1X9	Q8IYB5;A0A087X1X9	Stromal membrane-associated protein 1	SMAP1	2287	Color2 [A=255, R=169, G=169, B=169]	1	4	2	2	2	5.1	5.1	5.1	50.386	0	5.6933	14656000	5	21.1093	20.8516	21.5048	21.7658	+	1.15335	0.654812
Q9BUP0;H7C0I0;A0A087X1Z2;C9JTV4;Q8WYH2	Q9BUP0;H7C0I0	EF-hand domain-containing protein D1	EFHD1	2509	Color2 [A=255, R=169, G=169, B=169]	1	4	14	14	12	64	64	55.2	26.927	0	112.36	1423000000	48	24.4269	24.3917	25.0651	25.0398	+	2.9458	0.643166
P68032;P68133;A6NL76;A0A804HKV3	P68032;P68133;A6NL76;A0A804HKV3	Actin, alpha cardiac muscle 1;Actin, alpha skeletal muscle	ACTC1;ACTA1	1898	Color2 [A=255, R=169, G=169, B=169]	1	4	26	10	1	72.1	39.5	7.2	42.019	0	118.99	4838400000	63	26.7433	27.3735	27.7	27.6343	+	0.71077	0.608717
Q9NPQ8;H0YE35;E9PSI0;H0YEN0;B7WPL0;Q9NVN3	Q9NPQ8	Synembryn-A	RIC8A	2597	Color2 [A=255, R=169, G=169, B=169]	1	4	4	4	4	8.5	8.5	8.5	59.709	0	10.914	11870000	5	20.7912	20.3872	21.1793	21.2071	+	1.01601	0.603991
P63261;A0A804GS07;I3L3I0;I3L1U9;I3L3R2;J3KT65	P63261;A0A804GS07;I3L3I0;I3L1U9	Actin, cytoplasmic 2;Actin, cytoplasmic 2, N-terminally processed	ACTG1	1896	Color2 [A=255, R=169, G=169, B=169]	1	4	32	32	0	94.1	94.1	0	41.792	0	323.31	582630000000	523	32.9885	33.1054	33.6244	33.6751	+	1.95894	0.602848
P27987	P27987	Inositol-trisphosphate 3-kinase B	ITPKB	1591	Color2 [A=255, R=169, G=169, B=169]	1	4	14	14	14	24.6	24.6	24.6	102.38	0	56.568	118660000	28	22.2573	22.223	22.957	22.7285	+	1.45775	0.602585
P53618;E9PP73;E9PP63;E9PKQ1	P53618;E9PP73	Coatomer subunit beta	COPB1	1789	Color2 [A=255, R=169, G=169, B=169]	1	4	20	20	20	27.8	27.8	27.8	107.14	0	74.858	436830000	51	23.0918	22.9746	23.5354	23.6947	+	1.55761	0.581829
Q9UPQ0;D6RD46;D6RJ93	Q9UPQ0;D6RD46	LIM and calponin homology domains-containing protein 1	LIMCH1	2735	Color2 [A=255, R=169, G=169, B=169]	1	4	58	58	6	56.6	56.6	6.8	121.87	0	323.31	3696300000	169	25.5729	25.5849	26.2346	26.0862	+	1.79616	0.581537
Q96IZ0;H0YHP5;H0YI16	Q96IZ0	PRKC apoptosis WT1 regulator protein	PAWR	2437	Color2 [A=255, R=169, G=169, B=169]	1	4	4	4	4	20.3	20.3	20.3	36.567	0	18.22	37860000	10	20.6674	20.5525	21.0104	21.3562	+	1.05614	0.573375
F5GYK2;Q9NRL3;M0R317;M0QZM0;M0QXN2;M0R2A7;M0QYS2;M0R0P4;M0R0W8	F5GYK2;Q9NRL3	Striatin-4	STRN4	875	Color2 [A=255, R=169, G=169, B=169]	1	4	5	5	5	13.2	13.2	13.2	68.584	0	10.619	19925000	8	20.7016	20.6553	21.3173	21.1724	+	1.75586	0.566427
Q16643;D6RFI1;D6R9Q9	Q16643	Drebrin	DBN1	2117	Color2 [A=255, R=169, G=169, B=169]	1	4	35	35	6	59	59	23.1	71.428	0	323.31	11344000000	141	28.1037	28.0309	28.6828	28.5812	+	1.91998	0.564718
P68363;P68366;C9JDS9	P68363;P68366	Tubulin alpha-1B chain;Tubulin alpha-4A chain	TUBA1B;TUBA4A	1900	Color2 [A=255, R=169, G=169, B=169]	1	4	22	22	1	64.3	64.3	2.9	50.151	0	323.31	17519000000	95	27.9571	28.0935	28.4971	28.6794	+	1.41392	0.562957
P10644;K7EPB2;K7EIE5;K7EID3;K7EJ40;K7EK41;K7EMZ6;K7EPR5;K7EQK3;K7EMU2;X6RAV4;K7EM13	P10644;K7EPB2;K7EIE5;K7EID3;K7EJ40;K7EK41	cAMP-dependent protein kinase type I-alpha regulatory subunit;cAMP-dependent protein kinase type I-alpha regulatory subunit, N-terminally processed	PRKAR1A	1451	Color2 [A=255, R=169, G=169, B=169]	1	4	7	7	7	24.4	24.4	24.4	42.981	0	25.545	90884000	17	21.6788	21.6016	21.9853	22.3527	+	0.973608	0.528808
O75369;A0A804HK76;A0A804HL72;E7EN95;A0A804HJC2;A0A0C4DGA1;H7C5L4	O75369;A0A804HK76;A0A804HL72;E7EN95	Filamin-B	FLNB	1290	Color2 [A=255, R=169, G=169, B=169]	1	4	40	33	32	21.4	19.1	18.5	278.16	0	100.29	291740000	56	21.8205	21.8479	22.336	22.3785	+	2.63178	0.523059
O00161;H3BM38;H3BNE1;H3BR18;H3BPJ0;H3BV99;H3BP15;H3BQY9;H3BNG6;H3BU94;H3BR99	O00161;H3BM38;H3BNE1;H3BR18;H3BPJ0;H3BV99;H3BP15;H3BQY9	Synaptosomal-associated protein 23;Synaptosomal-associated protein	SNAP23	1172	Color2 [A=255, R=169, G=169, B=169]	1	4	5	5	5	34.6	34.6	34.6	23.354	0	15.323	107000000	10	22.7534	22.5596	22.9794	23.3774	+	0.846285	0.521891
Q15019;B5MCX3;C9J2Q4;C9J938;C9JB25;H7C2Y0;H7C310;C9IY94;C9IZU3;C9JQJ4;C9JZI2;B5MD47;F8WB65;C9JFT1;A0A1B0GXJ2;C9JSE7;C9JT15	Q15019;B5MCX3;C9J2Q4	Septin-2	2024-09-02	2070	Color2 [A=255, R=169, G=169, B=169]	1	4	15	15	15	54.8	54.8	54.8	41.487	0	121.09	856850000	35	24.5385	25.051	25.2159	25.4135	+	0.701466	0.519927
Q14257;H0YL43;A8MXP8	Q14257;H0YL43;A8MXP8	Reticulocalbin-2	RCN2	2047	Color2 [A=255, R=169, G=169, B=169]	1	4	12	12	12	47.6	47.6	47.6	36.876	0	70.447	700260000	32	24.5326	25.0293	25.2614	25.3255	+	0.751401	0.512534
O75381;K7EK59	O75381	Peroxisomal membrane protein PEX14	PEX14	1291	Color2 [A=255, R=169, G=169, B=169]	1	4	8	8	8	38.2	38.2	38.2	41.236	0	59.933	213340000	16	23.1219	23.1882	23.6221	23.7066	+	1.96077	0.509315
H0YHC3;F8W020;F8W118;F8VY35;F8VV59;B7Z9C2;F8W0J6;F5H4R6;H0YIV4;P55209;H0YH88;F8W543;F8VRJ2;F8VXI6;F8VUX1;F8VVB5	H0YHC3;F8W020;F8W118;F8VY35;F8VV59;B7Z9C2;F8W0J6;F5H4R6;H0YIV4;P55209;H0YH88;F8W543;F8VRJ2;F8VXI6;F8VUX1;F8VVB5	Nucleosome assembly protein 1-like 1	NAP1L1	615	Color2 [A=255, R=169, G=169, B=169]	1	4	6	6	5	34.8	34.8	29.8	23.417	0	40.599	429650000	23	23.6646	23.8106	24.5153	23.9781	+	0.68	0.509101
A0A087WVQ6;Q00610;J3KS13;P53675;A0A087WX41;J3KSQ2;K7EJJ5;J3QL20;J3KRF5;F5H5N6;A0A087WV74;A0A087WXH4	A0A087WVQ6;Q00610	Clathrin heavy chain;Clathrin heavy chain 1	CLTC	43	Color2 [A=255, R=169, G=169, B=169]	1	4	58	58	58	41.3	41.3	41.3	192.06	0	323.31	6760900000	198	26.1972	26.1143	26.7236	26.6051	+	1.70745	0.508657
P46939;Q5T097;H0Y337;Q5T098;A0A0D9SG57;A0A0A0MSM3	P46939	Utrophin	UTRN	1713	Color2 [A=255, R=169, G=169, B=169]	1	4	53	53	53	19.8	19.8	19.8	394.46	0	253.59	956280000	115	23.5748	23.6276	24.0108	24.19	+	1.47783	0.499189
Q14643;A0A3F2YNW8;A0A3B3IU04;A0A3B3ITU8;A0A3B3ITQ1;A0A3B3IRP0;A0A3B3IU05;A0A3B3IU13;B7ZMI3;A0A3B3ITM6;A0A3B3IRT5;Q14573;Q14571;A0A3B3IS59;A0A3B3ITQ4;A0A3B3ITM1;A0A3B3ISR4;A0A3B3ISE3	Q14643;A0A3F2YNW8;A0A3B3IU04;A0A3B3ITU8;A0A3B3ITQ1;A0A3B3IRP0;A0A3B3IU05;A0A3B3IU13	Inositol 1,4,5-trisphosphate receptor type 1	ITPR1	315	Color2 [A=255, R=169, G=169, B=169]	1	4	24	24	24	10.3	10.3	10.3	313.93	0	58.86	222210000	35	22.5294	22.8546	23.1415	23.2082	+	0.99717	0.482823
A0A0A0MRA8;Q9Y2J2;A0A0A0MSA4;A0A1B0GTF8;A0A0J9YW31;J3KT37;A0A0J9YW26;J3QS55;J3QKY2;J3KRD1;J3QKK4;J3QR33;J3QS83;J3KS70;J3QLU5;J3QRQ6;Q4VXN0;A0A0C4DH22;A0A1B0GTW6;Q9H4G0	A0A0A0MRA8;Q9Y2J2;A0A0A0MSA4;A0A1B0GTF8	Band 4.1-like protein 3;Band 4.1-like protein 3, N-terminally processed	EPB41L3	98	Color2 [A=255, R=169, G=169, B=169]	1	4	29	29	2	45.4	45.4	4.7	102.29	0	169.44	901140000	78	23.7022	23.5163	24.1951	23.9749	+	1.09277	0.475782
O00571;A0A0D9SF53;A0A0D9SG12;A0A2R8YF78;A0A0D9SFB3;A0A2R8Y4A4;A0A2R8YFS5;A0A2U3TZJ9;A0A2R8Y645;A0A2R8YFR4;A0A2R8YCW1;F6S8Q4;A0A2R8Y5G6;A0A2R8YDT5;A0A2R8Y7T2;A0A2R8YDH3;A0A0J9YVQ7;A0A087WVZ1;A0A2R8Y650;A0A2R8YCU0;C9J081;C9J8G5;A0A087WX09;A0A2R8YF89;A0A2R8Y770;A0A2R8Y4D2;D6RCM4;Q9NQI0	O00571;A0A0D9SF53;A0A0D9SG12;A0A2R8YF78;A0A0D9SFB3;A0A2R8Y4A4;A0A2R8YFS5;A0A2U3TZJ9;A0A2R8Y645;A0A2R8YFR4;A0A2R8YCW1;F6S8Q4;A0A2R8Y5G6;A0A2R8YDT5;A0A2R8Y7T2;A0A2R8YDH3	ATP-dependent RNA helicase DDX3X	DDX3X	168	Color2 [A=255, R=169, G=169, B=169]	1	4	16	15	4	30.7	29	10.3	73.243	0	71.749	537870000	34	24.0644	24.1455	24.7057	24.4127	+	1.01735	0.454239
A0A0D9SFK2;Q92614;H0YEV9;A0A1B0GWJ6	A0A0D9SFK2;Q92614	Unconventional myosin-XVIIIa	MYO18A	173	Color2 [A=255, R=169, G=169, B=169]	1	4	48	48	48	31.2	31.2	31.2	231.1	0	260.45	1549200000	128	26.115	25.9369	26.5607	26.3699	+	1.10757	0.439389
A0A0A0MRM8;A0A1Y0BRN3;A0A590UJ40;E7EW20;Q9UM54;A0A590UKB0;A0A590UJ75;A0A0D9SGC1;A0A590UK22;A0A590UK86;A0A590UK71;A0A5F9ZI03;A0A590UJY4;A0A590UJW9;Q5JVM0	A0A0A0MRM8;A0A1Y0BRN3;A0A590UJ40;E7EW20;Q9UM54;A0A590UKB0;A0A590UJ75;A0A0D9SGC1;A0A590UK22;A0A590UK86;A0A590UK71;A0A5F9ZI03;A0A590UJY4	Unconventional myosin-VI	MYO6	107	Color2 [A=255, R=169, G=169, B=169]	1	4	36	36	36	33.9	33.9	33.9	145.01	0	264.06	1595300000	113	23.862	23.8405	24.2024	24.3645	+	1.46897	0.432179
P54136;E5RJM9;E5RH09	P54136	Arginine--tRNA ligase, cytoplasmic	RARS	1792	Color2 [A=255, R=169, G=169, B=169]	1	4	18	18	18	30.9	30.9	30.9	75.378	0	51.392	347020000	42	23.126	22.8362	23.5225	23.2802	+	0.806745	0.420275
O60763	O60763	General vesicular transport factor p115	USO1	1274	Color2 [A=255, R=169, G=169, B=169]	1	4	15	15	15	20.7	20.7	20.7	107.89	0	54.956	239680000	33	22.4593	22.3375	22.7115	22.9097	+	1.14752	0.412164
O75083;D6RD66	O75083	WD repeat-containing protein 1	WDR1	1280	Color2 [A=255, R=169, G=169, B=169]	1	4	18	18	18	46.5	46.5	46.5	66.193	0	163.48	1577500000	48	25.5285	25.357	25.8284	25.8683	+	1.35616	0.405653
P11498;A0A494C016;A0A494C101;A0A494C0T2;E9PRE7;A0A494BZT5	P11498;A0A494C016	Pyruvate carboxylase, mitochondrial	PC	1465	Color2 [A=255, R=169, G=169, B=169]	1	4	49	49	49	54.7	54.7	54.7	129.63	0	323.31	5811900000	180	25.4799	25.7028	25.9693	25.9885	+	1.13009	0.387567
Q9Y6U3;F8WBX5;C9JGB6;E5RHX6;E5RHN8	Q9Y6U3	Adseverin	SCIN	2806	Color2 [A=255, R=169, G=169, B=169]	1	4	16	16	16	28.7	28.7	28.7	80.488	0	70.633	584530000	41	24.6743	24.8815	25.1398	25.182	+	1.1647	0.382983
A0A024QZP7;P06493;A0A087WZZ9;E5RIU6	A0A024QZP7;P06493;A0A087WZZ9;E5RIU6	Cyclin-dependent kinase 1	CDC2;CDK1	0	Color2 [A=255, R=169, G=169, B=169]	1	4	9	8	8	39.4	35.7	35.7	34.081	0	30.956	119560000	17	22.3785	22.2133	22.5857	22.7615	+	1.05241	0.377671
P60842;J3KT12;J3QS69;J3KTB5;J3KSZ0;J3QL43;Q14240;E7EQG2;J3KTN0;J3QR64;J3QLN6;J3KS25;J3QKZ9;J3QL52;J3KSN7;J3KT04;E7EMV8;J3KS93;F8WE11;E9PBH4;J3QQP0	P60842;J3KT12;J3QS69;J3KTB5;J3KSZ0;J3QL43	Eukaryotic initiation factor 4A-I	EIF4A1	1819	Color2 [A=255, R=169, G=169, B=169]	1	4	21	21	18	52.7	52.7	46.6	46.153	0	161.67	1872000000	81	25.0816	25.2146	25.5895	25.4102	+	1.05734	0.351724
Q8TEX9;H0YN14;H0YLV0;H0YL92;H0YKG5;H0YK93;H0YN07;H0YMR4	Q8TEX9;H0YN14;H0YLV0;H0YL92	Importin-4	IPO4	2343	Color2 [A=255, R=169, G=169, B=169]	1	4	8	8	8	8.5	8.5	8.5	118.71	0	20.956	130410000	17	22.4119	22.5193	22.7249	22.7883	+	1.3669	0.29104
P16278;E7EQ29;C9J539;C9J4G9;F8WF40;C9JF15;C9JWX1	P16278;E7EQ29	Beta-galactosidase	GLB1	1506	Color2 [A=255, R=169, G=169, B=169]	1	4	16	16	15	31.9	31.9	30.1	76.074	0	148.12	4133700000	65	26.2773	26.3256	26.6558	26.4943	+	1.07963	0.273596
Q16666;A0A0A0MRB1;H3BR88;H3BM18;X6RHM1;H3BVE6;H3BR65;X6RHR0;Q6K0P9	Q16666	Gamma-interferon-inducible protein 16	IFI16	2120	Color2 [A=255, R=169, G=169, B=169]	1	4	46	46	46	63.8	63.8	63.8	88.255	0	323.31	11688000000	195	27.0158	27.0054	27.1686	27.1918	+	2.25482	0.169591
P05165;A0A1B0GU58;A0A1B0GUX9;A0A1B0GWI4;A0A1B0GWA1;A0A1B0GTR1;H0Y5U0;Q5JTW6;H0Y798;Q5JVH2;H0Y4B9	P05165;A0A1B0GU58;A0A1B0GUX9;A0A1B0GWI4;A0A1B0GWA1	Propionyl-CoA carboxylase alpha chain, mitochondrial	PCCA	1397	Color2 [A=255, R=169, G=169, B=169]	1	4	32	32	32	49.5	49.5	49.5	80.058	0	171.3	2298200000	98	25.6965	25.653	25.4337	25.4639	+	1.87139	-0.225945
P11413;E7EUI8;E9PD92;E7EM57	P11413;E7EUI8;E9PD92;E7EM57	Glucose-6-phosphate 1-dehydrogenase	G6PD	1463	Color2 [A=255, R=169, G=169, B=169]	1	4	8	8	8	18.3	18.3	18.3	59.256	0	27.001	82056000	12	21.3504	21.4548	21.1736	21.1721	+	1.31903	-0.229748
Q7Z406;M0QY43;A0A0C4DFM8;A1L2Z2;A0A2R8Y4C3;A0A2R8Y454	Q7Z406	Myosin-14	MYH14	2242	Color2 [A=255, R=169, G=169, B=169]	1	4	61	51	51	37.5	33.4	33.4	227.87	0	323.31	3533200000	118	27.6849	27.8633	27.4845	27.4896	+	1.07263	-0.286976
H7C331;Q96C92	H7C331;Q96C92	Serologically defined colon cancer antigen 3	SDCCAG3	1054	Color2 [A=255, R=169, G=169, B=169]	1	4	3	3	3	25.7	25.7	25.7	18.875	0	10.155	30695000	7	20.8667	20.8313	20.6134	20.4974	+	1.39694	-0.293614
O15144;C9JTV5;G5E9J0;H7C3F9;G5E9S7	O15144	Actin-related protein 2/3 complex subunit 2	ARPC2	1219	Color2 [A=255, R=169, G=169, B=169]	1	4	16	16	16	50.3	50.3	50.3	34.333	0	114	1934100000	53	26.0344	25.7399	25.5358	25.529	+	0.861221	-0.354783
O95782;O94973;A0A0G2JQM1;A0A0G2JS82;M0R2D9;E9PR62	O95782	AP-2 complex subunit alpha-1	AP2A1	1347	Color2 [A=255, R=169, G=169, B=169]	1	4	13	13	13	16	16	16	107.54	0	50.528	232930000	29	23.0524	23.0682	22.8042	22.6045	+	1.14969	-0.355991
O95347;Q5T821;A0A0C4DGE5	O95347	Structural maintenance of chromosomes protein 2	SMC2	1339	Color2 [A=255, R=169, G=169, B=169]	1	4	18	18	18	16.4	16.4	16.4	135.65	0	48.552	212200000	33	23.0516	22.8962	22.5398	22.693	+	1.08699	-0.357494
Q15365;F8VTZ0	Q15365	Poly(rC)-binding protein 1	PCBP1	2090	Color2 [A=255, R=169, G=169, B=169]	1	4	8	8	6	39.3	39.3	30.6	37.497	0	53.693	691860000	30	25.3955	25.2726	24.927	25.0011	+	1.4486	-0.370064
A0A0G2JIW1;P0DMV9;P0DMV8;V9GZ37	A0A0G2JIW1;P0DMV9;P0DMV8;V9GZ37	Heat shock 70 kDa protein 1B;Heat shock 70 kDa protein 1A	HSPA1B;HSPA1A	181	Color2 [A=255, R=169, G=169, B=169]	1	4	19	16	8	36.1	31.6	16.4	70.108	0	66.21	745410000	34	24.3119	24.6255	23.9951	24.1639	+	0.794636	-0.389194
E9PIR7;F8W809;A0A087WSW9;A0A182DWI3;A0A087WSY9;Q16881;E2QRB9;E9PKD3;E9PRI8;A0A0B4J225;E9PIZ5;E9PQI3;E9PLT3;E9PKI4	E9PIR7;F8W809;A0A087WSW9;A0A182DWI3;A0A087WSY9;Q16881;E2QRB9;E9PKD3	Thioredoxin reductase 1, cytoplasmic	TXNRD1	13	Color2 [A=255, R=169, G=169, B=169]	1	4	10	10	10	23.2	23.2	23.2	53.166	0	36.167	138910000	18	22.2773	22.5251	22.023	21.9697	+	1.06776	-0.404902
H3BN55;P51159;H3BUD9;H3BS49;H3BVH7;H3BU81;O00194;K7ES41	H3BN55;P51159;H3BUD9;H3BS49;H3BVH7;H3BU81;O00194	Ras-related protein Rab-27A;Ras-related protein Rab-27B	RAB27A;RAB27B	1017	Color2 [A=255, R=169, G=169, B=169]	1	4	4	4	4	22.7	22.7	22.7	20.98	0	10.354	130440000	10	22.5176	22.783	22.2911	22.1788	+	0.990542	-0.415355
Q9H792;H0YN99;H3BUZ5;H3BUE6	Q9H792;H0YN99	Pseudopodium-enriched atypical kinase 1	PEAK1	2570	Color2 [A=255, R=169, G=169, B=169]	1	4	28	28	28	22.8	22.8	22.8	193.1	0	104.22	350040000	45	22.5184	22.6279	22.1216	22.1906	+	1.63353	-0.417086
Q96QK1;I3L4S0;A0A1W2PP10;A0A3B3ITD4	Q96QK1	Vacuolar protein sorting-associated protein 35	VPS35	2452	Color2 [A=255, R=169, G=169, B=169]	1	4	11	11	11	17.3	17.3	17.3	91.706	0	60.821	274210000	25	23.0118	22.932	22.6114	22.4367	+	1.36625	-0.447868
P62937;F8WE65;C9J5S7;A0A7I2V5J5;A0A7I2V4V1;E5RIZ5;A0A7P0S768;Q9Y536	P62937;F8WE65;C9J5S7	Peptidyl-prolyl cis-trans isomerase A;Peptidyl-prolyl cis-trans isomerase A, N-terminally processed;Peptidyl-prolyl cis-trans isomerase	PPIA	1885	Color2 [A=255, R=169, G=169, B=169]	1	4	12	12	12	67.3	67.3	67.3	18.012	0	93.657	1698200000	40	26.2402	25.9539	25.5955	25.6751	+	1.04674	-0.461729
C9JXB8;C9JNW5;P83731	C9JXB8;C9JNW5;P83731	60S ribosomal protein L24	RPL24	668	Color2 [A=255, R=169, G=169, B=169]	1	4	5	5	5	38	38	38	14.369	0	14.63	274000000	10	24.1359	24.0341	23.614	23.6007	+	1.94489	-0.477675
Q8TDZ2;Q5TED7;H0Y6Z4	Q8TDZ2	Protein-methionine sulfoxide oxidase MICAL1	MICAL1	2339	Color2 [A=255, R=169, G=169, B=169]	1	4	20	20	20	24.9	24.9	24.9	117.87	0	65.658	431220000	31	23.7709	24.0082	23.1874	23.6354	+	0.699161	-0.478138
A0A0B4J1V9;Q9NRZ9;A0A087WSW7;F6XU50;Q9NW36;B1ALG6;A0A7P0Z455;Q8TE73	A0A0B4J1V9;Q9NRZ9;A0A087WSW7;F6XU50	Lymphoid-specific helicase	HELLS	135	Color2 [A=255, R=169, G=169, B=169]	1	4	21	21	21	23.2	23.2	23.2	102.71	0	64.215	446290000	44	22.9932	22.9946	22.5663	22.4562	+	1.89464	-0.482635
A0A0A0MS51;A0A0A0MT01;P06396;A0A0U1RQL8;Q5T0H8	A0A0A0MS51;A0A0A0MT01;P06396	Gelsolin	GSN	114	Color2 [A=255, R=169, G=169, B=169]	1	4	25	25	9	45.2	45.2	20.2	82.525	0	323.31	8895700000	101	27.1552	27.1423	26.718	26.606	+	1.88065	-0.486732
X1WI28;P27635;F8W7C6;H7C123;H7C2C5;A6QRI9;Q96L21;B8A6G2;H7C2U2	X1WI28;P27635;F8W7C6;H7C123;H7C2C5	60S ribosomal protein L10	RPL10	1587	Color2 [A=255, R=169, G=169, B=169]	1	4	11	11	11	50.5	50.5	50.5	22.975	0	42.158	796930000	32	24.4746	24.2478	23.7399	24.0079	+	0.962684	-0.487349
Q13200;H7C1H2;C9JPC0;H7C2Q3;F8WBS8	Q13200	26S proteasome non-ATPase regulatory subunit 2	PSMD2	2005	Color2 [A=255, R=169, G=169, B=169]	1	4	19	19	19	27.1	27.1	27.1	100.2	0	68.319	585480000	43	23.8469	23.714	23.1718	23.3748	+	1.27792	-0.507147
A8K8J9;A0A7I2V4Y9;Q13561;A0A7I2V4H4;H0YI98;F8W1I6;F8VW18;A0A7I2V390;H0YHL1;F8VRV7;A0A7I2V5R4	A8K8J9;A0A7I2V4Y9;Q13561;A0A7I2V4H4;H0YI98;F8W1I6;F8VW18;A0A7I2V390	Dynactin subunit 2	DCTN2	441	Color2 [A=255, R=169, G=169, B=169]	1	4	9	9	9	36.9	36.9	36.9	34.486	0	82.34	166980000	20	22.9838	22.4337	22.2109	22.1887	+	0.686796	-0.509
P23246;H0Y9K7;H0Y9U2	P23246	Splicing factor, proline- and glutamine-rich	SFPQ	1560	Color2 [A=255, R=169, G=169, B=169]	1	4	19	19	19	33.4	33.4	33.4	76.149	0	168.15	1044700000	51	25.0957	25.2361	24.6251	24.6875	+	1.65802	-0.50965
A0A7I2V4I6;P22626;A0A7I2V4N1;A0A7I2V3P1;A0A7I2V323;A0A7I2V4S4;A0A7I2V3P7;A0A024RA28;A0A087WUI2;A0A7I2V4N0;A0A7I2YQN4	A0A7I2V4I6;P22626;A0A7I2V4N1;A0A7I2V3P1;A0A7I2V323;A0A7I2V4S4;A0A7I2V3P7;A0A024RA28;A0A087WUI2;A0A7I2V4N0	Heterogeneous nuclear ribonucleoproteins A2/B1	HNRNPA2B1;HNRPA2B1	436	Color2 [A=255, R=169, G=169, B=169]	1	4	15	15	14	53.1	53.1	53.1	34.259	0	88.286	1369100000	45	25.3116	25.0032	24.5699	24.7054	+	1.04142	-0.519773
A0A0J9YYL3;A0A0J9YXJ8;A0A0J9YVP6;A0A0J9YXX5;Q9UHX1;A0A0J9YVR6;E9PQ56;A0A0J9YWM1;H0YEM1;E9PN18;E9PMU7;E9PL19;H0YCP8	A0A0J9YYL3;A0A0J9YXJ8;A0A0J9YVP6;A0A0J9YXX5;Q9UHX1;A0A0J9YVR6;E9PQ56;A0A0J9YWM1;H0YEM1	Poly(U)-binding-splicing factor PUF60	PUF60	192	Color2 [A=255, R=169, G=169, B=169]	1	4	11	11	11	26.7	26.7	26.7	54.626	0	57.002	246370000	20	22.5749	23.0174	22.0865	22.4508	+	0.683944	-0.527507
Q5JR95;P62241	Q5JR95;P62241	40S ribosomal protein S8	RPS8	1857	Color2 [A=255, R=169, G=169, B=169]	1	4	8	8	8	48.4	48.4	48.4	21.879	0	55.861	644760000	18	24.5301	24.4573	23.7648	24.1353	+	0.989618	-0.543678
F8VPE8;F8VW21;F8VU65;P05388;G3V210;F8VWS0;Q8NHW5;F8VQY6;F8VRK7;F8VWV4;F8VS58;F8VZS0	F8VPE8;F8VW21;F8VU65;P05388;G3V210;F8VWS0;Q8NHW5;F8VQY6;F8VRK7;F8VWV4;F8VS58;F8VZS0	60S acidic ribosomal protein P0;60S acidic ribosomal protein P0-like	RPLP0;RPLP0P6	909	Color2 [A=255, R=169, G=169, B=169]	1	4	6	6	6	52.9	52.9	52.9	16.68	0	32.978	646190000	19	25.0934	24.8886	24.17	24.7156	+	0.697502	-0.548198
P11021;A0A7P0TB36;A0A7P0TAI0	P11021;A0A7P0TB36;A0A7P0TAI0	78 kDa glucose-regulated protein	HSPA5	1455	Color2 [A=255, R=169, G=169, B=169]	1	4	38	38	36	54.1	54.1	53.1	72.332	0	323.31	20830000000	161	28.2429	28.3386	27.7466	27.7076	+	2.08106	-0.563625
G3V394;Q9ULV0;Q9NQX4;A0A0A0MR36;H0YMK3;G3V3C9;H0YM96;H0YM93	G3V394		MYO5A	944	Color2 [A=255, R=169, G=169, B=169]	1	4	111	111	1	57.5	57.5	0.5	215.47	0	323.31	29122000000	402	28.2148	28.196	27.6587	27.5897	+	2.42468	-0.58119
P08240	P08240	Signal recognition particle receptor subunit alpha	SRPR	1420	Color2 [A=255, R=169, G=169, B=169]	1	4	12	12	12	25.1	25.1	25.1	69.81	0	47.068	294990000	25	23.3927	23.1868	22.8577	22.5569	+	1.06777	-0.58245
Q15293;E9PP27	Q15293	Reticulocalbin-1	RCN1	2089	Color2 [A=255, R=169, G=169, B=169]	1	4	9	9	9	37.8	37.8	37.8	38.89	0	50.113	336760000	23	23.2517	23.3975	22.8483	22.6116	+	1.29636	-0.594668
B4DHN5;E9PBU7;O00560;G5EA09	B4DHN5;E9PBU7;O00560;G5EA09	Syntenin-1	SDCBP	579	Color2 [A=255, R=169, G=169, B=169]	1	4	7	7	7	45.2	45.2	45.2	25.968	0	107.28	545800000	24	24.0515	24.2517	23.6381	23.4499	+	1.32316	-0.607623
P05387;H0YDD8	P05387	60S acidic ribosomal protein P2	RPLP2	1399	Color2 [A=255, R=169, G=169, B=169]	1	4	6	6	6	70.4	70.4	70.4	11.665	0	111.47	1188700000	28	25.6152	25.6474	25.0164	25.0104	+	3.15274	-0.617885
Q15058	Q15058	Kinesin-like protein KIF14	KIF14	2078	Color2 [A=255, R=169, G=169, B=169]	1	4	9	9	9	5.7	5.7	5.7	186.49	0	18.5	71576000	12	21.7162	21.4656	20.688	21.2403	+	0.757644	-0.626725
G3V2V8;J3KMY5;G3V3E8;E7EMS2;G3V3D1;P61916;H0YIZ1	G3V2V8;J3KMY5;G3V3E8;E7EMS2;G3V3D1;P61916;H0YIZ1	Epididymal secretory protein E1	NPC2	775	Color2 [A=255, R=169, G=169, B=169]	1	4	3	3	3	28.7	28.7	28.7	13.078	0	10.091	41474000	5	21.0804	21.7336	20.7833	20.7409	+	0.726869	-0.644889
Q9UPN4;I3L2J8;I3L2X7;I3L4M5;I3L316	Q9UPN4;I3L2J8;I3L2X7	Centrosomal protein of 131 kDa	CEP131	2733	Color2 [A=255, R=169, G=169, B=169]	1	4	20	20	20	22.4	22.4	22.4	122.15	0	62.443	202090000	34	22.0666	22.1073	21.4355	21.37	+	2.50028	-0.684193
O43143	O43143	Pre-mRNA-splicing factor ATP-dependent RNA helicase DHX15	DHX15	1233	Color2 [A=255, R=169, G=169, B=169]	1	4	17	17	17	23.8	23.8	23.8	90.932	0	50.915	568840000	32	24.6717	24.898	24.1457	24.0522	+	1.51676	-0.685934
C9JG87;Q9NYK5	C9JG87;Q9NYK5	39S ribosomal protein L39, mitochondrial	MRPL39	660	Color2 [A=255, R=169, G=169, B=169]	1	4	5	5	5	21.9	21.9	21.9	34.032	0	13.24	53849000	8	21.1088	21.3391	20.5621	20.4855	+	1.54125	-0.700178
Q9Y3I0	Q9Y3I0	tRNA-splicing ligase RtcB homolog	RTCB	2771	Color2 [A=255, R=169, G=169, B=169]	1	4	13	13	13	32.1	32.1	32.1	55.21	0	44.848	346990000	27	24.0648	23.7175	23.0642	23.3099	+	1.09468	-0.704102
P60660;F8W1R7;J3KND3;G3V1V0;G3V1Y7;B7Z6Z4;F8VPF3	P60660;F8W1R7;J3KND3;G3V1V0;G3V1Y7;B7Z6Z4;F8VPF3	Myosin light polypeptide 6	MYL6	1817	Color2 [A=255, R=169, G=169, B=169]	1	4	9	9	2	73.5	73.5	25.8	16.93	0	157.3	15869000000	39	28.8483	29.2063	28.1987	28.4465	+	1.07757	-0.704677
P55327;E5RK35	P55327	Tumor protein D52	TPD52	1803	Color2 [A=255, R=169, G=169, B=169]	1	4	5	5	1	45.5	45.5	14.3	24.327	0	24.471	70592000	7	21.9107	22.0204	21.242	21.2637	+	2.21526	-0.71271
Q9NSD9	Q9NSD9	Phenylalanine--tRNA ligase beta subunit	FARSB	2611	Color2 [A=255, R=169, G=169, B=169]	1	4	7	7	7	12.4	12.4	12.4	66.115	0	16.247	37897000	10	20.8544	20.5817	19.649	20.3366	+	0.723693	-0.725219
A0A7I2V351;A0A7I2V487;A0A7I2YQE1;P52292;A0A7I2V3Z3;J3QLL0;J3KS65;J3QL07	A0A7I2V351;A0A7I2V487;A0A7I2YQE1;P52292;A0A7I2V3Z3;J3QLL0;J3KS65	Importin subunit alpha-1	KPNA2	420	Color2 [A=255, R=169, G=169, B=169]	1	4	6	6	6	16.9	16.9	16.9	55.086	0	66.259	130960000	13	22.98	23.0076	22.0915	22.4444	+	1.26267	-0.72586
P46940;A0A0J9YXZ5;H0YLE8;H0YKA5;A0A087WWP1;F2Z2E2;Q86VI3	P46940;A0A0J9YXZ5;H0YLE8	Ras GTPase-activating-like protein IQGAP1	IQGAP1	1714	Color2 [A=255, R=169, G=169, B=169]	1	4	35	35	34	25.8	25.8	25.2	189.25	0	171.47	966890000	78	24.1859	24.3951	23.508	23.5785	+	1.67475	-0.74724
A0A087WXM6;J3QQT2;J3KRX5;A0A0A6YYL6;P18621;J3QLC8;A0A0A0MRF8;J3KRB3;A0A087WWH0;J3QS96;A0A087WY81;J3KSJ0	A0A087WXM6;J3QQT2;J3KRX5;A0A0A6YYL6;P18621;J3QLC8;A0A0A0MRF8;J3KRB3;A0A087WWH0;J3QS96;A0A087WY81	60S ribosomal protein L17	RPL17;RPL17-C18orf32	53	Color2 [A=255, R=169, G=169, B=169]	1	4	8	8	8	50.9	50.9	50.9	19.586	0	42.867	442740000	24	23.4814	23.5908	23.1693	22.4031	+	0.716103	-0.749873
P30050	P30050	60S ribosomal protein L12	RPL12	1610	Color2 [A=255, R=169, G=169, B=169]	1	4	4	4	4	40	40	40	17.818	0	73.816	448480000	16	23.6937	24.3838	23.2823	23.2908	+	0.792934	-0.752158
O43852;H0Y875	O43852	Calumenin	CALU	1258	Color2 [A=255, R=169, G=169, B=169]	1	4	17	17	17	55.2	55.2	55.2	37.106	0	95.706	1331000000	56	24.4382	24.5028	23.6721	23.7491	+	2.36187	-0.759944
B0QYK0;Q01844;H7BY36;A0A0D9SFL3;C9JGE3	B0QYK0;Q01844;H7BY36;A0A0D9SFL3;C9JGE3	RNA-binding protein EWS	EWSR1	556	Color2 [A=255, R=169, G=169, B=169]	1	4	2	2	2	6.1	6.1	6.1	64.929	0	17.907	96292000	8	22.9415	22.3643	22.1942	21.5838	+	0.676568	-0.763896
O43809;H3BND3;H3BV41	O43809;H3BND3	Cleavage and polyadenylation specificity factor subunit 5	NUDT21	1256	Color2 [A=255, R=169, G=169, B=169]	1	4	9	9	9	45.8	45.8	45.8	26.227	0	42.623	524960000	20	24.1369	24.8772	23.4372	24.0264	+	0.614504	-0.775229
H7BY10;K7EJV9;K7ERT8;A8MUS3;P62750;K7EMA7	H7BY10;K7EJV9;K7ERT8;A8MUS3;P62750;K7EMA7	60S ribosomal protein L23a	RPL23A	547	Color2 [A=255, R=169, G=169, B=169]	1	4	8	8	8	43.7	43.7	43.7	17.692	0	28.809	479320000	24	24.2248	23.8427	23.2459	23.258	+	1.26043	-0.781829
Q13428;A0A3B3IS06;E7ETY2;A0A6I8PRA0;H0Y8Y7;A0A2R8Y857;A0A2R8Y4M7;H0YA99	Q13428;A0A3B3IS06;E7ETY2;A0A6I8PRA0;H0Y8Y7	Treacle protein	TCOF1	2016	Color2 [A=255, R=169, G=169, B=169]	1	4	13	13	13	11.1	11.1	11.1	152.1	0	43.784	176940000	25	22.7843	22.3447	21.941	21.6168	+	0.988811	-0.785571
P31943;G8JLB6;E9PCY7;H0YB39;D6RBM0;D6RIU0;D6RFM3;D6RIH9;D6RJ04;D6RDU3;E7EN40;D6RIT2;D6R9T0;D6RAM1;E7EQJ0;P55795;E5RGV0;H0YBG7;H0YBD7;D6RDL0;E5RGH4;D6RF17;D6R9D3;H0YAQ2;E5RJ94	P31943;G8JLB6;E9PCY7;H0YB39;D6RBM0;D6RIU0	Heterogeneous nuclear ribonucleoprotein H;Heterogeneous nuclear ribonucleoprotein H, N-terminally processed	HNRNPH1	964	Color2 [A=255, R=169, G=169, B=169]	1	4	9	8	8	30.7	28.5	28.5	49.229	0	68.11	576310000	24	25.4175	24.6482	24.2207	24.273	+	0.7488	-0.785992
P62266;D6RD47;D6RDJ2;D6RIX0;D6R9I7	P62266;D6RD47	40S ribosomal protein S23	RPS23	1859	Color2 [A=255, R=169, G=169, B=169]	1	4	5	5	5	30.1	30.1	30.1	15.807	0	13.833	553830000	20	25.2961	24.7539	24.3008	24.1585	+	0.978892	-0.795333
P12236	P12236	ADP/ATP translocase 3;ADP/ATP translocase 3, N-terminally processed	SLC25A6	1471	Color2 [A=255, R=169, G=169, B=169]	1	4	9	3	1	30.2	11.4	3	32.866	0	11.175	358220000	10	24.2391	24.6708	23.663	23.6544	+	1.17866	-0.796317
A0A7P0T893;O43823;M0QX51;A0A7P0TBC8	A0A7P0T893;O43823	A-kinase anchor protein 8	AKAP8	463	Color2 [A=255, R=169, G=169, B=169]	1	4	4	4	4	8.8	8.8	8.8	74.846	0	20.251	40671000	9	20.9355	21.0653	19.8601	20.5117	+	0.873566	-0.814477
P46778;G3V1B3;M0R181	P46778;G3V1B3;M0R181	60S ribosomal protein L21	RPL21	1707	Color2 [A=255, R=169, G=169, B=169]	1	4	3	3	3	25	25	25	18.565	0	16.595	283790000	12	24.3681	24.8832	23.8749	23.7376	+	1.03847	-0.819434
O14974;F8VZN8;H0YHI8;H0YIS3;A0A3B3ISH4;H0YIM2;H0YIS4;F8VW28;A0A0U1RQZ1;H0YHL8;H0YIL7	O14974;F8VZN8	Protein phosphatase 1 regulatory subunit 12A	PPP1R12A	1209	Color2 [A=255, R=169, G=169, B=169]	1	4	23	23	22	23.8	23.8	22.8	115.28	0	91.775	664080000	39	25.1784	24.6906	24.5549	23.6478	+	0.607098	-0.833111
P62851	P62851	40S ribosomal protein S25	RPS25	1876	Color2 [A=255, R=169, G=169, B=169]	1	4	4	4	4	24	24	24	13.742	0	18.538	249700000	10	23.8903	24.0964	23.0202	23.2748	+	1.44973	-0.845802
Q07666;A0A6Q8PGH5;O75525;Q5VWX1	Q07666	KH domain-containing, RNA-binding, signal transduction-associated protein 1	KHDRBS1	1963	Color2 [A=255, R=169, G=169, B=169]	1	4	6	6	6	24.2	24.2	24.2	48.227	0	44.628	375760000	19	24.0472	23.7597	22.9299	23.1775	+	1.33353	-0.849747
Q68E01;A0A096LNW8	Q68E01	Integrator complex subunit 3	INTS3	2192	Color2 [A=255, R=169, G=169, B=169]	1	4	4	4	4	5.1	5.1	5.1	118.07	0	25.523	40770000	5	21.4764	20.9736	20.4553	20.271	+	1.07324	-0.861831
I3L1P8;Q02978	I3L1P8;Q02978	Mitochondrial 2-oxoglutarate/malate carrier protein	SLC25A11	1068	Color2 [A=255, R=169, G=169, B=169]	1	4	9	9	9	35.1	35.1	35.1	32.182	0	51.378	185200000	19	21.849	22.4725	21.0962	21.4777	+	0.856009	-0.873806
P62701;C9JEH7;P22090;Q8TD47	P62701	40S ribosomal protein S4, X isoform	RPS4X	1869	Color2 [A=255, R=169, G=169, B=169]	1	4	13	13	13	48.3	48.3	48.3	29.597	0	65.698	848200000	31	24.8074	24.7953	24.2461	23.5894	+	0.939953	-0.883574
Q9HDC9;H0Y512	Q9HDC9;H0Y512	Adipocyte plasma membrane-associated protein	APMAP	2592	Color2 [A=255, R=169, G=169, B=169]	1	4	7	7	7	24	24	24	46.48	0	16.525	59370000	10	21.4542	21.3171	20.5493	20.4535	+	2.05419	-0.884293
E9PLH9;E9PP14;A0A0J9YX13;E9PKL9;Q13630;H0YE90;E9PP60	E9PLH9;E9PP14;A0A0J9YX13;E9PKL9;Q13630;H0YE90;E9PP60	GDP-L-fucose synthase	TSTA3	195	Color2 [A=255, R=169, G=169, B=169]	1	4	2	2	2	16.1	16.1	16.1	12.788	0	4.638	27218000	4	21.2579	21.4574	19.8918	21.0355	+	0.579294	-0.893948
P62258;K7EM20;B4DJF2;I3L3T1;K7EIT4;I3L0W5	P62258	14-3-3 protein epsilon	YWHAE	1858	Color2 [A=255, R=169, G=169, B=169]	1	4	15	14	14	57.6	53.7	53.7	29.174	0	71.061	743520000	37	24.1106	24.4452	23.3913	23.3761	+	1.47718	-0.894211
H0YDT6;O00303;A0A7I2YQA0;A0A1W2PP79;A0A7I2V4S2	H0YDT6;O00303	Eukaryotic translation initiation factor 3 subunit F	EIF3F	993	Color2 [A=255, R=169, G=169, B=169]	1	4	7	7	7	26.2	26.2	26.2	37.749	0	55.942	242770000	15	23.0639	23.9893	22.5976	22.6628	+	0.714413	-0.896376
Q02790;F5H120;H0YFG2;F5H1U3	Q02790	Peptidyl-prolyl cis-trans isomerase FKBP4;Peptidyl-prolyl cis-trans isomerase FKBP4, N-terminally processed	FKBP4	1945	Color2 [A=255, R=169, G=169, B=169]	1	4	9	9	9	25.5	25.5	25.5	51.804	0	61.767	218490000	25	22.7921	22.8473	21.6435	22.1959	+	1.07886	-0.899952
A0A0A6YYJ8;Q9Y383	A0A0A6YYJ8;Q9Y383	Putative RNA-binding protein Luc7-like 2	LUC7L2	133	Color2 [A=255, R=169, G=169, B=169]	1	4	4	4	3	11.1	11.1	8.5	54.223	0	32.914	98360000	12	22.723	22.0734	21.2353	21.7552	+	0.790054	-0.902952
Q9H845;H0Y8Z9;Q9H9W4;A0A7P0T7Z1;A0A7P0T8U3;A0A7P0T871;A0A7P0T9N9;A0A7P0TB58;A0A7P0TB68;A0A7P0Z450	Q9H845;H0Y8Z9;Q9H9W4;A0A7P0T7Z1;A0A7P0T8U3;A0A7P0T871;A0A7P0T9N9;A0A7P0TB58	Acyl-CoA dehydrogenase family member 9, mitochondrial	ACAD9	2572	Color2 [A=255, R=169, G=169, B=169]	1	4	7	7	7	10.5	10.5	10.5	68.76	0	15.229	72933000	5	21.3547	21.5353	20.8184	20.2425	+	1.02762	-0.914502
Q96GC9;K7EL93;K7EL74;K7ENU2;K7EK01;K7EMI0;K7ELS2;K7EL46;K7EPE7	Q96GC9;K7EL93;K7EL74;K7ENU2;K7EK01;K7EMI0;K7ELS2	Vacuole membrane protein 1	VMP1	2424	Color2 [A=255, R=169, G=169, B=169]	1	4	3	3	3	13.1	13.1	13.1	46.237	0	12.641	37121000	5	21.3756	21.0431	20.4079	20.1802	+	1.34497	-0.915308
P31946;Q4VY20;Q4VY19;A0A0J9YWE8;A0A0J9YWZ2	P31946	14-3-3 protein beta/alpha;14-3-3 protein beta/alpha, N-terminally processed	YWHAB	1629	Color2 [A=255, R=169, G=169, B=169]	1	4	10	6	5	45.1	34.1	30.5	28.082	0	214.3	332420000	17	24.3615	23.6158	23.1651	22.978	+	0.854625	-0.917109
Q13637	Q13637	Ras-related protein Rab-32	RAB32	2028	Color2 [A=255, R=169, G=169, B=169]	1	4	14	14	12	69.8	69.8	60.4	24.997	0	120.17	2230900000	55	25.4823	25.442	24.442	24.6303	+	1.97294	-0.926029
P68371	P68371	Tubulin beta-4B chain	TUBB4B	1901	Color2 [A=255, R=169, G=169, B=169]	1	4	23	5	1	62.5	19.3	2.7	49.83	0	111.66	1323200000	21	25.9817	25.9193	25.1472	24.8952	+	1.72232	-0.929314
P23396;E9PPU1;E9PL09;H0YEU2;F2Z2S8;H0YCJ7;E9PSF4;H0YF32;E9PQ96;E9PJH4;E9PK82;E9PQX2;H0YES8	P23396;E9PPU1;E9PL09;H0YEU2;F2Z2S8;H0YCJ7	40S ribosomal protein S3	RPS3	1562	Color2 [A=255, R=169, G=169, B=169]	1	4	11	11	11	51	51	51	26.688	0	60.211	790530000	33	24.2654	24.2356	23.2814	23.357	+	2.72107	-0.931267
Q9UQ80;F8VR77;H0YIN7;F8W0A3;F8VZ69	Q9UQ80;F8VR77	Proliferation-associated protein 2G4	PA2G4	2738	Color2 [A=255, R=169, G=169, B=169]	1	4	9	9	9	26.1	26.1	26.1	43.786	0	64.337	272200000	25	23.2167	23.2925	22.2611	22.3819	+	2.23757	-0.933119
H7C0C0;A0A494C1S7;Q9Y5Q9	H7C0C0;A0A494C1S7;Q9Y5Q9	General transcription factor 3C polypeptide 3	GTF3C3	349	Color2 [A=255, R=169, G=169, B=169]	1	4	2	2	2	18.2	18.2	18.2	16.562	0	75.878	32013000	4	21.7132	20.7753	20.0668	20.5544	+	0.658889	-0.933667
P09651;A0A7I2V3R8;F8W6I7;A0A7I2V3W0;A0A7I2V2L6;F8VZ49;A0A7I2YQX9;F8VTQ5;Q32P51;A0A2R8Y4L2;H0YH80;A0A7I2V5U9;F8W646;A0A7I2YQ85;A0A7I2V334;A0A7I2YQY2;A0A7I2V360;A0A7I2V2M7;A0A7I2V4F8;A0A7I2V459;A0A7I2V520;A0A7I2V5T1;A0A7I2V453;A0A7I2V2Q7;A0A7I2V497;A0A7I2V5N7;A0A7I2V3K5;A0A7I2V2Z4;A0A7I2V4M0;A0A7I2V3C7;A0A7I2V3U8;A0A7I2YQV3;A0A7I2V2F1;A0A7I2V5H0;A0A7I2V3W4;A0A7I2V666;A0A7I2V4P7;A0A7I2V2X1;A0A7I2V4E…	P09651;A0A7I2V3R8;F8W6I7;A0A7I2V3W0;A0A7I2V2L6;F8VZ49;A0A7I2YQX9;F8VTQ5;Q32P51;A0A2R8Y4L2	Heterogeneous nuclear ribonucleoprotein A1;Heterogeneous nuclear ribonucleoprotein A1, N-terminally processed;Heterogeneous nuclear ribonucleoprotein A1-like 2	HNRNPA1;HNRNPA1L2	427	Color2 [A=255, R=169, G=169, B=169]	1	4	13	12	11	39.8	37.4	35.8	38.746	0	112.09	1514400000	45	25.7138	25.2676	24.3735	24.7378	+	1.07987	-0.935024
C9J236;C9JS27;Q7L592;C9JP36;C9JEL7	C9J236;C9JS27;Q7L592;C9JP36;C9JEL7	NADH dehydrogenase [ubiquinone] complex I, assembly factor 7	NDUFAF7	634	Color2 [A=255, R=169, G=169, B=169]	1	4	6	6	6	35.7	35.7	35.7	25.414	0	18.724	71324000	8	21.9186	21.2878	20.8862	20.4465	+	0.869318	-0.936814
A6NHL2	A6NHL2	Tubulin alpha chain-like 3	TUBAL3	526	Color2 [A=255, R=169, G=169, B=169]	1	4	4	1	1	8.3	3.8	3.8	49.908	0	7.754	28830000	5	20.6857	21.6183	19.9923	20.4353	+	0.676129	-0.938161
A0A087X0X3;P52272;M0R019;M0R2T0;M0R0N3;M0QYQ7;M0R0Y6;M0QYL3;M0R2I7;M0QY96	A0A087X0X3;P52272;M0R019;M0R2T0	Heterogeneous nuclear ribonucleoprotein M	HNRNPM	73	Color2 [A=255, R=169, G=169, B=169]	1	4	19	19	8	33.2	33.2	15.2	77.569	0	104.72	704020000	41	25.1395	24.7924	24.3981	23.652	+	0.825382	-0.940911
Q14254;J3QLD9;E7EMK3;K7EKW9	Q14254;J3QLD9;E7EMK3;K7EKW9	Flotillin-2	FLOT2	2046	Color2 [A=255, R=169, G=169, B=169]	1	4	11	11	11	31.3	31.3	31.3	47.064	0	87.627	327090000	18	23.2507	24.156	22.6037	22.916	+	0.726796	-0.943498
Q9NZM1;H0YD14	Q9NZM1;H0YD14	Myoferlin	MYOF	2649	Color2 [A=255, R=169, G=169, B=169]	1	4	6	6	6	4.6	4.6	4.6	234.71	0	30.999	40593000	7	20.8842	21.2482	20.0174	20.2223	+	1.34285	-0.946345
J3KTA4;P17844;A0A7I2V507;A0A7I2V2S0;A0A0G2JLI4;A0A7I2V5F5;J3KRZ1;J3QRQ7;J3QSF1;J3QR02;J3KTQ4;X6RLV5;A0A0U1RQJ0;J3QRN5	J3KTA4;P17844;A0A7I2V507;A0A7I2V2S0;A0A0G2JLI4;A0A7I2V5F5	Probable ATP-dependent RNA helicase DDX5	DDX5	1106	Color2 [A=255, R=169, G=169, B=169]	1	4	24	24	16	39.3	39.3	26.5	69.086	0	107.16	1582100000	50	25.2975	25.5407	24.221	24.7108	+	1.13464	-0.953222
M0R3D6;M0R1A7;Q02543;M0R117;M0R0P7	M0R3D6;M0R1A7;Q02543;M0R117;M0R0P7	60S ribosomal protein L18a	RPL18A	1161	Color2 [A=255, R=169, G=169, B=169]	1	4	5	5	5	29.8	29.8	29.8	16.714	0	13.518	340390000	17	23.5042	24.4105	23.0847	22.9168	+	0.760507	-0.956574
Q93050;B7Z641;B7Z2A9;F5H1T6;K7EM24;K7EN36;K7ELZ6;K7ERA0;K7ERA6;K7EPG4;Q9Y487	Q93050;B7Z641;B7Z2A9;F5H1T6	V-type proton ATPase 116 kDa subunit a isoform 1;V-type proton ATPase subunit a	ATP6V0A1	2384	Color2 [A=255, R=169, G=169, B=169]	1	4	5	5	5	6.9	6.9	6.9	96.412	0	14.92	43975000	8	21.3575	21.7348	21.1655	20.0088	+	0.592383	-0.958963
P29692;E9PRY8;E9PK01;A0A087X1X7;E9PL12;E9PI39;E9PQ49;E9PPR1;E9PMW7;E9PQZ1;E9PIZ1;E9PL71;H0YCK7;E9PK06;E9PN91;E9PK72;E9PKK3;E9PQC9;H0YE58;E9PJD0;E9PNW6	P29692;E9PRY8;E9PK01;A0A087X1X7;E9PL12;E9PI39;E9PQ49;E9PPR1;E9PMW7;E9PQZ1;E9PIZ1;E9PL71;H0YCK7	Elongation factor 1-delta	EEF1D	1603	Color2 [A=255, R=169, G=169, B=169]	1	4	11	11	11	49.5	49.5	49.5	31.121	0	70.086	1003300000	28	24.8205	25.4102	24.1865	24.1236	+	1.07795	-0.96027
P42167;G5E972;H0YJH7	P42167;G5E972	Lamina-associated polypeptide 2, isoforms beta/gamma;Thymopoietin;Thymopentin	TMPO	1689	Color2 [A=255, R=169, G=169, B=169]	1	4	15	15	7	45.6	45.6	21.1	50.67	0	109.89	773690000	41	24.0324	24.4216	23.2091	23.3167	+	1.38534	-0.964087
Q92769;Q5TEE2;Q13547;E5RFI6;E5RJ04;E5RGV4;E5RHE7;E5RH52;E5RG37;E5RFP9;H3BM24;E5RK19	Q92769;Q5TEE2;Q13547	Histone deacetylase 2;Histone deacetylase 1	HDAC2;HDAC1	2372	Color2 [A=255, R=169, G=169, B=169]	1	4	6	6	6	17	17	17	55.364	0	18.525	175390000	15	23.203	23.0737	22.0568	22.2742	+	1.78279	-0.972887
P46781;B5MCT8;C9JM19;F2Z3C0;A8MXK4	P46781;B5MCT8;C9JM19	40S ribosomal protein S9	RPS9	1708	Color2 [A=255, R=169, G=169, B=169]	1	4	8	8	8	29.4	29.4	29.4	22.591	0	19.281	580240000	21	24.1981	24.4578	23.0373	23.665	+	0.988712	-0.976805
Q6P5Z2	Q6P5Z2	Serine/threonine-protein kinase N3	PKN3	2206	Color2 [A=255, R=169, G=169, B=169]	1	4	5	5	5	10.2	10.2	10.2	99.419	0	14.994	46552000	8	21.809	21.3827	20.935	20.2326	+	0.876975	-1.01206
A0A6Q8PFJ0;P02545;A0A804HL68;A0A6Q8PHQ9;A0A6Q8PF80;A0A6Q8PGH0;A0A6Q8PFM1;A0A6Q8PF59;A0A6Q8PFF5	A0A6Q8PFJ0;P02545;A0A804HL68;A0A6Q8PHQ9;A0A6Q8PF80	Prelamin-A/C;Lamin-A/C	LMNA	391	Color2 [A=255, R=169, G=169, B=169]	1	4	40	40	3	51	51	7.8	80.902	0	323.31	6914700000	122	27.4953	27.2759	26.2438	26.4985	+	1.57878	-1.01443
A8MX75;A0A804HK53;E7EVE9;P18074;A0A804HL97;K7EKF3;A0A804HK75;K7EIT8;K7ENL1	A8MX75;A0A804HK53;E7EVE9;P18074;A0A804HL97	TFIIH basal transcription factor complex helicase XPD subunit	ERCC2	506	Color2 [A=255, R=169, G=169, B=169]	1	4	5	5	5	9.9	9.9	9.9	80.511	0	14.898	47062000	7	21.1349	21.8179	20.0168	20.9027	+	0.676263	-1.01666
P63104;B0AZS6;E7EX29;B7Z2E6;H0YB80;E7ESK7;E9PD24;E7EVZ2;E5RGE1;E5RIR4	P63104;B0AZS6;E7EX29;B7Z2E6;H0YB80	14-3-3 protein zeta/delta	YWHAZ	1890	Color2 [A=255, R=169, G=169, B=169]	1	4	14	11	11	54.3	46.5	46.5	27.745	0	183.13	1613800000	28	25.7732	26.1882	25.4075	24.5155	+	0.759354	-1.01923
O43399;A0A087WYR3;A0A087WZ51	O43399;A0A087WYR3;A0A087WZ51	Tumor protein D54	TPD52L2	60	Color2 [A=255, R=169, G=169, B=169]	1	4	4	4	4	28.2	28.2	28.2	22.237	0	23.919	51056000	9	21.5209	21.4839	20.1181	20.8404	+	0.976605	-1.02311
P43686	P43686	26S protease regulatory subunit 6B	PSMC4	1699	Color2 [A=255, R=169, G=169, B=169]	1	4	13	13	13	37.8	37.8	37.8	47.366	0	54.875	460360000	29	23.3059	23.7402	22.6021	22.3776	+	1.28677	-1.03317
P28074;H0YJM8	P28074	Proteasome subunit beta type-5	PSMB5	1596	Color2 [A=255, R=169, G=169, B=169]	1	4	8	8	8	36.5	36.5	36.5	28.48	0	44.159	82109000	10	21.5189	22.3725	20.4903	21.3306	+	0.645847	-1.03527
P28482;H0YDH9;K7ELV1;B3KR49;K7EN18;E9PBK7;E9PJF0;E9PQW4;P27361;P31152;Q16659	P28482	Mitogen-activated protein kinase 1	MAPK1	1598	Color2 [A=255, R=169, G=169, B=169]	1	4	3	3	3	14.7	14.7	14.7	41.389	0	13.13	31329000	4	21.4308	21.2825	20.4275	20.2139	+	1.81279	-1.03594
P49368;B4DUR8;Q5SZX6;E9PRC8;E9PM09;Q5SZX9;E9PQ35;Q5SZW8	P49368;B4DUR8	T-complex protein 1 subunit gamma	CCT3	1735	Color2 [A=255, R=169, G=169, B=169]	1	4	24	24	24	41.8	41.8	41.8	60.533	0	89.521	2015200000	64	25.7204	25.7764	24.619	24.7922	+	2.12322	-1.04281
Q00325;F8VVM2;F8VWR4;F8VWQ0	Q00325;F8VVM2	Phosphate carrier protein, mitochondrial	SLC25A3	1928	Color2 [A=255, R=169, G=169, B=169]	1	4	10	10	10	28.2	28.2	28.2	40.094	0	29.491	930300000	28	24.9906	25.1936	23.9263	24.1513	+	1.6975	-1.05332
P35998;C9JX88;C9JLS9	P35998;C9JX88	26S protease regulatory subunit 7	PSMC2	676	Color2 [A=255, R=169, G=169, B=169]	1	4	16	16	16	40	40	40	48.633	0	54.211	313570000	25	23.6001	23.5302	22.6855	22.3061	+	1.50831	-1.06935
P48643;E7ENZ3;B7ZAR1;E9PCA1;D6RIZ7	P48643;E7ENZ3;B7ZAR1;E9PCA1	T-complex protein 1 subunit epsilon	CCT5	1726	Color2 [A=255, R=169, G=169, B=169]	1	4	16	16	16	33.6	33.6	33.6	59.67	0	105.25	1201900000	46	25.4761	25.7426	24.5714	24.5003	+	1.7931	-1.07356
Q3ZCQ8;M0R0C3;M0R2F8;M0R003;M0R1Y4;M0QXC3;M0R2Z3;M0R303;M0R2D2;M0R047	Q3ZCQ8;M0R0C3;M0R2F8;M0R003	Mitochondrial import inner membrane translocase subunit TIM50	TIMM50	2135	Color2 [A=255, R=169, G=169, B=169]	1	4	10	10	10	34.3	34.3	34.3	39.646	0	100.92	819790000	23	25.7173	24.8775	24.1071	24.3298	+	0.882749	-1.07897
Q9BVI4;F5H303	Q9BVI4	Nucleolar complex protein 4 homolog	NOC4L	2513	Color2 [A=255, R=169, G=169, B=169]	1	4	5	5	5	10.5	10.5	10.5	58.467	0	11.009	55641000	9	21.149	21.4241	19.9992	20.4076	+	1.31895	-1.08315
Q01650;A0A0C4DGL4	Q01650	Large neutral amino acids transporter small subunit 1	SLC7A5	1940	Color2 [A=255, R=169, G=169, B=169]	1	4	5	5	5	11.2	11.2	11.2	55.01	0	28.252	267580000	14	23.2474	23.675	22.4118	22.3265	+	1.42457	-1.09203
Q9UKX7;B0QY21	Q9UKX7;B0QY21	Nuclear pore complex protein Nup50	NUP50	2711	Color2 [A=255, R=169, G=169, B=169]	1	4	4	4	4	12.8	12.8	12.8	50.144	0	22.99	62549000	7	21.4202	22.0518	20.7709	20.5077	+	1.07019	-1.09668
P07355;H0YMW4;H0YN42;H0YMU9;H0YMD0;A6NMY6;H0YM50;H0YL33;H0YNB8;H0YKS4;H0YNP5;H0YN28;H0YMM1;A0A7I2V4P4;H0YKX9;H0YMT9;H0YLV6;H0YKZ7;H0YKL9;H0YNA0;H0YKV8;H0YMD9;H0YKN4;H0YLE2	P07355;H0YMW4;H0YN42;H0YMU9;H0YMD0;A6NMY6;H0YM50;H0YL33;H0YNB8;H0YKS4;H0YNP5;H0YN28	Annexin A2;Annexin;Putative annexin A2-like protein	ANXA2;ANXA2P2	1407	Color2 [A=255, R=169, G=169, B=169]	1	4	24	24	24	67	67	67	38.604	0	323.31	14122000000	100	28.44	28.6291	27.4016	27.457	+	2.10482	-1.10521
Q99613;B5ME19;H3BPE3;H3BPE4;H3BTY8	Q99613;B5ME19	Eukaryotic translation initiation factor 3 subunit C;Eukaryotic translation initiation factor 3 subunit C-like protein	EIF3C;EIF3CL	2475	Color2 [A=255, R=169, G=169, B=169]	1	4	14	14	14	18.4	18.4	18.4	105.34	0	71.656	347010000	28	23.1772	24.1105	22.8221	22.2488	+	0.744049	-1.10845
P46977;A0A0C4DH80;E9PN73;E9PI32;H0YET6	P46977	Dolichyl-diphosphooligosaccharide--protein glycosyltransferase subunit STT3A	STT3A	1715	Color2 [A=255, R=169, G=169, B=169]	1	4	12	12	11	16.6	16.6	15.6	80.529	0	27.735	292400000	17	23.1472	23.0709	22.5543	21.4377	+	0.732818	-1.11308
Q14739;A0A494C1L1;C9JXK0	Q14739;A0A494C1L1;C9JXK0	Lamin-B receptor	LBR	347	Color2 [A=255, R=169, G=169, B=169]	1	4	4	4	4	7.3	7.3	7.3	70.702	0	10.638	96491000	9	21.9094	22.1869	21.1213	20.7466	+	1.38621	-1.11421
P13674	P13674	Prolyl 4-hydroxylase subunit alpha-1	P4HA1	1480	Color2 [A=255, R=169, G=169, B=169]	1	4	5	5	5	10.5	10.5	10.5	61.049	0	16.636	51866000	5	21.3937	21.3974	20.9058	19.6552	+	0.66455	-1.11504
P05141;Q9H0C2	P05141	ADP/ATP translocase 2;ADP/ATP translocase 2, N-terminally processed	SLC25A5	1396	Color2 [A=255, R=169, G=169, B=169]	1	4	10	10	4	31.2	31.2	15.4	32.852	0	49.434	4912000000	31	27.4824	27.4385	26.448	26.2341	+	2.0275	-1.1194
H0Y6Y8;B1AL05;Q8N983;H0YBU8;M0R051	H0Y6Y8;B1AL05;Q8N983;H0YBU8	39S ribosomal protein L43, mitochondrial	MRPL43	565	Color2 [A=255, R=169, G=169, B=169]	1	4	3	3	3	20.1	20.1	20.1	18.657	0	9.8695	46749000	3	22.0925	21.4565	20.5246	20.7763	+	1.08931	-1.12402
F6TLX2;Q9HC38;I3L3Q4;I3L1I0	F6TLX2;Q9HC38;I3L3Q4	Glyoxalase domain-containing protein 4	GLOD4	903	Color2 [A=255, R=169, G=169, B=169]	1	4	3	3	3	6.8	6.8	6.8	54.719	0	9.0393	35410000	6	21.4097	20.8269	19.4377	20.5347	+	0.67797	-1.13212
P62195;J3QQM1;J3QSA9;J3QLH6;J3KRP2;J3QSE0;J3QRW1;J3QRR3;A0A6Q8PGU6;Q8NB90	P62195;J3QQM1;J3QSA9;J3QLH6;J3KRP2;J3QSE0	26S protease regulatory subunit 8	PSMC5	1856	Color2 [A=255, R=169, G=169, B=169]	1	4	11	11	11	32	32	32	45.626	0	97.273	425680000	21	24.8064	24.605	23.4488	23.6736	+	1.77103	-1.14445
Q6UWP8	Q6UWP8	Suprabasin	SBSN	2213	Color2 [A=255, R=169, G=169, B=169]	1	4	3	3	3	18.3	18.3	18.3	60.54	0	28.673	33018000	7	21.5095	21.0283	20.512	19.7312	+	0.887815	-1.14731
E9PM69;R4GNH3;P17980;E9PMD8;E9PKD5;E9PN50;E9PLG2	E9PM69;R4GNH3;P17980;E9PMD8;E9PKD5;E9PN50	26S protease regulatory subunit 6A	PSMC3	850	Color2 [A=255, R=169, G=169, B=169]	1	4	7	7	7	24.4	24.4	24.4	44.323	0	19.853	84767000	14	21.5663	21.6972	21.0544	19.9139	+	0.736068	-1.14757
Q99832;F8WAM2;F8WBP8	Q99832	T-complex protein 1 subunit eta	CCT7	2485	Color2 [A=255, R=169, G=169, B=169]	1	4	16	16	16	38.3	38.3	38.3	59.366	0	106.47	864020000	44	24.6025	24.4117	23.2574	23.4578	+	1.84841	-1.14954
B9A062;A0A7I2V2U6;P13995;A0A7I2YQD4;A0A7I2V482;B8ZZU9	B9A062;A0A7I2V2U6;P13995;A0A7I2YQD4;A0A7I2V482;B8ZZU9	Bifunctional methylenetetrahydrofolate dehydrogenase/cyclohydrolase, mitochondrial;NAD-dependent methylenetetrahydrofolate dehydrogenase;Methenyltetrahydrofolate cyclohydrolase	MTHFD2	415	Color2 [A=255, R=169, G=169, B=169]	1	4	2	2	2	9.9	9.9	9.9	23.867	0	5.9419	27293000	4	21.5419	20.8658	19.805	20.2938	+	0.960472	-1.15446
E9PK47;P06737	E9PK47;P06737	Alpha-1,4 glucan phosphorylase;Glycogen phosphorylase, liver form	PYGL	839	Color2 [A=255, R=169, G=169, B=169]	1	4	16	16	13	23.8	23.8	20.5	94.069	0	78.019	266980000	29	22.7117	23.2673	21.7959	21.8702	+	1.26741	-1.15645
P15880;H0YEN5;E9PMM9;I3L404;E9PM36;E9PQD7;E9PPT0	P15880;H0YEN5;E9PMM9;I3L404;E9PM36;E9PQD7	40S ribosomal protein S2	RPS2	1501	Color2 [A=255, R=169, G=169, B=169]	1	4	7	7	7	27.3	27.3	27.3	31.324	0	24.252	407610000	17	24.2878	23.4024	22.9125	22.4557	+	0.838342	-1.16095
P11216;H0Y4Z6;P11217	P11216	Glycogen phosphorylase, brain form	PYGB	1459	Color2 [A=255, R=169, G=169, B=169]	1	4	12	9	9	17.4	14.2	14.2	96.695	0	26.393	251180000	18	24.0595	24.0025	22.3761	23.3565	+	0.850528	-1.16473
Q5W0G0;Q5W0F9;B4DN67;Q96J84	Q5W0G0;Q5W0F9;B4DN67;Q96J84	Kin of IRRE-like protein 1	KIRREL	589	Color2 [A=255, R=169, G=169, B=169]	1	4	5	5	5	11.9	11.9	11.9	63.099	0	12.055	39753000	8	21.2395	21.0137	20.0864	19.8315	+	1.68588	-1.16758
Q9NVI7;Q5SV16	Q9NVI7	ATPase family AAA domain-containing protein 3A	ATAD3A	2621	Color2 [A=255, R=169, G=169, B=169]	1	4	12	12	4	23.3	23.3	8.2	71.368	0	63.613	572790000	19	24.4884	24.1375	22.796	23.4914	+	1.02067	-1.16926
P07910;G3V2Q1;G3V4C1;B2R5W2;B4DY08;G3V4W0;G3V576;G3V5V7;A0A0G2JPF8;A0A0G2JNQ3;G3V2D6;G3V575;G3V555;B7ZW38;O60812;P0DMR1;B2RXH8;B4DSU6;G3V251;G3V3K6;G3V5X6;G3V4M8;G3V2H6	P07910;G3V2Q1;G3V4C1;B2R5W2;B4DY08;G3V4W0;G3V576;G3V5V7;A0A0G2JPF8;A0A0G2JNQ3;G3V2D6;G3V575;G3V555;B7ZW38;O60812;P0DMR1;B2RXH8	Heterogeneous nuclear ribonucleoproteins C1/C2;Heterogeneous nuclear ribonucleoprotein C-like 3;Heterogeneous nuclear ribonucleoprotein C-like 1;Heterogeneous nuclear ribonucleoprotein C-like 4;Heterogeneous nuclear ribonucleoprotein C-like 2	HNRNPC;HNRNPCL3;HNRNPCL1;HNRNPCL4;HNRNPCL2	571	Color2 [A=255, R=169, G=169, B=169]	1	4	9	9	9	26.1	26.1	26.1	33.67	0	42.226	695970000	18	25.4734	24.9195	24.0336	23.9923	+	1.29329	-1.18345
A0A087WX92;O15403	A0A087WX92;O15403	Monocarboxylate transporter 7	SLC16A6	50	Color2 [A=255, R=169, G=169, B=169]	1	4	3	3	3	6.9	6.9	6.9	57.494	0	8.2103	30449000	4	21.5557	20.6142	20.0799	19.7113	+	0.844918	-1.1894
P39023;H7C422;H7C3M2;G5E9G0;B5MCW2;F8WCR1;Q92901	P39023;H7C422;H7C3M2;G5E9G0;B5MCW2	60S ribosomal protein L3	RPL3	1674	Color2 [A=255, R=169, G=169, B=169]	1	4	10	10	10	31	31	31	46.108	0	51.426	365870000	19	24.0928	23.5996	22.6758	22.6204	+	1.39439	-1.19811
Q9BW92;U3KQG0;F6S7Q7;Q5T5E9;U3KQ50	Q9BW92;U3KQG0;F6S7Q7	Threonine--tRNA ligase, mitochondrial	TARS2	2518	Color2 [A=255, R=169, G=169, B=169]	1	4	11	11	11	18.9	18.9	18.9	81.035	0	34.748	121400000	14	21.6999	22.0137	20.3159	20.9767	+	1.09458	-1.21052
C9J9W2;Q14847;F6S2S5;J3KSN1	C9J9W2;Q14847;F6S2S5	LIM and SH3 domain protein 1	LASP1	651	Color2 [A=255, R=169, G=169, B=169]	1	4	4	4	4	26.5	26.5	26.5	18.98	0	12.604	49776000	9	21.782	20.9503	20.0017	20.3057	+	0.952679	-1.21243
Q08211	Q08211	ATP-dependent RNA helicase A	DHX9	1966	Color2 [A=255, R=169, G=169, B=169]	1	4	24	24	24	25	25	25	140.96	0	115.8	681090000	41	24.3112	23.2048	23.1593	21.9089	+	0.552425	-1.22391
P43243;A8MXP9;A0A0R4J2E8;D6REM6;D6R991;B3KM87;H0Y8T4;D6RE02;D6RIA2;D6RBI2;D6RAY2;D6RAM9;A0A1B0GX04;D6RBK5;D6R8Z5;D6REK4;D6RCM3;D6RBS2;D6R9F3;D6RB45	P43243;A8MXP9;A0A0R4J2E8;D6REM6;D6R991	Matrin-3	MATR3	200	Color2 [A=255, R=169, G=169, B=169]	1	4	13	13	13	20.1	20.1	20.1	94.622	0	62.472	554270000	30	24.5878	24.0646	22.7247	23.4721	+	0.940208	-1.22776
P62424;Q5T8U2;Q5T8U3	P62424;Q5T8U2;Q5T8U3	60S ribosomal protein L7a	RPL7A	1867	Color2 [A=255, R=169, G=169, B=169]	1	4	12	12	12	34.6	34.6	34.6	29.995	0	43.612	736660000	28	25.0837	25.0025	23.8981	23.7322	+	2.25112	-1.22794
P62191;G3V4X1	P62191	26S protease regulatory subunit 4	PSMC1	1855	Color2 [A=255, R=169, G=169, B=169]	1	4	14	14	14	38.6	38.6	38.6	49.184	0	168.9	432740000	33	23.7452	23.5748	22.7456	22.1093	+	1.19004	-1.23261
D6RCD7;P38646;A0A7I2V2G2;A0A7I2V3F7;A0A7I2V2S7;A0A7I2YQB2;H0Y8K0;A0A3B3ITI4;H0Y8S0	D6RCD7;P38646;A0A7I2V2G2;A0A7I2V3F7;A0A7I2V2S7;A0A7I2YQB2;H0Y8K0	Stress-70 protein, mitochondrial	HSPA9	750	Color2 [A=255, R=169, G=169, B=169]	1	4	31	31	31	53.5	53.5	53.5	72.25	0	319.83	6181600000	111	27.1195	27.0508	25.7872	25.9156	+	2.46046	-1.23379
Q86UY8;H7C3S8;H7C193	Q86UY8	5-nucleotidase domain-containing protein 3	NT5DC3	2259	Color2 [A=255, R=169, G=169, B=169]	1	4	5	5	5	10.2	10.2	10.2	63.419	0	29.101	69006000	7	21.5307	22.2179	20.9454	20.3281	+	0.936945	-1.23752
D6RH20;G5EA06;Q92552;D6RJC7	D6RH20;G5EA06;Q92552;D6RJC7	28S ribosomal protein S27, mitochondrial	MRPS27	757	Color2 [A=255, R=169, G=169, B=169]	1	4	4	4	4	13	13	13	34.458	0	13.589	38056000	6	20.7455	21.1933	19.8763	19.5619	+	1.34981	-1.25027
P35579;Q5BKV1;B1AH99;A0A6E1W127;P12883;P13535;Q9UKX3;Q9Y623;P13533;P12882;Q9UKX2;A7E2Y1	P35579	Myosin-9	MYH9	1651	Color2 [A=255, R=169, G=169, B=169]	1	4	162	144	135	68.6	61.3	58.3	226.53	0	323.31	133720000000	738	30.7684	30.7927	29.5043	29.553	+	3.32534	-1.2519
A0A7I2V3X0;A0A0A0MRX9;A0A7I2V3B6;A0A7I2V5C6;A0A7I2V5H2;A0A7I2YQX5;A0A7I2YQT2;Q5JRX3;A0A7I2V397;A0A7I2V4N3;A0A7I2V5R2;H0Y4F7;H0Y7L7;A0A7I2V449	A0A7I2V3X0;A0A0A0MRX9;A0A7I2V3B6;A0A7I2V5C6;A0A7I2V5H2;A0A7I2YQX5;A0A7I2YQT2;Q5JRX3;A0A7I2V397;A0A7I2V4N3;A0A7I2V5R2;H0Y4F7	Presequence protease, mitochondrial	PITRM1	112	Color2 [A=255, R=169, G=169, B=169]	1	4	4	4	4	6.7	6.7	6.7	88.458	0	9.0194	41059000	5	21.2202	21.3267	19.8941	20.1432	+	1.94108	-1.25483
A0A2R8YD12;A0A024QZX5;A0A087X1N8;P35237;A0A2R8Y6A7	A0A2R8YD12;A0A024QZX5;A0A087X1N8;P35237;A0A2R8Y6A7	Serpin B6	SERPINB6	1	Color2 [A=255, R=169, G=169, B=169]	1	4	3	3	3	12	12	12	38.124	0	12.7	46726000	5	21.6782	22.3547	20.8114	20.7116	+	1.17478	-1.25496
O75717;C9JYB3	O75717	WD repeat and HMG-box DNA-binding protein 1	WDHD1	1307	Color2 [A=255, R=169, G=169, B=169]	1	4	5	5	5	5.4	5.4	5.4	125.97	0	10.49	40386000	6	21.0023	20.7984	19.8686	19.3721	+	1.38456	-1.28003
Q9NZL9;H7C0X7;E5RJR3	Q9NZL9	Methionine adenosyltransferase 2 subunit beta	MAT2B	2648	Color2 [A=255, R=169, G=169, B=169]	1	4	5	5	5	21	21	21	37.551	0	18.976	89382000	11	22.5424	21.8475	21.3796	20.4292	+	0.796789	-1.29053
P22314;Q5JRR6;Q5JRS1;Q5JRS3;Q5JRS2;Q5JRR9;Q5JRS0	P22314	Ubiquitin-like modifier-activating enzyme 1	UBA1	1555	Color2 [A=255, R=169, G=169, B=169]	1	4	11	11	11	15.8	15.8	15.8	117.85	0	63.263	347800000	25	23.5981	23.6431	22.0197	22.6392	+	1.27357	-1.29113
A0A7P0Z4F9;P55265;A0A3B3IRQ9;A0A7P0Z4K3;A0A3B3ISU1;A0A3B3ISX1;A0A3B3ITG9;A0A7P0TA14	A0A7P0Z4F9;P55265;A0A3B3IRQ9;A0A7P0Z4K3;A0A3B3ISU1;A0A3B3ISX1	Double-stranded RNA-specific adenosine deaminase	ADAR	490	Color2 [A=255, R=169, G=169, B=169]	1	4	11	11	11	14.8	14.8	14.8	101.54	0	36.938	123220000	17	22.2002	22.0899	20.4205	21.277	+	1.02074	-1.29626
Q9Y2W2;F5H5G4	Q9Y2W2	WW domain-binding protein 11	WBP11	2757	Color2 [A=255, R=169, G=169, B=169]	1	4	3	3	3	5.3	5.3	5.3	69.997	0	7.1152	51770000	6	21.8742	21.8872	20.1592	20.9919	+	1.05305	-1.30512
Q9BRK4;B1AL11;B1AL12;B1AL13;C9J3R8;O60513	Q9BRK4	Leucine zipper putative tumor suppressor 2	LZTS2	2494	Color2 [A=255, R=169, G=169, B=169]	1	4	6	6	6	13.8	13.8	13.8	72.759	0	21.264	37521000	7	20.5945	21.293	19.6395	19.6245	+	1.19267	-1.31174
A0A2U3TZL8;H7BYN4;A0A7I2V5Y5;Q02241	A0A2U3TZL8;H7BYN4;A0A7I2V5Y5;Q02241	Kinesin-like protein;Kinesin-like protein KIF23	KIF23	293	Color2 [A=255, R=169, G=169, B=169]	1	4	7	7	7	11.9	11.9	11.9	92.682	0	49.617	64583000	8	21.9001	21.4143	19.9319	20.7542	+	0.956368	-1.31419
P62269;J3JS69;A0A0G2JQH2;Q5GGW2	P62269	40S ribosomal protein S18	RPS18	1860	Color2 [A=255, R=169, G=169, B=169]	1	4	8	8	8	43.4	43.4	43.4	17.718	0	41.255	310120000	14	23.8664	24.0086	22.7671	22.4583	+	1.79384	-1.32475
P26373;J3QSB4;H3BTH3;J3KS98	P26373;J3QSB4	60S ribosomal protein L13	RPL13	1579	Color2 [A=255, R=169, G=169, B=169]	1	4	7	7	7	34.1	34.1	34.1	24.261	0	32.457	381300000	12	24.3042	23.8523	22.6969	22.8086	+	1.53065	-1.32551
O75439;G3V0E4;F8WAZ6;F8WEA6;F8WBE1	O75439;G3V0E4;F8WAZ6	Mitochondrial-processing peptidase subunit beta	PMPCB	1296	Color2 [A=255, R=169, G=169, B=169]	1	4	6	6	6	15.3	15.3	15.3	54.366	0	26.233	51033000	8	21.4506	21.4074	19.5808	20.6085	+	0.91379	-1.33438
A0A087WWU8;D6R904;A0A494C0G0;Q5VU61;H0YL80	A0A087WWU8		TPM3	49	Color2 [A=255, R=169, G=169, B=169]	1	4	23	23	7	58.6	58.6	18.1	26.42	0	208.72	7936700000	79	28.349	28.2413	26.8675	27.0495	+	2.20759	-1.33667
P18031;B4DSN5	P18031;B4DSN5	Tyrosine-protein phosphatase non-receptor type 1;Tyrosine-protein phosphatase non-receptor type	PTPN1	1523	Color2 [A=255, R=169, G=169, B=169]	1	4	6	6	6	16.6	16.6	16.6	49.966	0	24.371	154680000	13	22.4026	23.0795	22.1278	20.6561	+	0.623977	-1.34907
P26641	P26641	Elongation factor 1-gamma	EEF1G	1583	Color2 [A=255, R=169, G=169, B=169]	1	4	16	16	16	33.6	33.6	33.6	50.118	0	67.205	1569100000	42	25.3514	25.5876	24.1382	24.1014	+	2.11064	-1.3497
O75955;A0A140T9R1;A0A140T9W4;A2AB10;A2AB09;A0A140T9X0;A2AB12;A0A0G2JJQ6;A2AB13;A0A140T959;A0A140T974;A2AB11;A0A140T9C3;A0A140T907;A0A140T905;A0A140T910;A2ABJ5;A0A140T957;A0A140T9B1	O75955;A0A140T9R1;A0A140T9W4	Flotillin-1	FLOT1	1317	Color2 [A=255, R=169, G=169, B=169]	1	4	12	12	12	36.1	36.1	36.1	47.355	0	37.696	235760000	17	22.0263	23.4371	20.7745	21.9866	+	0.547541	-1.35111
P50750	P50750	Cyclin-dependent kinase 9	CDK9	1757	Color2 [A=255, R=169, G=169, B=169]	1	4	2	2	2	6.7	6.7	6.7	42.777	0	4.8568	20983000	4	20.6823	21.217	20.4177	18.777	+	0.589083	-1.3523
Q12792;F8VS81;F8VRG3;F8W1Q9	Q12792;F8VS81	Twinfilin-1	TWF1	1985	Color2 [A=255, R=169, G=169, B=169]	1	4	7	7	6	22.6	22.6	20.6	40.282	0	48.898	137070000	19	22.9696	22.4941	21.4361	21.32	+	1.50633	-1.3538
P32322;E2QRB3;J3KQ22;J3QL24;J3QR88;J3QLK9;J3QL32;J3QKT4;J3QL23;J3KTA8;J3QKT3;J3QRZ0;J3KSA9	P32322;E2QRB3;J3KQ22;J3QL24;J3QR88;J3QLK9;J3QL32;J3QKT4	Pyrroline-5-carboxylate reductase 1, mitochondrial;Pyrroline-5-carboxylate reductase	PYCR1	1634	Color2 [A=255, R=169, G=169, B=169]	1	4	10	10	10	47.6	47.6	47.6	33.36	0	76.753	816820000	31	25.1497	24.9518	24.1212	23.2717	+	1.04611	-1.35429
P78371;F5GWF6;F8VQ14	P78371;F5GWF6;F8VQ14	T-complex protein 1 subunit beta	CCT2	1907	Color2 [A=255, R=169, G=169, B=169]	1	4	21	21	21	46	46	46	57.488	0	177.99	1360000000	51	25.4483	25.3001	24.0331	23.9977	+	2.50485	-1.35882
A0A7I2V2R3;A0A7I2V5D8;P51991;A0A7I2V402;A0A7I2V4J6;A0A7I2V4G0;H7C1J8	A0A7I2V2R3;A0A7I2V5D8;P51991;A0A7I2V402;A0A7I2V4J6;A0A7I2V4G0	Heterogeneous nuclear ribonucleoprotein A3	HNRNPA3	413	Color2 [A=255, R=169, G=169, B=169]	1	4	13	12	12	42.6	42.6	42.6	35.411	0	93.829	568550000	26	24.5416	24.0184	23.4952	22.33	+	0.780985	-1.36743
Q9Y4I1;F8WE88;E7ERV5	Q9Y4I1;F8WE88	Unconventional myosin-Va	MYO5A	2783	Color2 [A=255, R=169, G=169, B=169]	1	4	110	2	1	58	2	0.8	215.4	0	55.379	642360000	10	25.3797	25.5845	23.9189	24.3028	+	1.61497	-1.37123
A0A2R8Y804;A0A2R8Y543;A0A2R8Y5C3;A0A2R8Y750;A0A2R8Y5Z1;B4DGU4;A0A2R8YCH5;A0A2R8Y7Z0;A0A2R8Y5A3;P35222;A0A2R8Y6G0;A0A2R8YG06;A0A2R8Y815	A0A2R8Y804;A0A2R8Y543;A0A2R8Y5C3;A0A2R8Y750;A0A2R8Y5Z1;B4DGU4;A0A2R8YCH5;A0A2R8Y7Z0;A0A2R8Y5A3;P35222	Catenin beta-1	CTNNB1	264	Color2 [A=255, R=169, G=169, B=169]	1	4	7	5	5	12.5	9.1	9.1	77.206	0	19.926	37454000	9	21.1106	21.2809	19.5977	20.041	+	1.54534	-1.37646
O15355	O15355	Protein phosphatase 1G	PPM1G	1227	Color2 [A=255, R=169, G=169, B=169]	1	4	10	10	10	25.6	25.6	25.6	59.271	0	50.227	191630000	15	22.386	22.0533	20.1581	21.5183	+	0.727659	-1.38147
P49790	P49790	Nuclear pore complex protein Nup153	NUP153	1745	Color2 [A=255, R=169, G=169, B=169]	1	4	14	14	14	12.3	12.3	12.3	153.94	0	46.024	83977000	17	21.8306	21.6314	20.3799	20.3176	+	2.24785	-1.38228
P49411;H3BNU3	P49411	Elongation factor Tu, mitochondrial	TUFM	1736	Color2 [A=255, R=169, G=169, B=169]	1	4	21	21	21	55.1	55.1	55.1	49.541	0	281.53	4512200000	75	26.6687	26.651	25.153	25.3925	+	2.13008	-1.38709
J3KTF8;J3QQX2;P52565;J3KRE2;J3KS60;J3KRY1	J3KTF8;J3QQX2;P52565;J3KRE2;J3KS60;J3KRY1	Rho GDP-dissociation inhibitor 1	ARHGDIA	1107	Color2 [A=255, R=169, G=169, B=169]	1	4	6	6	6	40.4	40.4	40.4	21.517	0	57.993	751690000	20	25.6868	25.5385	23.8239	24.6032	+	1.14374	-1.39913
Q9HCN8	Q9HCN8	Stromal cell-derived factor 2-like protein 1	SDF2L1	2586	Color2 [A=255, R=169, G=169, B=169]	1	4	2	2	2	19	19	19	23.598	0	18.095	56656000	4	22.2332	22.0232	21.1782	20.2647	+	1.02056	-1.40676
Q86YV5	Q86YV5	Tyrosine-protein kinase SgK223	SGK223	2272	Color2 [A=255, R=169, G=169, B=169]	1	4	4	4	4	3.1	3.1	3.1	149.62	0	7.7186	45758000	6	21.5029	21.6164	19.7455	20.5597	+	1.1205	-1.40703
A8MXV4	A8MXV4	Nucleoside diphosphate-linked moiety X motif 19, mitochondrial	NUDT19	551	Color2 [A=255, R=169, G=169, B=169]	1	4	2	2	2	6.9	6.9	6.9	42.233	0	7.1835	40899000	4	21.1757	21.9474	20.0933	20.2078	+	1.1633	-1.411
Q8NHP8	Q8NHP8	Putative phospholipase B-like 2;Putative phospholipase B-like 2 32 kDa form;Putative phospholipase B-like 2 45 kDa form	PLBD2	2323	Color2 [A=255, R=169, G=169, B=169]	1	4	4	4	4	7.3	7.3	7.3	65.471	0	7.3291	38241000	5	22.1114	21.1608	19.7375	20.6886	+	0.773292	-1.42305
P46013	P46013	Antigen KI-67	MKI67	1703	Color2 [A=255, R=169, G=169, B=169]	1	4	7	7	7	3.7	3.7	3.7	358.69	0	15.871	48627000	9	21.6001	21.9079	20.1691	20.4655	+	1.66938	-1.4367
P40227;Q92526;J3KRI6	P40227	T-complex protein 1 subunit zeta	CCT6A	1676	Color2 [A=255, R=169, G=169, B=169]	1	4	16	16	16	37.1	37.1	37.1	58.024	0	132.65	1476800000	39	25.3343	25.8537	24.1733	24.1202	+	1.50807	-1.44723
P17987;E7EQR6;F5H282;E7ERF2;F5GZ03;F5GZI8;F5H136;F5GYL4;F5H676;F5H726;F5H7Y1	P17987;E7EQR6;F5H282;E7ERF2	T-complex protein 1 subunit alpha	TCP1	1522	Color2 [A=255, R=169, G=169, B=169]	1	4	19	19	19	42.3	42.3	42.3	60.343	0	94.254	1045500000	44	24.2659	24.3456	23.1596	22.5524	+	1.37849	-1.44972
P49720;A0A087WXQ8;A0A087WY10;A0A087WUL2	P49720;A0A087WXQ8;A0A087WY10;A0A087WUL2	Proteasome subunit beta type-3	PSMB3	1738	Color2 [A=255, R=169, G=169, B=169]	1	4	2	2	2	14.1	14.1	14.1	22.949	0	6.6475	40157000	5	21.9533	21.0955	19.4419	20.6922	+	0.711103	-1.45734
O75915;F8WF90;C9JQU6;F8WF33	O75915;F8WF90;C9JQU6;F8WF33	PRA1 family protein 3	ARL6IP5	1313	Color2 [A=255, R=169, G=169, B=169]	1	4	3	3	3	20.7	20.7	20.7	21.614	0	12.741	47425000	5	21.4311	21.6306	20.0631	20.0785	+	2.33166	-1.46008
K7ENG2;P26368	K7ENG2;P26368	Splicing factor U2AF 65 kDa subunit	U2AF2	1136	Color2 [A=255, R=169, G=169, B=169]	1	4	7	7	7	37.5	37.5	37.5	33.901	0	35.839	327670000	19	23.407	24.0214	22.3096	22.1938	+	1.36883	-1.46254
A0A087X0W7;A0A087WT95;Q86TX2;P49753;G3V4F2;Q3I5F7	A0A087X0W7;A0A087WT95;Q86TX2;P49753;G3V4F2	Acyl-coenzyme A thioesterase 1;Acyl-coenzyme A thioesterase 2, mitochondrial	ACOT2;ACOT1	14	Color2 [A=255, R=169, G=169, B=169]	1	4	4	4	4	12.6	12.6	12.6	46.292	0	13.696	67584000	6	22.0527	21.8707	19.8892	21.0975	+	0.859654	-1.46835
H0YDD4;E9PEJ4;A0A7P0TBK2;A0A7P0TAG1;A0A7P0TAX2;A0A7P0TBE2;P10515;A0A7P0TA47;A0A7P0Z4G4;A0A7P0T997;A0A7P0Z423;A0A7P0T9N8;A0A7P0Z459	H0YDD4;E9PEJ4;A0A7P0TBK2;A0A7P0TAG1;A0A7P0TAX2;A0A7P0TBE2;P10515;A0A7P0TA47;A0A7P0Z4G4;A0A7P0T997	Acetyltransferase component of pyruvate dehydrogenase complex;Dihydrolipoyllysine-residue acetyltransferase component of pyruvate dehydrogenase complex, mitochondrial	DLAT	481	Color2 [A=255, R=169, G=169, B=169]	1	4	8	8	8	19.8	19.8	19.8	55.717	0	48.894	754350000	24	25.3277	25.5904	24.0503	23.916	+	2.00686	-1.47586
G3V1C3;Q9BZZ5;E9PQK6;H0YER7	G3V1C3;Q9BZZ5;E9PQK6	Apoptosis inhibitor 5	API5	936	Color2 [A=255, R=169, G=169, B=169]	1	4	6	6	6	12.9	12.9	12.9	57.56	0	38.867	96096000	8	21.8581	22.2559	20.8421	20.3179	+	1.33526	-1.47701
Q14566	Q14566	DNA replication licensing factor MCM6	MCM6	2055	Color2 [A=255, R=169, G=169, B=169]	1	4	8	8	8	12.3	12.3	12.3	92.888	0	18.438	63840000	10	21.9345	21.4394	19.9746	20.4075	+	1.34602	-1.4959
P26640;A0A140T936;A0A140T954;A2ABF4;A0A0G2JJT9;A0A140T904;H0Y426	P26640;A0A140T936	Valine--tRNA ligase	VARS	1582	Color2 [A=255, R=169, G=169, B=169]	1	4	16	16	16	15.9	15.9	15.9	140.47	0	65.033	285830000	36	22.9163	23.0031	21.151	21.7743	+	1.38239	-1.49707
P13861;H7C1L0;H7C330;C9J830;P31323	P13861;H7C1L0	cAMP-dependent protein kinase type II-alpha regulatory subunit	PRKAR2A	1483	Color2 [A=255, R=169, G=169, B=169]	1	4	4	4	4	14.1	14.1	14.1	45.518	0	12.375	58399000	7	21.8656	21.3408	20.0365	20.1633	+	1.51203	-1.5033
C9JLU1;P52434	C9JLU1;P52434	DNA-directed RNA polymerases I, II, and III subunit RPABC3	POLR2H	667	Color2 [A=255, R=169, G=169, B=169]	1	4	2	2	2	16.9	16.9	16.9	16.925	0	7.7309	37655000	6	21.7879	21.2846	20.0919	19.9689	+	1.54751	-1.50581
Q8WVX9;E9PNW8;E9PPB8	Q8WVX9;E9PNW8	Fatty acyl-CoA reductase 1	FAR1	2350	Color2 [A=255, R=169, G=169, B=169]	1	4	7	7	7	17.3	17.3	17.3	59.356	0	22.013	133530000	15	22.2605	22.065	19.9027	21.4008	+	0.736463	-1.511
A0A5K1VW95;P40925;B9A041;B8ZZ51;C9JF79;C9JRL4;C9JLV6	A0A5K1VW95;P40925;B9A041;B8ZZ51;C9JF79	Malate dehydrogenase, cytoplasmic;Malate dehydrogenase	MDH1	370	Color2 [A=255, R=169, G=169, B=169]	1	4	7	7	7	26.6	26.6	26.6	38.507	0	46.478	358910000	15	24.32	23.2176	22.1993	22.3093	+	0.951587	-1.51447
P02794;G3V192;G3V1D1;E9PRK8;E9PKY7;E9PQR3;E9PPQ4;E9PKM5;E9PK45	P02794;G3V192;G3V1D1	Ferritin heavy chain;Ferritin heavy chain, N-terminally processed;Ferritin	FTH1	1377	Color2 [A=255, R=169, G=169, B=169]	1	4	7	7	7	45.9	45.9	45.9	21.225	0	36.658	259360000	20	23.8323	23.379	22.4735	21.7085	+	1.11679	-1.51466
P61978;Q5T6W2;S4R457;S4R359	P61978;Q5T6W2	Heterogeneous nuclear ribonucleoprotein K	HNRNPK	1850	Color2 [A=255, R=169, G=169, B=169]	1	4	19	19	19	48.6	48.6	48.6	50.976	0	259.73	3621900000	64	26.764	26.9691	25.2903	25.373	+	2.28812	-1.53486
Q14318;M0R2K9;U3KQI1;U3KQ64;A0A0A0MTJ1	Q14318;M0R2K9	Peptidyl-prolyl cis-trans isomerase FKBP8;Peptidyl-prolyl cis-trans isomerase	FKBP8	2049	Color2 [A=255, R=169, G=169, B=169]	1	4	3	3	3	11.4	11.4	11.4	44.561	0	35.165	44890000	6	21.6531	21.7832	20.3019	20.0612	+	2.10607	-1.53661
Q13405;H0YDP7;E9PNF1;E9PI78	Q13405;H0YDP7;E9PNF1	39S ribosomal protein L49, mitochondrial	MRPL49	2012	Color2 [A=255, R=169, G=169, B=169]	1	4	4	4	4	25.9	25.9	25.9	19.198	0	16.428	39410000	5	21.1775	21.1669	19.5787	19.6795	+	2.96774	-1.54309
Q9NZ01;M0R2N5;M0R3C3	Q9NZ01;M0R2N5	Very-long-chain enoyl-CoA reductase	TECR	1168	Color2 [A=255, R=169, G=169, B=169]	1	4	6	6	6	21.1	21.1	21.1	36.034	0	20.951	221410000	13	23.6603	23.1872	21.8461	21.899	+	1.64326	-1.55122
Q96AY3;H0Y827;K7ELI6;K7ESG6;C9JPC3;K7EM43	Q96AY3;H0Y827	Peptidyl-prolyl cis-trans isomerase FKBP10	FKBP10	2397	Color2 [A=255, R=169, G=169, B=169]	1	4	8	8	8	16.3	16.3	16.3	64.244	0	27.971	128240000	12	21.6943	21.8976	20.1102	20.375	+	1.9448	-1.55335
P51809;E5RH06	P51809	Vesicle-associated membrane protein 7	VAMP7	1773	Color2 [A=255, R=169, G=169, B=169]	1	4	4	4	4	15.5	15.5	15.5	24.935	0	8.203	36829000	8	20.8668	21.1969	19.1257	19.828	+	1.24421	-1.55507
P17931;G3V3R6	P17931;G3V3R6	Galectin-3;Galectin	LGALS3	1521	Color2 [A=255, R=169, G=169, B=169]	1	4	5	5	5	25.6	25.6	25.6	26.152	0	27.082	295130000	13	24.0135	23.1021	21.9747	22.0277	+	1.1175	-1.55655
O43290;E9PQI8	O43290	U4/U6.U5 tri-snRNP-associated protein 1	SART1	1242	Color2 [A=255, R=169, G=169, B=169]	1	4	8	8	8	14.5	14.5	14.5	90.254	0	20.666	93962000	12	21.9246	21.3535	20.3371	19.8266	+	1.25567	-1.55717
Q00839;A0A1W2PPS1;A0A1W2PP35;A0A1X7SBS1;Q5RI18;A0A1W2PQL0;A0A1W2PP34;A0A1W2PPL4;A0A1W2PPH7;A0A1W2PRZ7;A0A1W2PQ74;A0A1W2PQD4;A0A1W2PRI6;A0A1W2PP22	Q00839;A0A1W2PPS1;A0A1W2PP35;A0A1X7SBS1;Q5RI18;A0A1W2PQL0;A0A1W2PP34;A0A1W2PPL4;A0A1W2PPH7	Heterogeneous nuclear ribonucleoprotein U	HNRNPU	1934	Color2 [A=255, R=169, G=169, B=169]	1	4	15	15	15	19.9	19.9	19.9	90.583	0	76.963	1298100000	39	25.0599	25.3238	23.6081	23.642	+	2.14675	-1.56685
P78527;F5GX40	P78527	DNA-dependent protein kinase catalytic subunit	PRKDC	1910	Color2 [A=255, R=169, G=169, B=169]	1	4	49	49	49	14.2	14.2	14.2	469.08	0	222.9	769620000	74	23.9568	24.0928	22.1562	22.7593	+	1.43439	-1.56705
Q04917;F8WEB6;A2IDB1;A2IDB2	Q04917	14-3-3 protein eta	YWHAH	1952	Color2 [A=255, R=169, G=169, B=169]	1	4	5	4	4	26	22	22	28.218	0	66.657	84439000	9	22.4111	22.1873	20.7859	20.6529	+	2.17295	-1.57979
Q15008;C9J7B7;C9J0E9;H7C531	Q15008	26S proteasome non-ATPase regulatory subunit 6	PSMD6	2067	Color2 [A=255, R=169, G=169, B=169]	1	4	9	9	9	22.4	22.4	22.4	45.531	0	28.955	92712000	11	21.9973	21.8446	20.282	20.3918	+	2.45519	-1.58407
A0A7I2V2H3;A0A024RA52;P25787;H3BT36;A0A7I2YQP7;C9JCK5	A0A7I2V2H3;A0A024RA52;P25787	Proteasome subunit alpha type;Proteasome subunit alpha type-2	PSMA2	5	Color2 [A=255, R=169, G=169, B=169]	1	4	3	3	3	26.9	26.9	26.9	19.914	0	10.545	79788000	6	21.9357	22.627	21.0176	20.3679	+	1.10367	-1.5886
Q5M775;A0A7I2V486;A0A7I2V416;A0A7P0TBP2;A0A7I2YQJ3;A0A7I2V451;A0A7P0Z4I1;A0A7P0TB87;A0A7I2V562;A0A7P0TAS3;J3QS22;A0A7P0T9K0;J3KRB9;J3KSG2;A0A7I2V5G2;J3QQM0;J3KRN9;A0A7P0TBD3	Q5M775;A0A7I2V486;A0A7I2V416;A0A7P0TBP2;A0A7I2YQJ3;A0A7I2V451;A0A7P0Z4I1;A0A7P0TB87;A0A7I2V562;A0A7P0TAS3;J3QS22;A0A7P0T9K0	Cytospin-B	SPECC1	430	Color2 [A=255, R=169, G=169, B=169]	1	4	8	8	8	11.2	11.2	11.2	118.58	0	23.909	136740000	12	22.7781	22.8281	22.1387	20.2886	+	0.642031	-1.58946
Q9Y2S7;B4DEM9	Q9Y2S7;B4DEM9	Polymerase delta-interacting protein 2	POLDIP2	2755	Color2 [A=255, R=169, G=169, B=169]	1	4	7	7	7	23.6	23.6	23.6	42.033	0	23.976	97989000	11	22.123	21.7721	20.0205	20.6438	+	1.34015	-1.6154
P61201;B4DIH5;H0YKU5;H0YMC2;H0YM03	P61201;B4DIH5	COP9 signalosome complex subunit 2	COPS2	1835	Color2 [A=255, R=169, G=169, B=169]	1	4	8	8	8	19.4	19.4	19.4	51.596	0	17.307	81751000	14	22.1168	22.5417	20.7157	20.7071	+	1.77427	-1.61783
Q02878;F8VZ45;U3KQR5;F8VR69;F8VZA3;F8VWR1;F8VU16	Q02878	60S ribosomal protein L6	RPL6	1948	Color2 [A=255, R=169, G=169, B=169]	1	4	10	10	10	38.9	38.9	38.9	32.728	0	59.104	240730000	17	23.9872	23.298	21.2207	22.8287	+	0.686937	-1.61786
A0A494C0M1;P52701;A0A087WWJ1;C9JH55;C9J8Y8;C9J7Y7;A0A087WYT6	A0A494C0M1;P52701;A0A087WWJ1	DNA mismatch repair protein Msh6	MSH6	335	Color2 [A=255, R=169, G=169, B=169]	1	4	6	6	6	5.9	5.9	5.9	142.85	0	14.846	70159000	9	21.6323	22.128	20.0628	20.4599	+	1.4389	-1.61873
O60701;E7ER95;E7ER83;E7ETF4;E7EV97	O60701	UDP-glucose 6-dehydrogenase	UGDH	1272	Color2 [A=255, R=169, G=169, B=169]	1	4	5	5	5	14.8	14.8	14.8	55.023	0	19.655	85810000	7	22.6699	22.3608	20.8116	20.9747	+	1.94305	-1.62218
Q969X5	Q969X5	Endoplasmic reticulum-Golgi intermediate compartment protein 1	ERGIC1	2388	Color2 [A=255, R=169, G=169, B=169]	1	4	2	2	2	7.9	7.9	7.9	32.592	0	6.3764	49898000	4	21.5544	22.359	19.7634	20.8987	+	0.840157	-1.62569
A0A5H1ZRQ2;A0A1X7SBZ2;Q92841	A0A5H1ZRQ2;A0A1X7SBZ2;Q92841	Probable ATP-dependent RNA helicase DDX17	DDX17	251	Color2 [A=255, R=169, G=169, B=169]	1	4	24	16	16	38	27.4	27.4	80.457	0	78.788	489400000	40	22.9578	23.4784	20.9326	22.2358	+	0.83776	-1.63389
B4DY09;Q12905;X6R6Z1;A0A0A0MRL0	B4DY09;Q12905;X6R6Z1	Interleukin enhancer-binding factor 2	ILF2	598	Color2 [A=255, R=169, G=169, B=169]	1	4	10	10	10	34.1	34.1	34.1	38.91	0	44.87	448180000	22	23.7859	24.0143	22.1696	22.3444	+	2.12083	-1.64308
Q96TC7;H0YLG5;H0YNE5;H0YMB1	Q96TC7;H0YLG5	Regulator of microtubule dynamics protein 3	RMDN3	2465	Color2 [A=255, R=169, G=169, B=169]	1	4	3	3	3	9.6	9.6	9.6	52.118	0	8.7801	48851000	5	21.4975	22.0979	20.1938	20.1062	+	1.49121	-1.6477
Q9H8Y8	Q9H8Y8	Golgi reassembly-stacking protein 2	GORASP2	2573	Color2 [A=255, R=169, G=169, B=169]	1	4	5	5	5	17.3	17.3	17.3	47.145	0	14.694	59569000	9	21.892	21.4906	19.8721	20.213	+	1.60951	-1.64878
Q86T03;G3V5T5	Q86T03	Type 1 phosphatidylinositol 4,5-bisphosphate 4-phosphatase	TMEM55B	2252	Color2 [A=255, R=169, G=169, B=169]	1	4	3	3	3	15.2	15.2	15.2	29.469	0	6.5779	49125000	5	22.5762	21.9513	20.4162	20.8028	+	1.33765	-1.65424
P61247;D6RG13;D6RAT0;D6RB09;E9PFI5;H0Y9Y4;D6R9B6;H0Y8L7;D6RAS7;D6RED7;D6RGE0;D6RI02	P61247;D6RG13;D6RAT0;D6RB09;E9PFI5;H0Y9Y4;D6R9B6;H0Y8L7;D6RAS7	40S ribosomal protein S3a	RPS3A	1839	Color2 [A=255, R=169, G=169, B=169]	1	4	12	12	12	46.2	46.2	46.2	29.945	0	44.239	566830000	30	24.6664	23.8201	22.5522	22.6208	+	1.22303	-1.65679
Q9P2E9;A0A087WVV2;F8W7S5;A0A087WU26;A2A2S5;V9GY78;H9KV85;E9PN67;C9J066;Q8N4C6	Q9P2E9;A0A087WVV2;F8W7S5	Ribosome-binding protein 1	RRBP1	2665	Color2 [A=255, R=169, G=169, B=169]	1	4	27	27	27	23.7	23.7	23.7	152.45	0	143.43	455620000	48	23.5274	23.2788	21.4165	22.0128	+	1.45956	-1.68848
P28066	P28066	Proteasome subunit alpha type-5	PSMA5	1593	Color2 [A=255, R=169, G=169, B=169]	1	4	6	6	6	31.5	31.5	31.5	26.411	0	46.811	316140000	15	24.2224	24.2144	21.8197	23.2376	+	0.853868	-1.6897
Q9Y230;M0R0Y3;X6R2L4;M0QXI6	Q9Y230;M0R0Y3;X6R2L4	RuvB-like 2	RUVBL2	2742	Color2 [A=255, R=169, G=169, B=169]	1	4	10	10	10	27.2	27.2	27.2	51.156	0	35.574	162180000	17	22.122	22.4843	20.8592	20.3667	+	1.50596	-1.69017
Q53FV1;F6WST4;A0A1B0GXE7;F8VXD5;Q9P0S3;F8VWV8;J3KTF9;J3QRM9;Q8N138	Q53FV1;F6WST4;A0A1B0GXE7;F8VXD5;Q9P0S3	ORM1-like protein 2;ORM1-like protein 1	ORMDL2;ORMDL1	2143	Color2 [A=255, R=169, G=169, B=169]	1	4	3	3	3	22.2	22.2	22.2	17.363	0	9.7134	24887000	5	21.0423	20.6652	18.7148	19.604	+	1.13957	-1.6943
P84077;P61204;F5H423;F5H0C7;C9J1Z8;P84085;H0YGG7	P84077;P61204;F5H423;F5H0C7;C9J1Z8;P84085	ADP-ribosylation factor 1;ADP-ribosylation factor 3;ADP-ribosylation factor 5	ARF1;ARF3;ARF5	1836	Color2 [A=255, R=169, G=169, B=169]	1	4	8	8	4	54.7	54.7	26	20.697	0	34.682	285270000	16	23.4767	23.5877	23.0257	20.6483	+	0.537123	-1.69523
Q5W0J0;Q9NP72;A0A804HJ83;A0A087X163;A0A804HIY1;A0A804HIM2;A0A804HL88;A0A804HKV1;A0A804HLG5;A0A804HK95;A0A804HKH8;A0A804HJJ8;A0A804HIB9;B7Z4P9	Q5W0J0;Q9NP72;A0A804HJ83;A0A087X163;A0A804HIY1;A0A804HIM2;A0A804HL88;A0A804HKV1;A0A804HLG5;A0A804HK95;A0A804HKH8;A0A804HJJ8;A0A804HIB9;B7Z4P9	Ras-related protein Rab-18	RAB18	2186	Color2 [A=255, R=169, G=169, B=169]	1	4	2	2	2	16.1	16.1	16.1	18.023	0	8.9807	41161000	4	22.3358	21.9514	20.4299	20.4589	+	1.89882	-1.69915
P61088;F8VZ29;F8VSD4;F8VV71;Q5JXB2;F8VQQ8	P61088;F8VZ29;F8VSD4;F8VV71;Q5JXB2	Ubiquitin-conjugating enzyme E2 N;Putative ubiquitin-conjugating enzyme E2 N-like	UBE2N;UBE2NL	1830	Color2 [A=255, R=169, G=169, B=169]	1	4	4	4	4	36.8	36.8	36.8	17.138	0	14.571	65985000	5	22.3364	21.8931	20.5893	20.2294	+	1.5702	-1.70541
O96019;H7C5S0;O94805	O96019	Actin-like protein 6A	ACTL6A	1357	Color2 [A=255, R=169, G=169, B=169]	1	4	4	4	4	14.9	14.9	14.9	47.46	0	11.804	49719000	5	21.976	21.8334	20.5414	19.8271	+	1.37672	-1.7205
P49756;E9PQU5	P49756	RNA-binding protein 25	RBM25	1743	Color2 [A=255, R=169, G=169, B=169]	1	4	3	3	3	4.3	4.3	4.3	100.18	0	6.3261	50009000	5	21.9614	21.501	19.8243	20.1952	+	1.54908	-1.7215
A0A3B3IUB5;Q8TCT9;A0A075B6F6;A0A0S2Z6F0;A0A3B3IT72;A0A0C4DGU3	A0A3B3IUB5;Q8TCT9;A0A075B6F6;A0A0S2Z6F0;A0A3B3IT72	Minor histocompatibility antigen H13	HM13	322	Color2 [A=255, R=169, G=169, B=169]	1	4	4	4	4	13.1	13.1	13.1	46.313	0	18.924	101280000	9	22.4155	21.6986	19.6805	20.9874	+	0.832885	-1.72312
A0A5F9ZHN7;Q9NTJ5;E9PGZ4;F8WDN7;C9JV50;F8WCQ2;C9J3E3	A0A5F9ZHN7;Q9NTJ5;E9PGZ4;F8WDN7	Phosphatidylinositide phosphatase SAC1	SACM1L	364	Color2 [A=255, R=169, G=169, B=169]	1	4	12	12	12	21.3	21.3	21.3	69.359	0	26.045	112820000	14	21.8955	22.2316	20.2732	20.4006	+	1.97227	-1.72668
P67809;H0Y449;Q9Y2T7;C9J5V9	P67809;H0Y449;Q9Y2T7	Nuclease-sensitive element-binding protein 1;Y-box-binding protein 2	YBX1;YBX2	1897	Color2 [A=255, R=169, G=169, B=169]	1	4	8	8	4	42.6	42.6	30.2	35.924	0	108.47	254790000	20	23.1054	23.0445	21.5456	21.1358	+	1.85484	-1.7342
A0A7I2V4J2;A0A7I2V5Y7;A0A7I2V535;Q15233;A0A7I2V4K9;A0A7P0MRW0;A0A7I2V4N2;A0A7I2V464;C9JYS8;H7C367;C9IZL7;C9J4X2;A0A7I2YQK8	A0A7I2V4J2;A0A7I2V5Y7;A0A7I2V535;Q15233;A0A7I2V4K9;A0A7P0MRW0;A0A7I2V4N2;A0A7I2V464;C9JYS8	Non-POU domain-containing octamer-binding protein	NONO	437	Color2 [A=255, R=169, G=169, B=169]	1	4	13	13	13	33.1	33.1	33.1	53.818	0	112.42	651970000	37	24.3151	24.3454	23.2764	21.908	+	0.898539	-1.73806
Q06323;H0YKK6;H0YLU2	Q06323	Proteasome activator complex subunit 1	PSME1	1959	Color2 [A=255, R=169, G=169, B=169]	1	4	7	7	7	31.7	31.7	31.7	28.723	0	22.966	107020000	10	21.8903	21.9093	19.291	21.0184	+	0.742905	-1.74512
Q7KZF4;H7C597	Q7KZF4	Staphylococcal nuclease domain-containing protein 1	SND1	2227	Color2 [A=255, R=169, G=169, B=169]	1	4	25	25	25	36.4	36.4	36.4	102	0	132.13	904600000	56	23.5465	23.6711	21.9998	21.7238	+	2.12937	-1.747
Q9BWD1	Q9BWD1	Acetyl-CoA acetyltransferase, cytosolic	ACAT2	2519	Color2 [A=255, R=169, G=169, B=169]	1	4	7	7	7	24.4	24.4	24.4	41.35	0	40.14	302250000	16	22.6977	23.7089	20.3872	22.5202	+	0.558392	-1.74965
P38606;C9JVW8;C9JA17	P38606	V-type proton ATPase catalytic subunit A	ATP6V1A	1671	Color2 [A=255, R=169, G=169, B=169]	1	4	15	15	15	30.3	30.3	30.3	68.303	0	61.26	710400000	27	24.9402	25.0767	23.4056	23.1044	+	2.05663	-1.75342
A0A1W2PQ90;Q92878;A0A494C1B7;A0A494C0Y7;E7ESD9;A0A494BZX5;A0A494C122;E7EN38	A0A1W2PQ90;Q92878;A0A494C1B7	DNA repair protein RAD50	RAD50	250	Color2 [A=255, R=169, G=169, B=169]	1	4	5	5	5	5.3	5.3	5.3	142.94	0	14.407	57722000	8	21.5693	21.9513	20.2454	19.7631	+	1.53254	-1.75603
E7ETZ4;Q9Y6E2;Q75MG1;B5MCH7;E7EMS9;E9PFE3;C9JF98;F8WDX8;B5MCE7;E9PFD4	E7ETZ4;Q9Y6E2;Q75MG1;B5MCH7;E7EMS9	Basic leucine zipper and W2 domain-containing protein 2	BZW2	799	Color2 [A=255, R=169, G=169, B=169]	1	4	7	7	7	17.6	17.6	17.6	46.913	0	23.303	98878000	13	21.8261	22.2359	20.4616	20.0679	+	1.60347	-1.76621
P09525;Q6P452;B4E1S2	P09525;Q6P452;B4E1S2	Annexin A4;Annexin	ANXA4	1437	Color2 [A=255, R=169, G=169, B=169]	1	4	6	6	6	19.7	19.7	19.7	35.882	0	21.8	154690000	11	22.689	22.4377	21.186	20.4066	+	1.30345	-1.76706
O14818;Q8TAA3;H0Y586;F5GY34;A0A087WYS6	O14818;Q8TAA3;H0Y586	Proteasome subunit alpha type-7;Proteasome subunit alpha type-7-like	PSMA7;PSMA8	1201	Color2 [A=255, R=169, G=169, B=169]	1	4	6	6	6	28.6	28.6	28.6	27.887	0	50.491	582730000	17	24.8078	24.8254	22.8813	23.2037	+	2.08737	-1.77409
O75822;H0YGJ7;H0YLP3	O75822	Eukaryotic translation initiation factor 3 subunit J	EIF3J	1310	Color2 [A=255, R=169, G=169, B=169]	1	4	4	4	4	21.7	21.7	21.7	29.062	0	9.1463	76108000	5	22.4136	21.7235	20.3781	20.2093	+	1.42256	-1.77489
A0A7P0TA76;O95573;A0A7P0TBB1;A0A7P0TB52;A0A7P0T8L6;A0A7P0T905;H7BYZ7;A0A7P0TBL9;F5GWH2;C9JC11	A0A7P0TA76;O95573;A0A7P0TBB1;A0A7P0TB52;A0A7P0T8L6;A0A7P0T905;H7BYZ7	Long-chain-fatty-acid--CoA ligase 3	ACSL3	477	Color2 [A=255, R=169, G=169, B=169]	1	4	17	17	15	34.1	34.1	30.1	79.643	0	186.28	1082300000	43	24.5436	24.5743	22.6977	22.8387	+	2.79098	-1.79075
Q9NPJ3	Q9NPJ3	Acyl-coenzyme A thioesterase 13;Acyl-coenzyme A thioesterase 13, N-terminally processed	ACOT13	2596	Color2 [A=255, R=169, G=169, B=169]	1	4	3	3	3	25	25	25	14.96	0	8.6448	103300000	5	22.886	22.7343	21.1195	20.8998	+	2.26344	-1.80057
P23381;G3V3H8;G3V3Y5;G3V423;G3V5U1;G3V456;G3V277;G3V3P2;G3V227;G3V2Y7;H0YJP3;G3V5W1;G3V3S7;G3V3X0	P23381;G3V3H8;G3V3Y5	Tryptophan--tRNA ligase, cytoplasmic;T1-TrpRS;T2-TrpRS	WARS	1561	Color2 [A=255, R=169, G=169, B=169]	1	4	11	11	11	30.6	30.6	30.6	53.165	0	51.795	517170000	28	22.8787	24.9976	21.9992	22.2714	+	0.63172	-1.80284
Q8TC12;G3V2G6;H0YIZ8;G3V234;H0YJ46	Q8TC12;G3V2G6;H0YIZ8;G3V234	Retinol dehydrogenase 11	RDH11	2331	Color2 [A=255, R=169, G=169, B=169]	1	4	4	4	4	18.6	18.6	18.6	35.386	0	14.927	56351000	7	21.2932	21.7986	20.004	19.4777	+	1.41438	-1.80502
[truncated: 740 more rows]

## Sheet: YUHEF_24h_GO_BP
Analysis Type:	PANTHER Overrepresentation Test (Released 20231017)
[truncated: 106 more rows]

## Sheet: YUHEF_24h_GO_CC
Analysis Type:	PANTHER Overrepresentation Test (Released 20231017)
[truncated: 116 more rows]

[truncated: 3 more sheets: YUSIK_24h, YUSIK_24h_GO_BP, YUSIK_24h_GO_CC]
