# Supplementary material for: LZTR1 is a melanoma oncogene that promotes invasion and suppresses apoptosis
Source: Oncogene. 2025 Aug 30;44(41):3974–84. doi: 10.1038/s41388-025-03538-2 (PMC12500468; doi:10.1038/s41388-025-03538-2)
Supplement: Supplementary file 3 — dataset S1, dataset S3, dataset S4A, dataset S4B, dataset S5, dataset S6, dataset S7 [file 41388_2025_3538_MOESM3_ESM.xlsx]

## Sheet: List of Supplementary tables
List of Supplementary Tables
Please notice that Supplementary Table S2: TurboID data is too large to include here and is provided as an in independent excel file.
Supplementary Table S1: Characteristics of melanoma cell lines.
Supplementary Table S3: co-IP data
Supplementary Table S4A: YUSEEP Gene expression in response to shLZTR1 compared to control (CT).
Supplementary Table S4B: YUSIK Gene expression in response to shLZTR1 compared to control (CT)
Supplementary Table S5: Lentiviral vectors MISSION pLKO.1 puromycin bearing shRNA used to test the effect of gene-specific downregulation on cell proliferation.
Supplementary Table S6: Gene expression in normal human melanocytes, nevi and melanomas.
Supplementary Table S7: List of antibodies used in this study (independent excel file)

## Sheet: Supplementary Table S1
Supplementary Table S1: Characteristics of melanoma cell lines*
Name	Mutation	Other Mutation (Ref 1-3)	category	Location of tumor	Date first put in culture	Note
Melanoma/melanocytes	BRAF/NRAS
YUCRATE	BRAF G469A-G, NRAS WT	MAPK6- E520K; FANCA I124F; MC1R R163Q-homozygous; KIT Exons 11, 13,17 intact	Acral	Left lateral foot	2013-02-27
YUHIMO	PDE4DIP-BRAF fusion	~50 mutations. DTX1 D122E, FLT R1060X, MEF2C D123G	Acral	Right groin	2009-11-19
YUSEEP	GOLG4A-RAF1 fusion	19 somatic mutations. DTNBP1-MSRB3 fusion; EWSR1 G290E; 3X MAPK1; SOX10 7X; EP300 5X; CCND1 9X; EMSY 8X; CDKN2A and 2B 1X; NF1 1X	Acral	Left groin node	2016-03-23
YUSIK	BRAF V600E/WT (GAG/GTG), NRAS WT	193 mutations. MAP2K3 P162L; PTEN E288K	Sun-exposed	Right inguinal lymph node	2007-03-19
YUHEF	BRAF WT, NRAS WT	826 mutations. RAC1P29S, NF1 Q853, CUL4A H444Y, BAG3 P209L, RASGRF1 E168K	Sun-exposed	Right lung	2008-07-21
YUGASP	BRAF WT (GTG), NRAS Q61L (CTA/CTA)	296 somatic mutations. BCLAF1 R109C; GNAS P39L;	Sun-exposed	Right inguinal lymph node	2008-12-10
YUZEST	BRAF V600E/V (GAG/GTG)	285 somatic mutations. CDKN2A R58X; SMARCA4 P1090S ; BRCA1 R496C; MC1R R151C-homozygous	Sun-exposed	Right lower back, trunk	2012-02-29
YUSIV	PDE8A-RAF1 fusion; NF1 L626F/L	290 somatic mutations. BRCA1 V772A; TRRAP S722F; PRDX P101L; TP53BP1 P655S; PPP4R4 R229X; (Germline NCOR1 R33H; SMYD3 R103X)	Sun-exposed	Right lateral chest wall	2007-08-20
YUZEST	BRAF V600E	285 somatic mutations.CDKN2A p.R58X; SMARCA4 p.P1090S; BRCA1 p.R496C; MC1R p.R151C.; FGFR p. P252S.	Unknown primary	Left chest	2011-08-26	Tumor was excised after treatement with PLX4032 for 6 months, i.e., BRAF inhibitor resistant
NBMEL	Normal newborn human melanocytes (none)	None	Not relevant	Normal foreskin	Freshly isolated melanocytes
Non-melanoma		Source, American Type Culture Collection (ATCC)
SCC-25	Squamous cell carcinoma	ATCC, CRL-1628, RRID:CVCL_1682
HEK293	Embryonic Kidney Cells	ATCC, PTA-4488, RRID:CVCL_0045
U-87MG	Glioblastoma	ATCC, HTB-14, RRID:CVCL_0022
HEK293T	Used produce lentiviruses	ATCC, CRL-3216, RRID:CVCL_0063
References
1) Krauthammer, M., Kong, Y., Bacchiocchi, A., Evans, P., Pornputtapong, N., Wu, C., McCusker, J. P., Ma, S., Cheng, E., Straub, R., Serin, M., Bosenberg, M., Ariyan, S., Narayan, D., Sznol, M., Kluger, H. M., Mane, S., Schlessinger, J., Lifton, R. P., and Halaban, R. (2015) Exome sequencing identifies recurrent mutations in NF1 and RASopathy genes in sun-exposed melanomas. Nat Genet 47, 996-1002
2) Krauthammer, M., Kong, Y., Ha, B. H., Evans, P., Bacchiocchi, A., McCusker, J. P., Cheng, E., Davis, M. J., Goh, G., Choi, M., Ariyan, S., Narayan, D., Dutton-Regester, K., Capatana, A., Holman, E. C., Bosenberg, M., Sznol, M., Kluger, H. M., Brash, D. E., Stern, D. F., Materin, M. A., Lo, R. S., Mane, S., Ma, S., Kidd, K. K., Hayward, N. K., Lifton, R. P., Schlessinger, J., Boggon, T. J., and…
3) Farshidfar, F., Rhrissorrakrai, K., Levovitz, C., Peng, C., Knight, J., Bacchiocchi, A., Su, J., Yin, M., Sznol, M., Ariyan, S., Clune, J., Olino, K., Parida, L., Nikolaus, J., Zhang, M., Zhao, S., Wang, Y., Huang, G., Wan, M., Li, X., Cao, J., Yan, Q., Chen, X., Newman, A. M., Halaban, R. (2022) Author Correction: Integrative molecular and clinical profiling of acral melanoma links focal ampl…
*Our Melanoma Exome Sequencing phs000933.v4.p1 is publicly available dbGaP: https://www.ncbi.nlm.nih.gov/projects/gap/cgi-bin/study.cgi?study_id=phs000933.v4.p1
as well as our RNA-Seq data:
http://fcb.ycga.yale.edu:3010/nDe7bcV5Mmv9VBQVDaEUwHI_4pu2967/yale_rnaseq

## Sheet: Supplementary Table S3
Supplementary Table S3: Co-Immunoprecipitation (IP) data
The results show LZTR1-HA immunoprecipitated proteins from YUHIMO acral melanoma cells after treatment with doxycycline for 3 days using bead-bound anti-HA monoclonal antibodies. Proteins were eluted with HA-peptide, identified by liquid chromatography-mass spectrometry, and the results were compared to immunoprecipitated proteins from uninduced cells as a negative control.
Protein ID	Majority protein ID	Protein name	Gene name	id	Symbol color	Symbol type	Symbol size	Peptides	Razor + unique peptides	Unique peptides	Sequence coverage [%]	Unique + razor sequence coverage [%]	Unique sequence coverage [%]	Mol. weight [kDa]	Q-value	Score	Intensity	MS/MS count	LFQ intensity YUHIMO_LZ_HA_1	LFQ intensity YUHIMO_LZ_HA_2	LFQ intensity YUHIMO_LZ_HA_3	LFQ intensity YUHIMO_LZ_HA_Dox_1	LFQ intensity YUHIMO_LZ_HA_Dox_2	LFQ intensity YUHIMO_LZ_HA_Dox_3	LFQ intensity YUHIMO_parental_1	LFQ intensity YUHIMO_parental_2	LFQ intensity YUHIMO_parental_3
Q8N653;A0A2R8Y7K3;F8WB67;A0A2R8YCD2;H7BZQ9;H7C0X1;A0A2R8Y656;H7C305;F8WCB6	Q8N653	Leucine-zipper-like transcriptional regulator 1	LZTR1	914	Color2 [A=255, R=169, G=169, B=169]	1	4	43	43	43	48.9	48.9	48.9	94.718	0	323.31	14762000000	395	17.7815	19.1325	17.8482	28.1719	28.1236	28.0971	20.3137	19.7339	19.7246
Q13501;E7EMC7;D6RBF1;C9J6J8;E9PFW8;E3W990;C9JRJ8	Q13501;E7EMC7	Sequestosome-1	SQSTM1	839	Color2 [A=255, R=169, G=169, B=169]	1	4	9	9	9	39.3	39.3	39.3	47.687	0	249.78	807390000	82	19.3274	20.8586	19.5781	26.228	25.859	26.1203	20.331	21.4443	21.2565
P02511;E9PJL7;A0A024R3B9;E9PRA8;E9PNH7;E9PS12	P02511;E9PJL7;A0A024R3B9;E9PRA8;E9PNH7	Alpha-crystallin B chain	CRYAB	560	Color2 [A=255, R=169, G=169, B=169]	1	4	11	11	11	64	64	64	20.159	0	83.948	293530000	38	19.7531	20.179	19.3377	23.5495	24.3538	24.5847	21.0798	20.72	19.3739		also in coIP
P28070	P28070	Proteasome subunit beta type-4	PSMB4	677	Color2 [A=255, R=169, G=169, B=169]	1	4	6	6	6	29.9	29.9	29.9	29.204	0	40.939	82528000	19	19.6625	19.0645	18.8646	23.6023	23.3847	23.221	19.4627	19.5033	20.8412
Q13200;H7C1H2;C9JPC0;H7C2Q3;F8WBS8	Q13200	26S proteasome non-ATPase regulatory subunit 2	PSMD2	836	Color2 [A=255, R=169, G=169, B=169]	1	4	17	17	17	27	27	27	100.2	0	114.42	251580000	47	19.8196	19.2113	19.1448	23.3506	23.2597	24.1259	19.4036	19.9251	20.0317
O00231;J3QRY4;J3QS13	O00231	26S proteasome non-ATPase regulatory subunit 11	PSMD11	500	Color2 [A=255, R=169, G=169, B=169]	1	4	15	15	15	41.2	41.2	41.2	47.463	0	105.06	225070000	44	19.0046	19.126	19.6402	23.4451	23.4691	23.2764	19.7806	19.946	20.8201
P46379;A0A7I2V508;A0A0G2JK23;A0A024RCR6;A0A7P0MQS5;A0A0G2JL47;A0A0G2JJM1;X6REW1;F6S6P2;F6X9W3;F6U341;F6VEM6;F6WML8;A0A1B0GX79;A0A0G2JJR8;A0A7I2V3H1;F6XTU0;F6U1F2;F6UR09;F6TC96;H0Y710;H0Y4L1	P46379;A0A7I2V508;A0A0G2JK23;A0A024RCR6;A0A7P0MQS5;A0A0G2JL47;A0A0G2JJM1;X6REW1;F6S6P2	Large proline-rich protein BAG6	BAG6;BAT3	6	Color2 [A=255, R=169, G=169, B=169]	1	4	17	17	17	22.5	22.5	22.5	119.41	0	145.87	301830000	49	19.568	19.5548	20.8844	23.9442	24.0586	23.9102	20.528	20.518	20.0679
O95817;C9JFK9	O95817	BAG family molecular chaperone regulator 3	BAG3	547	Color2 [A=255, R=169, G=169, B=169]	1	4	13	13	13	30.8	30.8	30.8	61.594	0	105.82	338950000	44	19.7152	19.639	21.028	23.9954	24.0133	23.9739	19.1705	20.0664	19.2878
P25786;F5GX11;B4DEV8	P25786;F5GX11;B4DEV8	Proteasome subunit alpha type-1;Proteasome subunit alpha type	PSMA1	663	Color2 [A=255, R=169, G=169, B=169]	1	4	6	6	6	29.7	29.7	29.7	29.555	0	47.845	114620000	22	19.2052	18.785	21.6071	23.6611	23.7612	23.4983	20.7	19.6581	20.1919
P35998;C9JX88;C9JLS9	P35998;C9JX88	26S protease regulatory subunit 7	PSMC2	281	Color2 [A=255, R=169, G=169, B=169]	1	4	16	16	16	39.3	39.3	39.3	48.633	0	127.49	235680000	42	19.8754	19.739	19.8847	23.4299	23.5482	23.4948	19.5582	20.6238	20.0212
P05023;M0R116;A0A2R8YEY8;A0A0A0MT26;P13637;B1AKY9;P50993;H0Y7C1;P20648;Q13733;P54707;M0QXF2	P05023;M0R116;A0A2R8YEY8;A0A0A0MT26;P13637	Sodium/potassium-transporting ATPase subunit alpha-1;Sodium/potassium-transporting ATPase subunit alpha-3	ATP1A1;ATP1A3	572	Color2 [A=255, R=169, G=169, B=169]	1	4	14	14	14	18.1	18.1	18.1	112.89	0	111.01	204370000	46	19.771	19.1896	19.5814	23.5076	23.5751	22.4154	19.8488	20.1021	19.9145		The protein encoded by this gene belongs to the family of P-type cation transport ATPases, and to the subfamily of Na+/K+ -ATPases. Na+/K+ -ATPase is an integral membrane protein responsible for establishing and maintaining the electrochemical gradients of Na and K ions across the plasma membrane. These gradients are essential for osmoregulation, for sodium-coupled transport of a variety of organ…
O43242;H0YGV8	O43242	26S proteasome non-ATPase regulatory subunit 3	PSMD3	525	Color2 [A=255, R=169, G=169, B=169]	1	4	15	15	15	31.8	31.8	31.8	60.977	0	108.3	163260000	42	19.6964	19.2448	19.2253	22.7276	22.8872	22.7135	20.0789	20.0434	20.9692
P62191;G3V4X1	P62191	26S protease regulatory subunit 4	PSMC1	767	Color2 [A=255, R=169, G=169, B=169]	1	4	9	9	9	25.9	25.9	25.9	49.184	0	86.902	86804000	24	20.2501	18.9203	20.2479	23.0627	23.1476	23.2929	20.275	20.2374	19.6943
P55036;Q5VWC4;H0Y3Y9;A6PVX3;H0Y561;A2A3N6	P55036;Q5VWC4;H0Y3Y9;A6PVX3	26S proteasome non-ATPase regulatory subunit 4	PSMD4	749	Color2 [A=255, R=169, G=169, B=169]	1	4	8	8	8	23.9	23.9	23.9	40.736	0	104.91	110330000	22	20.3132	19.9074	20.2585	23.4565	23.5797	23.418	19.8985	19.7931	20.4877
P43686	P43686	26S protease regulatory subunit 6B	PSMC4	718	Color2 [A=255, R=169, G=169, B=169]	1	4	10	10	10	28.5	28.5	28.5	47.366	0	65.835	152270000	26	19.9978	20.0882	19.1161	23.0376	22.8666	23.1263	19.82	19.3415	19.8375
G3V5Z7;P60900;G3V3U4;G3V3I1;G3V295;G3V4S5;G3V2S7;H0YJC4	G3V5Z7;P60900;G3V3U4;G3V3I1;G3V295	Proteasome subunit alpha type;Proteasome subunit alpha type-6	PSMA6	413	Color2 [A=255, R=169, G=169, B=169]	1	4	5	5	5	24.6	24.6	24.6	28.147	0	37.49	160280000	26	19.1969	22.007	19.8615	23.4422	23.6322	23.7476	21.2696	21.2182	20.647
C9J3L8;C9J5W0;A0A3B3IRT8;E9PAL7;C9IZQ1;P43307	C9J3L8;C9J5W0;A0A3B3IRT8;E9PAL7;C9IZQ1;P43307	Translocon-associated protein subunit alpha	SSR1	127	Color2 [A=255, R=169, G=169, B=169]	1	4	3	3	3	12.8	12.8	12.8	29.573	0	30.138	44745000	9	19.973	18.4002	19.3051	22.5067	22.5792	22.2744	18.6014	20.3295	20.5324
O00487;C9JW37	O00487	26S proteasome non-ATPase regulatory subunit 14	PSMD14	504	Color2 [A=255, R=169, G=169, B=169]	1	4	5	5	5	29.4	29.4	29.4	34.577	0	47.982	104280000	21	20.0071	19.9087	20.9617	23.3453	23.5287	23.5213	19.6275	20.4594	19.1803
Q9UNM6;A0A087WUL9;J3KNQ3;E9PL38;H0YD73;E9PQG3;E9PPD2	Q9UNM6;A0A087WUL9;J3KNQ3;E9PL38	26S proteasome non-ATPase regulatory subunit 13	PSMD13	988	Color2 [A=255, R=169, G=169, B=169]	1	4	9	9	9	27.7	27.7	27.7	42.945	0	62.993	96310000	22	19.8056	20.2855	19.0893	22.7448	23.0153	22.7726	19.4362	18.5948	20.3533
Q7L5D6;C9JPA8;C9JHN8;C9JY46	Q7L5D6	Golgi to ER traffic protein 4 homolog	GET4	903	Color2 [A=255, R=169, G=169, B=169]	1	4	5	5	5	19.3	19.3	19.3	36.504	0	60.548	87758000	23	20.0516	19.0808	19.9001	22.7453	22.8201	22.7537	19.963	20.1788	19.6876
P62829;C9JD32;J3KT29;J3KTJ3;B9ZVP7;J3QQT9	P62829;C9JD32;J3KT29;J3KTJ3;B9ZVP7	60S ribosomal protein L23	RPL23	782	Color2 [A=255, R=169, G=169, B=169]	1	4	4	4	4	26.4	26.4	26.4	14.865	0	40.895	134460000	15	22.6885	18.4054	20.1712	23.4495	23.6474	23.3363	19.4013	19.7679	20.1053
A0A7P0TA85;P35613;A0A087WUV8;A0A7P0TB04;I3L192;A0A7P0T8A7;R4GMX5;R4GN83;A0A2R8YDZ0	A0A7P0TA85;P35613;A0A087WUV8;A0A7P0TB04;I3L192;A0A7P0T8A7	Basigin	BSG	204	Color2 [A=255, R=169, G=169, B=169]	1	4	5	5	5	27.4	27.4	27.4	28.991	0	34.302	77386000	16	19.5682	19.5147	19.9147	22.8731	22.4006	22.8527	18.8359	20.1172	20.0677		lays an important role in targeting the monocarboxylate transporters SLC16A1, SLC16A3, SLC16A8, SLC16A11 and SLC16A12 to the plasma membrane. Plays pivotal roles in spermatogenesis, embryo implantation, neural network formation and tumor progression. Stimulates adjacent fibroblasts to produce matrix metalloproteinases (MMPS). Seems to be a receptor for oligomannosidic glycans. In vitro, promotes …
A0A7I2V641;A0A7I2V2K8;A0A7I2YQY1;A0A7I2V262;A0A7I2V5C8;Q99460;A0A7P0MW50;A0A087WW66;A0A7I2V523;A0A7I2YQI9;A0A7I2V4X0;A0A7I2V479;A0A7I2V491;H7BZR6;C9J9M4;A0A7I2V4A5	A0A7I2V641;A0A7I2V2K8;A0A7I2YQY1;A0A7I2V262;A0A7I2V5C8;Q99460;A0A7P0MW50;A0A087WW66;A0A7I2V523;A0A7I2YQI9;A0A7I2V4X0;A0A7I2V479	26S proteasome non-ATPase regulatory subunit 1	PSMD1	164	Color2 [A=255, R=169, G=169, B=169]	1	4	9	9	9	15.2	15.2	15.2	90.581	0	65.427	131230000	31	20.624	18.9711	20.1261	22.9837	22.6291	23.2326	18.2414	20.381	20.6663
P42677	P42677	40S ribosomal protein S27	RPS27	716	Color2 [A=255, R=169, G=169, B=169]	1	4	3	3	2	31	31	15.5	9.461	0	27.41	108450000	20	19.7661	19.4085	20.1703	24.1701	20.4061	23.7847	19.4461	19.3976	19.4745
C9J406;B9A067;Q16891;H7C463;A0A087WYS0;D6RAW4	C9J406;B9A067;Q16891;H7C463	MICOS complex subunit MIC60	IMMT	257	Color2 [A=255, R=169, G=169, B=169]	1	4	14	14	14	24.4	24.4	24.4	73.253	0	95.976	108200000	32	20.0129	19.9456	19.646	22.7766	22.9917	22.6896	19.3532	19.346	20.7227
A0A0J9YVP0;O95714;A0A3B3IRP6;A0A0G2JPS8	A0A0J9YVP0;O95714;A0A3B3IRP6	E3 ubiquitin-protein ligase HERC2	HERC2	77	Color2 [A=255, R=169, G=169, B=169]	1	4	14	14	14	8.6	8.6	8.6	224.96	0	121.27	137890000	41	20.1529	18.8988	20.3402	22.7637	22.7871	22.6508	19.9538	19.943	20.6033	This gene belongs to the HERC gene family that encodes a group of unusually large proteins, which contain multiple structural domains. All members have at least 1 copy of an N-terminal region showing homology to the cell cycle regulator RCC1 and a C-terminal HECT (homologous to E6-AP C terminus) domain found in a number of E3 ubiquitin protein ligases. Genetic variations in this gene are associat…	E3 ubiquitin-protein ligase that regulates ubiquitin-dependent retention of repair proteins on damaged chromosomes. Recruited to sites of DNA damage in response to ionizing radiation (IR) and facilitates the assembly of UBE2N and RNF8 promoting DNA damage-induced formation of 'Lys-63'-linked ubiquitin chains. Acts as a mediator of binding specificity between UBE2N and RNF8. Involved in the mainte…
P17987;F5H282;E7EQR6;E7ERF2;F5GZI8;F5GYL4;F5GZ03;F5H726;F5H676;F5H136	P17987;F5H282;E7EQR6;E7ERF2	T-complex protein 1 subunit alpha	TCP1	636	Color2 [A=255, R=169, G=169, B=169]	1	4	7	7	7	18.5	18.5	18.5	60.343	0	46.177	49960000	13	20.2883	18.7233	19.2157	22.3185	22.2862	22.3688	20.0384	18.8716	20.3924	CCTA Component of the chaperonin-containing T-complex (TRiC), a molecular chaperone complex that assists the folding of proteins upon ATP hydrolysis. The TRiC complex mediates the folding of WRAP53/TCAB1, thereby regulating telomere maintenance. As part of the TRiC complex may play a role in the assembly of BBSome, a complex involved in ciliogenesis regulating transports vesicles to the cilia. Th…
O00232;J3KTJ5;J3KSK1	O00232	26S proteasome non-ATPase regulatory subunit 12	PSMD12	501	Color2 [A=255, R=169, G=169, B=169]	1	4	8	8	8	19.3	19.3	19.3	52.904	0	60.513	109720000	28	19.9554	19.8935	19.9107	22.8036	22.8365	22.8654	20.3008	18.9561	21.1143
Q15008;C9J0E9;C9J7B7;H7C531	Q15008	26S proteasome non-ATPase regulatory subunit 6	PSMD6	854	Color2 [A=255, R=169, G=169, B=169]	1	4	11	11	11	33.7	33.7	33.7	45.531	0	79.031	109800000	25	19.8216	19.3759	19.6138	22.5951	22.5261	22.3961	20.1978	20.0123	20.5535
P49721;A0A087WVV1	P49721;A0A087WVV1	Proteasome subunit beta type-2	PSMB2	730	Color2 [A=255, R=169, G=169, B=169]	1	4	6	6	6	39.8	39.8	39.8	22.836	0	102.71	89013000	23	19.9011	19.6744	20.1897	22.8358	23.0056	22.616	19.8719	19.408	19.8663
M0QZC5;P62280;M0R1H6;M0R1H5	M0QZC5;P62280	40S ribosomal protein S11	RPS11	493	Color2 [A=255, R=169, G=169, B=169]	1	4	7	7	7	36.4	36.4	36.4	13.997	0	43.135	106720000	19	19.1421	22.6553	20.3491	23.4458	23.8141	23.2884	19.1035	19.5606	19.3362
P28074;H0YJM8	P28074	Proteasome subunit beta type-5	PSMB5	679	Color2 [A=255, R=169, G=169, B=169]	1	4	9	9	9	34.2	34.2	34.2	28.48	0	85.752	132030000	34	19.634	19.5482	20.6123	22.9008	22.7033	22.5305	19.1273	19.157	19.0677
P49720;A0A087WXQ8;A0A087WY10;A0A087WUL2	P49720;A0A087WXQ8;A0A087WY10;A0A087WUL2	Proteasome subunit beta type-3	PSMB3	729	Color2 [A=255, R=169, G=169, B=169]	1	4	5	5	5	33.7	33.7	33.7	22.949	0	69.443	91163000	22	19.8552	21.3417	19.6562	23.0354	23.4025	22.6517	20.1413	20.0705	20.5087
Q15370;A0A0B4J296;B8ZZU8;I3L0M9	Q15370;A0A0B4J296;B8ZZU8;I3L0M9	Transcription elongation factor B polypeptide 2	TCEB2	861	Color2 [A=255, R=169, G=169, B=169]	1	4	4	4	4	31.4	31.4	31.4	13.133	0	24.883	52436000	12	20.0811	20.3759	19.353	22.703	22.751	22.552	20.4878	20.3295	20.1676
Q5HY81;P11441	Q5HY81;P11441	Ubiquitin-like protein 4A	UBL4A	614	Color2 [A=255, R=169, G=169, B=169]	1	4	4	4	4	21.1	21.1	21.1	20.55	0	30.174	49954000	11	19.5861	19.7256	19.8971	22.3382	22.7006	22.3109	20.4959	20.097	19.4839
A0A087X2I1;P62333;H0YJC0;H0YJS8;H0YJX2;H0YJE9;H0YJT1	A0A087X2I1;P62333;H0YJC0	26S protease regulatory subunit 10B	PSMC6	37	Color2 [A=255, R=169, G=169, B=169]	1	4	9	9	9	31	31	31	45.796	0	103.16	86165000	25	19.123	19.7024	19.6402	22.2272	22.2444	22.0769	19.3094	21.2283	19.8941
Q5H909;Q9UNF1;Q5H907;A0A087X070;G5E9N2;Q12816	Q5H909;Q9UNF1;Q5H907	Melanoma-associated antigen D2	MAGED2	879	Color2 [A=255, R=169, G=169, B=169]	1	4	7	7	6	13.6	13.6	11.6	63.138	0	57.885	84010000	20	20.5904	20.4177	20.2123	23.103	22.986	23.1641	20.2609	19.9671	20.5256	This gene is a member of the MAGED gene family. The MAGED genes are clustered on chromosome Xp11. This gene is located in Xp11.2, a hot spot for X-linked intellectual disability (XLID). Mutations in this gene cause a form of transient antenatal Bartter's syndrome. This gene may also be involved in several types of cancer, including breast cancer and melanoma. The protein encoded by this gene is p…
K7EJR3;R4GMR5;P48556;K7EJC1;K7ERW6;K7ENY6	K7EJR3;R4GMR5;P48556;K7EJC1	26S proteasome non-ATPase regulatory subunit 8	PSMD8	481	Color2 [A=255, R=169, G=169, B=169]	1	4	5	5	5	23.2	23.2	23.2	28.065	0	48.514	78670000	10	19.4137	18.9663	20.0894	23.0167	20.3235	23.1489	20.1949	19.1422	19.1711
A0A7I2V2H3;A0A024RA52;P25787;H3BT36;A0A7I2YQP7;C9JCK5	A0A7I2V2H3;A0A024RA52;P25787	Proteasome subunit alpha type;Proteasome subunit alpha type-2	PSMA2	5	Color2 [A=255, R=169, G=169, B=169]	1	4	6	6	6	45.1	45.1	45.1	19.914	0	43.132	106600000	19	21.6131	19.725	20.4021	23.3577	23.0561	23.3373	19.5031	19.7062	19.1134
P20618	P20618	Proteasome subunit beta type-1	PSMB1	643	Color2 [A=255, R=169, G=169, B=169]	1	4	7	7	7	36.1	36.1	36.1	26.489	0	53.095	171400000	27	21.3687	19.6365	21.973	23.4259	23.8276	23.6933	19.524	19.2452	18.8149
Q9Y5V3;Q96JG8	Q9Y5V3	Melanoma-associated antigen D1	MAGED1/NRAGE	1006	Color2 [A=255, R=169, G=169, B=169]	1	4	7	6	6	12.9	11.3	11.3	86.16	0	46.303	54675000	15	18.9854	19.8938	19.8202	22.071	22.2408	22.1845	19.7616	20.7336	20.0335	Involved in the apoptotic response after nerve growth factor (NGF) binding in neuronal cells. Inhibits cell cycle progression, and facilitates NGFR-mediated apoptosis. May act as a regulator of the function of DLX family members. May enhance ubiquitin ligase activity of RING-type zinc finger-containing E3 ubiquitin-protein ligases. Proposed to act through recruitment and/or stabilization of the U…
P0CG48;F5H6Q2;F5H388;B4DV12;F5H265;J3QKN0;F5H2Z3;F5GYU3;Q5PY61;F5H747;J3QTR3;J3QS39;Q96C32;P62979;P62987;P0CG47;F5GXK7;M0R2S1;A0A2R8Y422;M0R1M6;M0R1V7;F5GZ39;J3QSA3	P0CG48;F5H6Q2;F5H388;B4DV12;F5H265;J3QKN0;F5H2Z3;F5GYU3;Q5PY61;F5H747;J3QTR3;J3QS39;Q96C32;P62979;P62987;P0CG47;F5GXK7;M0R2S1;A0A2R8Y422;M0R1M6;M0R1V7;F5GZ39;J3QSA3	Polyubiquitin-C;Ubiquitin;Ubiquitin-40S ribosomal protein S27a;Ubiquitin;40S ribosomal protein S27a;Ubiquitin-60S ribosomal protein L40;Ubiquitin;60S ribosomal protein L40;Polyubiquitin-B;Ubiquitin	UBC;UBB;RPS27A;UBA52	237	Color2 [A=255, R=169, G=169, B=169]	1	4	8	8	8	84.1	84.1	84.1	77.038	0	230.18	13504000000	295	27.1306	27.2769	27.0092	29.6613	29.8442	29.6809	26.4011	26.4855	26.4865
O00141;E9PR89;E9PJN2	O00141;E9PR89	Serine/threonine-protein kinase Sgk1	SGK1	378	Color2 [A=255, R=169, G=169, B=169]	1	4	6	6	6	16.7	16.7	16.7	48.942	0	39.622	36460000	14	19.2191	19.0032	19.6434	21.6375	21.6665	21.9526	19.6278	19.9131	19.3828
Q99832;F8WAM2;F8WBP8	Q99832	T-complex protein 1 subunit eta	CCT7	949	Color2 [A=255, R=169, G=169, B=169]	1	4	6	6	6	11	11	11	59.366	0	36.816	40683000	12	19.7177	19.5575	19.8939	22.2182	22.1974	22.1197	19.5448	19.5167	19.6489
P31689	P31689	DnaJ homolog subfamily A member 1	DNAJA1	692	Color2 [A=255, R=169, G=169, B=169]	1	4	6	6	6	20.9	20.9	20.9	44.868	0	39.451	103310000	23	20.1217	21.3361	21.2587	23.3545	23.3998	23.274	20.7746	19.5513	19.9787
Q5JWF2;P63092;A0A7I2V5R6;Q5JWE9;A0A590UJ58;A0A590UJS2;A0A0A0MR13;A0A590UJR6;A0A590UJQ9;A0A590UJB7;A0A590UJQ2;S4R3V9;A0A590UJI6;A0A590UJY8;B0AZR9;A0A590UJ22;A0A590UJY2;A0A590UKA9;A0A590UK28;A0A590UKA1;A0A590UKB4;A0A590UJJ0;A0A590UJB0;A0A590UJA5;A0A590UJG5;A0A590UKA4;A0A590UJF0;A0A804HIH4;S4R3E3	Q5JWF2;P63092;A0A7I2V5R6;Q5JWE9;A0A590UJ58;A0A590UJS2;A0A0A0MR13;A0A590UJR6;A0A590UJQ9;A0A590UJB7;A0A590UJQ2;S4R3V9;A0A590UJI6;A0A590UJY8;B0AZR9;A0A590UJ22;A0A590UJY2;A0A590UKA9;A0A590UK28;A0A590UKA1;A0A590UKB4;A0A590UJJ0;A0A590UJB0;A0A590UJA5;A0A590UJG5;A0A590UKA4;A0A590UJF0;A0A804HIH4	Guanine nucleotide-binding protein G(s) subunit alpha isoforms XLas;Guanine nucleotide-binding protein G(s) subunit alpha isoforms short	GNAS	192	Color2 [A=255, R=169, G=169, B=169]	1	4	6	5	5	6.6	5.5	5.5	111.02	0	42.047	86477000	11	22.4533	19.1459	19.6515	22.8601	22.7091	22.9722	19.1698	19.3845	20.0088
P13639	P13639	Elongation factor 2	EEF2	621	Color2 [A=255, R=169, G=169, B=169]	1	4	13	13	12	16.3	16.3	15.2	95.337	0	88.878	232710000	44	21.5904	20.0903	22.0117	23.7293	23.6302	23.5465	22.4671	22.5329	22.4274
P04792;A0A6Q8PFK8;A0A6Q8PHJ6;A0A6Q8PGK1;A0A6Q8PFE7;A0A6Q8PF43;A0A6Q8PHA6;A0A6Q8PH65;A0A6Q8PGY2;C9J3N8	P04792;A0A6Q8PFK8;A0A6Q8PHJ6;A0A6Q8PGK1	Heat shock protein beta-1	HSPB1/HSP27	567	Color2 [A=255, R=169, G=169, B=169]	1	4	17	17	17	68.8	68.8	68.8	22.782	0	323.31	5435900000	183	25.763	25.7357	25.631	28.1545	28.0731	28.1071	24.5466	24.6091	24.6158	HSP27 Small heat shock protein which functions as a molecular chaperone probably maintaining denatured proteins in a folding-competent state. Plays a role in stress resistance and actin organization. Through its molecular chaperone activity may regulate numerous biological processes including the phosphorylation and the axonal transport of neurofilament proteins. Belongs to the small heat shock p…
B9A025;P58215;H7C248;E7END4;C9J5M1;B8ZZT6	B9A025;P58215;H7C248;E7END4	Lysyl oxidase homolog 3	LOXL3	256	Color2 [A=255, R=169, G=169, B=169]	1	4	6	6	6	11.9	11.9	11.9	64.846	0	45.204	59377000	13	20.1936	19.5436	19.6581	22.0515	22.3361	22.1873	20.4949	19.7702	20.0961
P62854;Q5JNZ5	P62854;Q5JNZ5	40S ribosomal protein S26;Putative 40S ribosomal protein S26-like 1	RPS26;RPS26P11	784	Color2 [A=255, R=169, G=169, B=169]	1	4	2	2	2	20.9	20.9	20.9	13.015	0	17.45	57798000	11	20.0982	19.4694	19.1008	20.0795	22.9349	22.7516	18.2352	19.155	19.8275
P62195;J3QQM1;J3QSA9;J3KRP2;J3QLH6;J3QSE0;J3QRR3;J3QRW1;J3KTQ9;A0A6Q8PGU6;Q8NB90	P62195;J3QQM1;J3QSA9;J3KRP2	26S protease regulatory subunit 8	PSMC5	768	Color2 [A=255, R=169, G=169, B=169]	1	4	11	11	11	36.5	36.5	36.5	45.626	0	109.9	139760000	32	19.6033	20.5654	20.6555	22.7006	22.5602	22.6348	19.7066	19.1133	19.2286
E9PM69;R4GNH3;P17980;E9PMD8;E9PKD5;E9PLG2;E9PN50	E9PM69;R4GNH3;P17980;E9PMD8;E9PKD5	26S protease regulatory subunit 6A	PSMC3	372	Color2 [A=255, R=169, G=169, B=169]	1	4	10	10	10	34	34	34	44.323	0	82.67	102430000	26	20.4255	19.628	20.3301	22.5326	22.5037	22.3731	20.0959	20.6155	19.9709
P40227;Q92526	P40227;Q92526	T-complex protein 1 subunit zeta;T-complex protein 1 subunit zeta-2	CCT6A;CCT6B	714	Color2 [A=255, R=169, G=169, B=169]	1	4	5	5	5	9.2	9.2	9.2	58.024	0	30.437	63777000	19	19.7845	18.9042	21.0068	22.2736	21.9104	22.1562	20.5056	19.7502	19.8354
P28066	P28066	Proteasome subunit alpha type-5	PSMA5	676	Color2 [A=255, R=169, G=169, B=169]	1	4	6	6	6	25.7	25.7	25.7	26.411	0	50.784	196290000	30	22.1565	22.1241	22.1973	24.2288	24.2959	24.1923	21.535	19.5068	19.7799
A0A7P0T870;A0A7P0Z3Z5;A0A7P0TAK7;A0A7P0Z4B9;Q16531;A0A7P0TB30;A0A7P0T965;F5GY55;F5GZY8;F5H2L3;A0A7P0Z4L2;F5GWI0;A0A7P0TAX4;F5H198	A0A7P0T870;A0A7P0Z3Z5;A0A7P0TAK7;A0A7P0Z4B9;Q16531;A0A7P0TB30;A0A7P0T965;F5GY55	DNA damage-binding protein 1	DDB1	198	Color2 [A=255, R=169, G=169, B=169]	1	4	16	16	16	18.9	18.9	18.9	118.44	0	98.118	115700000	38	20.5124	19.0624	20.7188	22.5342	22.127	21.8376	19.9176	18.8739	19.7823
A0A7I2V4C2;A0A7I2YQU2;A0A7I2YQF8;A0A7I2V3U3;A0A7I2YQC8;A0A7I2YQT9;Q13347;A0A7I2V5V8;A0A7I2V685;A0A7P0MRT9;A0A7I2V2M3;A0A7I2V3N2;A0A7I2V607;A0A7I2YQI2;A0A7I2V613;A0A7I2V640;Q5TFK1;A0A7I2V4S8;A0A7I2YQP9;A0A7I2V3K6;A0A7I2YQI6	A0A7I2V4C2;A0A7I2YQU2;A0A7I2YQF8;A0A7I2V3U3;A0A7I2YQC8;A0A7I2YQT9;Q13347;A0A7I2V5V8;A0A7I2V685;A0A7P0MRT9;A0A7I2V2M3;A0A7I2V3N2;A0A7I2V607;A0A7I2YQI2;A0A7I2V613;A0A7I2V640;Q5TFK1;A0A7I2V4S8;A0A7I2YQP9;A0A7I2V3K6;A0A7I2YQI6	Eukaryotic translation initiation factor 3 subunit I	EIF3I	186	Color2 [A=255, R=169, G=169, B=169]	1	4	4	4	4	26.5	26.5	26.5	20.544	0	26.956	36609000	13	20.2992	19.9028	19.5859	22.0469	21.9804	21.8786	19.2465	19.972	19.3754
P51665;H3BNT7;H3BTM8;H3BQV2	P51665;H3BNT7;H3BTM8	26S proteasome non-ATPase regulatory subunit 7	PSMD7	740	Color2 [A=255, R=169, G=169, B=169]	1	4	6	6	6	23.5	23.5	23.5	37.025	0	42.148	47317000	12	19.6416	19.7527	20.4515	21.9647	22.0643	21.9261	20.0336	20.4107	19.7196
Q9UHV9	Q9UHV9	Prefoldin subunit 2	PFDN2	980	Color2 [A=255, R=169, G=169, B=169]	1	4	3	3	3	22.7	22.7	22.7	16.648	0	31.971	19257000	8	19.7231	18.6709	19.6952	20.9409	21.6126	21.5849	19.9718	20.654	19.6234
F8VQ14;F5GWF6;P78371	F8VQ14;F5GWF6;P78371	T-complex protein 1 subunit beta	CCT2	379	Color2 [A=255, R=169, G=169, B=169]	1	4	8	8	8	28.1	28.1	28.1	44.812	0	54.548	85439000	29	20.0576	21.0235	19.9164	22.2281	22.5263	22.2475	19.3025	20.8876	19.745
Q96CS3	Q96CS3	FAS-associated factor 2	FAF2	934	Color2 [A=255, R=169, G=169, B=169]	1	4	4	4	4	12.6	12.6	12.6	52.623	0	30.612	41242000	13	20.9245	20.5202	19.5626	22.3901	22.3131	22.2799	20.3101	19.1534	20.5886
C9JRZ6;F8WAR4;Q9NX63;A0A286YEX5	C9JRZ6;F8WAR4;Q9NX63;A0A286YEX5	MICOS complex subunit MIC19	CHCHD3	278	Color2 [A=255, R=169, G=169, B=169]	1	4	4	4	4	14.2	14.2	14.2	26.753	0	28.466	34409000	11	19.5891	20.6172	19.6422	21.9113	22.0331	21.8194	19.3119	19.265	20.3169
A0A499FIX8;H7BXI1;A0A087WXU3;A0FGR8	A0A499FIX8;H7BXI1;A0A087WXU3;A0FGR8	Extended synaptotagmin-2	ESYT2	29	Color2 [A=255, R=169, G=169, B=169]	1	4	4	4	4	6.2	6.2	6.2	93.977	0	26.523	20920000	9	19.8218	20.242	18.581	21.3278	21.2181	21.8995	18.9878	19.6654	20.6136
P07900;G3V2J8;Q14568;Q58FG0;Q58FF6;Q58FG1	P07900	Heat shock protein HSP 90-alpha	HSP90AA1/HSP90A	589	Color2 [A=255, R=169, G=169, B=169]	1	4	23	12	12	31.1	16.9	16.9	84.659	0	170.69	268290000	52	22.0851	22.6069	22.1849	24.1099	23.9649	24.5222	21.7172	21.4972	21.8272
O75787;A0A1B0GVW0;A0A1B0GUT7;B7Z1I9;A0A1C7CYW4;A0A1B0GVB9;A0A1B0GTU8;A0A1B0GTB0;A0A1B0GVC7;B7Z413;A0A1B0GU12;H7C3E1;A0A1B0GWJ8;A0A1B0GVI9;A0A1B0GWD6;A0A1B0GV60;A0A1B0GW13;A0A1B0GVZ1;A0A1B0GV24;H7C240;A0A1B0GUV3	O75787;A0A1B0GVW0;A0A1B0GUT7;B7Z1I9;A0A1C7CYW4;A0A1B0GVB9;A0A1B0GTU8;A0A1B0GTB0;A0A1B0GVC7;B7Z413;A0A1B0GU12;H7C3E1;A0A1B0GWJ8;A0A1B0GVI9;A0A1B0GWD6	Renin receptor/ATPase H+ transporting accessory protein 2	ATP6AP2	95	Color2 [A=255, R=169, G=169, B=169]	1	4	6	6	6	18	18	18	39.008	0	39.057	74042000	19	19.6593	21.9632	20.0817	22.4551	22.5664	22.382	19.774	19.7093	20.399	angiotensin maturation; central nervous system maturation; endosomal lumen acidification; eye pigmentation; Golgi lumen acidification; head morphogenesis; intracellular pH reduction; lysosomal lumen acidification; positive regulation of canonical Wnt signaling pathway; positive regulation of transforming growth factor beta1 production; positive regulation of Wnt signaling pathway; proton transmem…	ATP6AP2 Functions as a renin and prorenin cellular receptor. May mediate renin-dependent cellular responses by activating ERK1 and ERK2. By increasing the catalytic efficiency of renin in AGT/angiotensinogen conversion to angiotensin I, it may also play a role in the renin-angiotensin system (RAS). Expressed in brain, heart, placenta, liver, kidney and pancreas. Barely detectable in lung and skel…
E9PB90;P52789;P19367;P52790;B1AR62;Q2TB90	E9PB90;P52789	Hexokinase;Hexokinase-2	HK2	351	Color2 [A=255, R=169, G=169, B=169]	1	4	7	7	7	9.7	9.7	9.7	98.972	0	44.419	30907000	17	19.5564	19.0129	19.1027	20.9714	21.2182	21.0024	19.1396	19.52	20.3436
P51571;A6NLM8	P51571;A6NLM8	Translocon-associated protein subunit delta	SSR4	739	Color2 [A=255, R=169, G=169, B=169]	1	4	4	4	4	28.9	28.9	28.9	18.998	0	29.696	57318000	15	19.846	19.8348	22.1618	22.4826	22.5447	22.3064	20.1737	19.2685	19.7473
I3L1P8;Q02978	I3L1P8;Q02978	Mitochondrial 2-oxoglutarate/malate carrier protein	SLC25A11	462	Color2 [A=255, R=169, G=169, B=169]	1	4	3	3	3	14.9	14.9	14.9	32.182	0	39.902	31405000	16	20.1289	18.6194	19.7796	21.1259	21.5474	21.327	19.9939	19.3278	19.4497	34,062 Da Catalyzes the transport of 2-oxoglutarate across the inner mitochondrial membrane in an electroneutral exchange for malate or other dicarboxylic acids, and plays an important role in several metabolic processes, including the malate-aspartate shuttle, the oxoglutarate/isocitrate shuttle, in gluconeogenesis from lactate, and in nitrogen metabolism. Maintains mitochondrial fusion and fiss…
P50990;H7C4C8;H7C2U0	P50990	T-complex protein 1 subunit theta	CCT8	735	Color2 [A=255, R=169, G=169, B=169]	1	4	7	7	7	14.8	14.8	14.8	59.62	0	63.813	97182000	27	21.1547	20.9681	19.0327	22.1362	22.2533	22.1792	20.9801	21.0258	20.4703
H0YMZ1;H0YL69;P25789;H0YN18;H0YMI6;H0YMA1;H0YLS6;H0YLC2;H0YKT8;H0YKS0	H0YMZ1;H0YL69;P25789;H0YN18;H0YMI6;H0YMA1	Proteasome subunit alpha type;Proteasome subunit alpha type-4	PSMA4	429	Color2 [A=255, R=169, G=169, B=169]	1	4	5	5	5	18.2	18.2	18.2	24.526	0	32.214	180030000	25	21.7319	22.0319	21.8877	23.8658	23.6867	23.504	19.6956	21.2087	19.8797
P60842;J3KT12;J3KTB5;J3QS69;J3QR64;J3QL43;Q14240;E7EQG2;J3QLN6;J3QKZ9;J3KS25;J3KSZ0;J3KTN0;J3KSN7;J3KS93;E7EMV8;J3KT04;F8WE11;E9PBH4;J3QQP0	P60842;J3KT12;J3KTB5;J3QS69;J3QR64;J3QL43;Q14240;E7EQG2;J3QLN6	Eukaryotic initiation factor 4A-I;Eukaryotic initiation factor 4A-II;Eukaryotic initiation factor 4A-II, N-terminally processed	EIF4A1;EIF4A2	755	Color2 [A=255, R=169, G=169, B=169]	1	4	13	13	12	33.7	33.7	29.8	46.153	0	139	504710000	83	22.9525	22.2759	23.0204	24.5794	24.3652	24.708	23.2048	23.2087	22.9192
Q16831;F8WD51;C9J486;C9JIP2;B4DND0	Q16831	Uridine phosphorylase 1	UPP1	870	Color2 [A=255, R=169, G=169, B=169]	1	4	4	4	4	13.9	13.9	13.9	33.934	0	26.165	37736000	11	19.6163	20.7379	19.33	22.1601	20.5888	22.2652	19.3728	19.2357	20.0628
Q14204;A0A7P0T9C4;A0A7P0TA13;A0A2R8Y5T0;A0A2R8Y706;A0A7P0T9R4;A0A7P0TAW9;A0A7P0T7V5;A0A7P0T916;A0A7P0T8N2;A0A7P0TBJ7;A0A7P0TAF3;A0A7P0TB75;A0A2R8Y6H2;A0A7P0T9K2;A0A7P0T9F1;A0A7P0T8W5;A0A2R8YFZ7;A0A7P0TAM4;A0A7P0T825;A0A7P0TB64;A0A7P0TAV5;A0A7P0T990;A0A804HHY6;A0A7P0T942;A0A2R8YGC7;A0A7P0T9S3;A0A7P0T934;A0A7P0T9Y3;A0A7P0TBC9;A0A7P0TAS7;A0A7P0TB96	Q14204;A0A7P0T9C4;A0A7P0TA13;A0A2R8Y5T0;A0A2R8Y706;A0A7P0T9R4;A0A7P0TAW9;A0A7P0T7V5;A0A7P0T916;A0A7P0T8N2;A0A7P0TBJ7;A0A7P0TAF3;A0A7P0TB75;A0A2R8Y6H2;A0A7P0T9K2;A0A7P0T9F1;A0A7P0T8W5;A0A2R8YFZ7;A0A7P0TAM4;A0A7P0T825;A0A7P0TB64;A0A7P0TAV5;A0A7P0T990;A0A804HHY6;A0A7P0T942;A0A2R8YGC7;A0A7P0T9S3;A0A7P0T934	Cytoplasmic dynein 1 heavy chain 1	DYNC1H1	115	Color2 [A=255, R=169, G=169, B=169]	nice western	4	13	13	13	3.5	3.5	3.5	532.4	0	79.261	45262000	25	19.4133	19.0936	21.0298	21.5491	21.6799	21.3753	19.8931	20.5008	20.7497	532 KD Cytoplasmic dynein 1 acts as a motor for the intracellular retrograde motility of vesicles and organelles along microtubules. Dynein has ATPase activity; the force-producing power stroke is thought to occur on release of ADP. Plays a role in mitotic spindle assembly and metaphase plate congression
O14818;H0Y586;Q8TAA3;A0A087WYS6;F5GY34	O14818;H0Y586	Proteasome subunit alpha type-7	PSMA7	509	Color2 [A=255, R=169, G=169, B=169]	1	4	8	8	8	41.9	41.9	41.9	27.887	0	90.09	236060000	43	22.1752	22.4202	22.1321	23.92	24.0769	23.7718	19.0395	20.1772	19.326
A0A0U1RQF0;P49327	A0A0U1RQF0;P49327	Fatty acid synthase;[Acyl-carrier-protein] S-acetyltransferase;[Acyl-carrier-protein] S-malonyltransferase;3-oxoacyl-[acyl-carrier-protein] synthase;3-oxoacyl-[acyl-carrier-protein] reductase;3-hydroxyacyl-[acyl-carrier-protein] dehydratase;Enoyl-[acyl-carrier-protein] reductase;Oleoyl-[acyl-carrier-protein] hydrolase	FASN	84	Color2 [A=255, R=169, G=169, B=169]	1	4	11	11	11	5.9	5.9	5.9	273.2	0	74.366	44320000	24	19.688	20.3318	20.0368	21.3655	21.7704	21.7658	19.7076	20.4601	19.3515
A0A5H1ZRS1;Q15154;H0YBA1;A0A4W8VX11;E5RGQ4;E9PGW9;E7EV93	A0A5H1ZRS1;Q15154;H0YBA1;A0A4W8VX11	Pericentriolar material 1 protein	PCM1	148	Color2 [A=255, R=169, G=169, B=169]	1	4	8	8	8	4.6	4.6	4.6	227.73	0	50.462	32724000	15	19.6874	19.8088	20.4497	21.5344	21.82	21.352	20.9819	20.2458	19.8326
Q9Y678;H0Y8X7;Q9UBF2	Q9Y678	Coatomer subunit gamma-1	COPG1	1009	Color2 [A=255, R=169, G=169, B=169]	1	4	8	8	8	12.5	12.5	12.5	97.717	0	49.318	38556000	15	20.6441	19.5772	20.0442	21.4876	21.5465	21.8573	18.5899	19.8115	19.9869
P25788;G3V3W4;G3V5N4;G3V4X5	P25788	Proteasome subunit alpha type-3	PSMA3	664	Color2 [A=255, R=169, G=169, B=169]	1	4	5	5	5	24.3	24.3	24.3	28.433	0	52.977	99008000	28	21.2104	21.5179	21.3654	22.8052	23.1923	22.6751	19.0087	20.0493	20.1984
O15061;A0A075B7B1;H0YL34;C9JIE4	O15061;A0A075B7B1;H0YL34	Synemin	SYNM/DMN	515	Color2 [A=255, R=169, G=169, B=169]	1	4	10	10	10	8.2	8.2	8.2	172.77	0	66.816	46086000	19	19.0118	20.5701	20.16	21.3985	21.4975	21.3998	19.4953	19.7267	20.452	Type-VI intermediate filament (IF) which plays an important cytoskeletal role within the muscle cell cytoskeleton. It forms heteropolymeric IFs with desmin and/or vimentin, and via its interaction with cytoskeletal proteins alpha-dystrobrevin, dystrophin, talin-1, utrophin and vinculin, is able to link these heteropolymeric IFs to adherens-type junctions, such as to the costameres, neuromuscular …
Q96PK6	Q96PK6	RNA-binding protein 14	RBM14	938	Color2 [A=255, R=169, G=169, B=169]	1	4	7	7	7	13.9	13.9	13.9	69.491	0	47.154	35819000	20	19.6143	20.112	19.6718	21.3667	21.3249	21.2362	21.1488	18.612	20.1367
Q16864	Q16864	V-type proton ATPase subunit F	ATP6V1F	871	Color2 [A=255, R=169, G=169, B=169]	1	4	3	3	3	25.2	25.2	25.2	13.37	0	22.091	48364000	15	20.9462	19.3933	20.897	21.6972	22.3836	21.6497	19.3424	20.5266	19.7892
Q9Y230;M0R0Y3;X6R2L4;M0R0Z0;A0A1W2PS48;M0QXI6	Q9Y230;M0R0Y3	RuvB-like 2	RUVBL2	991	Color2 [A=255, R=169, G=169, B=169]	1	4	7	7	7	19.7	19.7	19.7	51.156	0	48.764	43060000	17	19.6878	19.4862	20.5043	20.9987	21.5559	21.5553	19.8532	19.4656	19.5986	a transcriptional-regulatory protein with ATP-dependent DNA helicase (3' to 5') activity that is stimulated by single-stranded DNA. Hexamerization is thought to be critical for ATP hydrolysis and adjacent subunits in the ring-like structure contribute to the ATPase activity. Component of the NuA4 histone acetyltransferase complex which is involved in transcriptional activation of select genes pri…
P46821;D6RCL2;D6RGJ3;D6RA32;E9PGC8;P78559	P46821	Microtubule-associated protein 1B;MAP1B heavy chain;MAP1 light chain LC1	MAP1B	722	Color2 [A=255, R=169, G=169, B=169]	1	4	3	3	3	1.3	1.3	1.3	270.63	0	17.445	17445000	10	19.6789	19.8475	19.6801	21.1993	21.1362	21.2897	19.5054	20.3457	20.4105	Facilitates tyrosination of alpha-tubulin in neuronal microtubules. Phosphorylated MAP1B may play a role in the cytoskeletal changes that accompany neurite extension. Possibly MAP1B binds to at least two tubulin subunits in the polymer, and this bridging of subunits might be involved in nucleating microtubule polymerization and in stabilizing microtubules. Acts as a positive cofactor in DAPK1-med…
P23258;A0A7P0T9G6;Q9NRH3;K7EKE5;K7EIS0	P23258;A0A7P0T9G6;Q9NRH3;K7EKE5;K7EIS0	Tubulin gamma-1 chain;Tubulin gamma-2 chain;Tubulin gamma chain	TUBG1;TUBG2	651	Color2 [A=255, R=169, G=169, B=169]	1	4	5	5	5	16.6	16.6	16.6	51.169	0	37.725	29616000	10	19.9162	19.7815	21.2199	21.5777	21.6207	22.1079	20.538	20.0542	20.3087
A0A140T912;O78179;A0A1W2PRZ0;A0A140T930;A0A140T937;A0A0G2JIF0;A0A140T9U0;A0A1W2PSE7;A0A140T9M5;P04439;Q5RIP0;Q53YP1;A0A1W2PQD0;A0A0G2JI36;Q5SRN7;A0A1W2PS24;A0A1W2PP77;A0A1W2PRX1;A0A0G2JL56;Q5SRN5;Q5SUL5;A0A0G2JIF2;A0A140T9M0;A0A0G2JH50;A0A140T9W2;A2BF26;A0A140T9Z6;A0A1W2PPQ2;A0A140T9I0;A0A140T951;Q53Z42;A0A1W2PS39;D9J307;Q5SPM2;Q9GJ45;A0A1W2PPF8;B0UXQ0;Q5RJ27;A0A1W2PRT9;A0A140T8W8;A0A1W2PR61;A0A1…	A0A140T912;O78179;A0A1W2PRZ0;A0A140T930;A0A140T937;A0A0G2JIF0;A0A140T9U0;A0A1W2PSE7;A0A140T9M5;P04439;Q5RIP0;Q53YP1;A0A1W2PQD0;A0A0G2JI36;Q5SRN7;A0A1W2PS24;A0A1W2PP77;A0A1W2PRX1;A0A0G2JL56;Q5SRN5;Q5SUL5;A0A0G2JIF2;A0A140T9M0;A0A0G2JH50;A0A140T9W2;A2BF26	HLA class I histocompatibility antigen, A-3 alpha chain	HLA-C;HLA-A;HLA-Cw	89	Color2 [A=255, R=169, G=169, B=169]	1	4	5	5	2	20.4	20.4	6.7	41.466	0	47.575	29506000	12	19.1893	20.4004	20.4914	21.3827	21.5199	21.5335	19.0424	19.9028	20.9558
P12273	P12273	Prolactin-inducible protein	PIP	617	Color2 [A=255, R=169, G=169, B=169]	1	4	2	2	2	16.4	16.4	16.4	16.572	0	49.316	40893000	13	19.0908	20.2172	20.0784	21.7311	21.4601	20.5493	19.3322	20.7847	22.2779
Q00325;F8VVM2;F8VWR4;F8VWQ0	Q00325;F8VVM2	Phosphate carrier protein, mitochondrial	SLC25A3	809	Color2 [A=255, R=169, G=169, B=169]	1	4	4	4	4	10.5	10.5	10.5	40.094	0	24.87	92499000	21	21.9732	21.84	21.8762	23.2424	23.6082	23.1757	21.3861	21.134	19.8762	40 KD Transport of phosphate groups from the cytosol to the mitochondrial matrix. Phosphate is cotransported with H(+). May play a role regulation of the mitochondrial permeability transition pore (mPTP). Belongs to the mitochondrial carrier (TC 2.A.29) family
Q15149;H0YDN1;E9PMV1;E9PKG0;E9PQ28;E9PIA2;A0A5F9ZGX0;A0A7P0MQR8;H3BPE1;H3BQK9;Q9UPN3	Q15149;H0YDN1	Plectin	PLEC	858	Color2 [A=255, R=169, G=169, B=169]	1	4	123	123	119	30.3	30.3	28.9	531.78	0	323.31	1777200000	478	22.2835	22.3973	22.1119	23.6651	23.7714	23.6632	20.8805	21.0164	21.0411
F8W7C6;X1WI28;P27635;H7C123;H7C2C5	F8W7C6;X1WI28;P27635	60S ribosomal protein L10	RPL10	397	Color2 [A=255, R=169, G=169, B=169]	1	4	3	3	3	13.5	13.5	13.5	18.565	0	19.648	18838000	11	19.4172	19.358	20.2369	21.0763	21.1953	21.0216	20.0289	20.6025	21.039
A0A804HIV7;P50402;Q5HY57;A0A804HLA2;F8WEQ1;A0A804HIG7	A0A804HIV7;P50402;Q5HY57	Emerin	EMD	209	Color2 [A=255, R=169, G=169, B=169]	1	4	5	5	5	34.4	34.4	34.4	24.383	0	33.628	19317000	11	19.8964	19.5662	19.2213	21.4472	20.077	21.4235	19.4882	19.8479	19.9512
P0DUB6;P0DTE8;P0DTE7;P19961;P04746;A0A804HHZ3;CON__Q3MHH8;H7BZQ8	P0DUB6;P0DTE8;P0DTE7;P19961;P04746	Alpha-amylase 2B;Pancreatic alpha-amylase	AMY2B;AMY2A	606	Color2 [A=255, R=169, G=169, B=169]	1	4	11	11	11	30.3	30.3	30.3	57.767	0	120.91	293390000	52	22.7608	23.0371	22.9261	24.3015	24.2067	24.4355	19.6907	22.6451	21.0387
P49792;F8WBP7;F8W705;J3KQ37;F8VYC4;A0A286YES2;A0A1W2PNU4;P0DJD0;P0DJD1;Q99666;O14715	P49792	E3 SUMO-protein ligase RanBP2	RANBP2	732	Color2 [A=255, R=169, G=169, B=169]	1	4	5	5	4	2	2	1.6	358.2	0	31.707	11203000	11	19.0495	18.6689	19.7937	20.6037	20.6968	20.4165	20.846	19.5436	19.9773
P08238;Q58FF7;F8W026;A0A7P0Z405;A0A7P0T8R3;A0A7P0T885	P08238	Heat shock protein HSP 90-beta	HSP90AB1/HSP90B	590	Color2 [A=255, R=169, G=169, B=169]	1	4	29	29	14	34.1	34.1	15.5	83.263	0	323.31	1803000000	221	24.4248	24.5321	24.429	25.8683	25.9036	25.7941	23.7345	23.7589	23.532
P50991	P50991	T-complex protein 1 subunit delta	CCT4	736	Color2 [A=255, R=169, G=169, B=169]	1	4	6	6	6	14.5	14.5	14.5	57.924	0	41.999	91994000	32	21.0469	20.8769	21.1118	22.2256	22.412	22.4878	20.8244	20.8722	20.9113
P19623;K7EKM4;K7ESL0;K7EQ47	P19623	Spermidine synthase	SRM	640	Color2 [A=255, R=169, G=169, B=169]	1	4	3	3	3	14.2	14.2	14.2	33.824	0	20.302	21293000	12	20.1682	19.5726	20.3026	21.3249	21.309	21.3388	19.3581	19.9057	19.4221
B4DXZ6;P51114;E7EU85;E9PFF5;C9IZ22;C9JZE0;C9JY20;C9JAJ4;R9WNI0;A8MQB8;G3V0J0;Q06787	B4DXZ6;P51114;E7EU85;E9PFF5	Fragile X mental retardation syndrome-related protein 1	FXR1	239	Color2 [A=255, R=169, G=169, B=169]	1	4	10	10	8	23.8	23.8	21.2	68.326	0	79.366	128180000	30	21.7277	21.975	21.6589	22.8274	23.2276	23.2065	19.4941	19.8261	20.2705
P33897;A6NEP8	P33897	ATP-binding cassette sub-family D member 1	ABCD1	699	Color2 [A=255, R=169, G=169, B=169]	1	4	4	4	4	7.5	7.5	7.5	82.936	0	29.869	14745000	11	19.5448	19.17	19.0772	20.5178	20.6003	20.464	19.1005	20.0462	19.0834
O00165;E9PIQ7;Q5VYD6	O00165;E9PIQ7	HCLS1-associated protein X-1	HAX1	499	Color2 [A=255, R=169, G=169, B=169]	1	4	4	4	4	20.4	20.4	20.4	31.62	0	24.059	17106000	7	19.7307	19.8602	19.5443	21.2814	20.1359	21.4804	19.1917	20.1398	20.0411
Q15369;E5RHG8;R4GMY8	Q15369;E5RHG8;R4GMY8	Transcription elongation factor B polypeptide 1	TCEB1	341	Color2 [A=255, R=169, G=169, B=169]	1	4	5	5	5	46.4	46.4	46.4	12.473	0	46.173	56222000	24	21.0202	21.2427	20.8586	22.3843	22.3631	22.1284	19.5912	20.0277	20.2777
P50454;E9PKH2;E9PJH8;H0YEP8;E9PQ34;E9PIG2;E9PRS3;E9PNX1;E9PK86;E9PMI5;E9PR70;E9PPV6	P50454;E9PKH2;E9PJH8	Serpin H1	SERPINH1	734	Color2 [A=255, R=169, G=169, B=169]	1	4	3	3	3	9.1	9.1	9.1	46.44	0	20.085	20055000	11	19.3135	19.6493	20.3658	20.8133	21.1744	21.0214	20.2685	20.2683	19.7993
Q92598;A0A0A0MSM0;R4GN69;D6RJ96;E9PDE8;O95757	Q92598;A0A0A0MSM0	Heat shock protein 105 kDa	HSPH1/HSP105	927	Color2 [A=255, R=169, G=169, B=169]	1	4	6	6	6	9.7	9.7	9.7	96.864	0	44.824	43588000	18	20.4217	21.0455	20.1069	21.7713	21.7869	21.6556	20.245	19.9219	19.7564
Q15029;K7EJ74;K7EP67	Q15029	116 kDa U5 small nuclear ribonucleoprotein component	EFTUD2	856	Color2 [A=255, R=169, G=169, B=169]	1	4	5	4	4	6.2	5.1	5.1	109.43	0	30.561	27899000	16	20.3457	20.1627	20.1688	21.4287	21.539	21.3434	20.2019	19.4505	20.2441
P78527	P78527	DNA-dependent protein kinase catalytic subunit	PRKDC	806	Color2 [A=255, R=169, G=169, B=169]	1	4	21	21	21	6.4	6.4	6.4	469.08	0	150.24	106190000	54	20.509	20.7317	20.8876	21.5402	21.9717	22.1763	19.3546	19.9053	19.0125
P55072;A0A7P0TAW3;A0A7P0T8Q5;A0A7P0Z4C6;A0A7I2V540;C9JUP7;A0A7P0T8A3;A0A7P0TAQ1;A0A7I2V2Y2;A0A7I2V5G8;A0A7P0TAY0;A0A7P0T971;A0A7P0TBK7;A0A7P0Z4D1;A0A7P0T946;A0A7P0TA22;A0A7I2YQJ0	P55072;A0A7P0TAW3;A0A7P0T8Q5;A0A7P0Z4C6;A0A7I2V540;C9JUP7;A0A7P0T8A3;A0A7P0TAQ1;A0A7I2V2Y2	Transitional endoplasmic reticulum ATPase	VCP	205	Color2 [A=255, R=169, G=169, B=169]	1	4	13	13	13	20.2	20.2	20.2	89.321	0	122.03	204760000	46	21.5081	21.5056	21.5277	22.5709	22.5998	22.7042	20.3023	20.3682	19.7313
Q99615;A0A6I8PU73;A0A6I8PUD4;A0A6I8PS32;A0A6I8PIK4;A0A6I8PRZ0;K7ER44;A0A6I8PU89;A0A6I8PR89;A0A6I8PLE7;A0A6I8PUC2;K7EIH8;K7EPP7;K7EK03;K7EJE9;K7ESP1;K7ELJ8;K7EJV7;K7EN19;K7EJL5;A0A6I8PR93	Q99615;A0A6I8PU73;A0A6I8PUD4;A0A6I8PS32;A0A6I8PIK4;A0A6I8PRZ0;K7ER44;A0A6I8PU89;A0A6I8PR89;A0A6I8PLE7;A0A6I8PUC2;K7EIH8;K7EPP7;K7EK03	DnaJ homolog subfamily C member 7	DNAJC7	154	Color2 [A=255, R=169, G=169, B=169]	1	4	3	3	3	7.7	7.7	7.7	56.44	0	19.66	11082000	4	19.0024	20.0134	20.1131	20.6454	20.9546	20.7892	18.647	19.7845	20.055
P68363;Q71U36;Q9BQE3;F5H5D3;P0DPH8;P0DPH7;Q9NY65;F8VVB9;C9J2C0;Q6PEY2;A0A7P0T945;A0A1W2PQM2;F8VQQ4;F8VS66;F8VRZ4;A0A7P0TA31;F8VWV9;C9JJQ8;F8VX09;C9JEV8;C9JDS9;C9JQ00;C9JDL2;V9GZ17;A6NHL2;C9K0S6;F8VRK0;F8W0F6;A0A7P0Z4A1;Q9H853	P68363;Q71U36;Q9BQE3;F5H5D3;P0DPH8;P0DPH7;Q9NY65;F8VVB9;C9J2C0;Q6PEY2;A0A7P0T945;A0A1W2PQM2;F8VQQ4	Tubulin alpha-1B chain;Tubulin alpha-1A chain;Tubulin alpha-1C chain;Tubulin alpha-8 chain;Tubulin alpha-3E chain	TUBA1B;TUBA1A;TUBA1C;TUBA8;TUBA3E	801	Color2 [A=255, R=169, G=169, B=169]	1	4	18	18	4	49	49	12	50.151	0	286.66	2296000000	227	24.6749	24.7177	24.6601	25.6287	25.7492	25.7152	25.1073	25.07	25.2426
Q9Y3I0	Q9Y3I0	tRNA-splicing ligase RtcB homolog	RTCB	998	Color2 [A=255, R=169, G=169, B=169]	1	4	6	6	6	13.5	13.5	13.5	55.21	0	45.54	34233000	20	20.7487	20.1015	20.6919	21.5262	21.5563	21.3636	20.5707	20.4473	19.5169
P11940;H0YAR2;A0A7I2YQ88;E7ERJ7;E7EQV3;A0A7I2V649;A0A087WTT1;A0A7I2V4N4;A0A7I2YQE4;A0A7I2YQ90;H0YBN4;Q9H361;H0YAP2;E5RGH3;E5RH24;E5RJB9;H0YB86;H0YAS6;H0YB75;A0A6Q8JFT6;H0YAS7;E5RHG7;Q4VXU2;A0A6Q8JFV4;H0YC10;A0A7I2V3J9;A0A7I2V4V6;A0A6I8PS38;A0A6I8PLA1;E5RGC4;H0Y6X6;E5RFD8;H0YER0;Q96DU9	P11940;H0YAR2;A0A7I2YQ88;E7ERJ7;E7EQV3;A0A7I2V649;A0A087WTT1;A0A7I2V4N4;A0A7I2YQE4;A0A7I2YQ90	Polyadenylate-binding protein 1;Polyadenylate-binding protein	PABPC1	424	Color2 [A=255, R=169, G=169, B=169]	1	4	21	21	13	35.5	35.5	22.3	70.67	0	209.82	1169400000	122	24.2783	24.2772	24.1871	25.1611	25.1822	25.2901	21.9588	21.985	22.0588
P20042	P20042	Eukaryotic translation initiation factor 2 subunit 2	EIF2S2	641	Color2 [A=255, R=169, G=169, B=169]	1	4	3	3	3	9	9	9	38.388	0	21.475	19551000	11	19.6821	19.4573	19.6447	20.6638	20.8514	20.1022	20.8018	20.9588	21.1674
P05141;Q9H0C2	P05141	ADP/ATP translocase 2;ADP/ATP translocase 2, N-terminally processed	SLC25A5	575	Color2 [A=255, R=169, G=169, B=169]	1	4	12	12	4	35.2	35.2	14.4	32.852	0	81.84	1755200000	96	24.8074	24.9255	24.8527	25.6932	25.7937	25.7184	24.8248	24.8227	24.7789	Catalyzes the exchange of cytoplasmic ADP with mitochondrial ATP across the mitochondrial inner membrane. As part of the mitotic spindle-associated MMXD complex it may play a role in chromosome segregation. Belongs to the mitochondrial carrier (TC 2.A.29) family.
A0A087WVQ6;Q00610;J3KS13;A0A087WX41;P53675;J3KSQ2;K7EJJ5;J3QL20;J3KRF5;F5H5N6	A0A087WVQ6;Q00610	Clathrin heavy chain;Clathrin heavy chain 1	CLTC	23	Color2 [A=255, R=169, G=169, B=169]	1	4	27	27	27	20.3	20.3	20.3	192.06	0	206.06	463810000	117	22.4743	22.6531	22.4861	23.4173	23.1508	23.6129	18.9301	19.3883	20.3935	191 KD, Clathrin is the major protein of the polyhedral coat of coated pits and vesicles. Two different adapter protein complexes link the clathrin lattice either to the plasma membrane or to the trans-Golgi network. Acts as component of the TACC3/ch-TOG/clathrin complex proposed to contribute to stabilization of kinetochore fibers of the mitotic spindle by acting as inter-microtubule bridge. The…
P08670;B0YJC4;B0YJC5;A0A1B0GTT5;A0A1B0GVG8;P17661;H7C5W5;P41219;A0A1W2PR46;E7ESP9;E7EMV2;A0A1X7SBR3;P07197;P14136;A0A1W2PRT3;F8W835;P12036	P08670;B0YJC4	Vimentin	VIM	596	Color2 [A=255, R=169, G=169, B=169]	1	4	59	59	54	82.4	82.4	76.6	53.651	0	323.31	71203000000	1587	28.4076	28.4782	28.3984	29.3025	29.3217	29.2072	27.5539	27.5717	27.5424	53 kd Vimentins are class-III intermediate filaments found in various non-epithelial cells, especially mesenchymal cells. Vimentin is attached to the nucleus, endoplasmic reticulum, and mitochondria, either laterally or terminally. Involved with LARP6 in the stabilization of type I collagen mRNAs for CO1A1 and CO1A2. Belongs to the intermediate filament family. Highly expressed in fibroblasts, so…
P04843;B7Z4L4;F8WF32	P04843;B7Z4L4	Dolichyl-diphosphooligosaccharide--protein glycosyltransferase subunit 1	RPN1	568	Color2 [A=255, R=169, G=169, B=169]	1	4	8	8	8	15.3	15.3	15.3	68.569	0	71.671	206400000	53	22.2821	22.4233	22.34	23.1031	23.2344	23.1855	21.4374	21.5058	21.0817
O75348;A0A7I2V4K4;A0A7I2V3Q6;A0A7I2V375;A0A7I2V2N1;A0A7I2YQH3;F2Z307;O95670	O75348;A0A7I2V4K4;A0A7I2V3Q6;A0A7I2V375	V-type proton ATPase subunit G 1	ATP6V1G1	533	Color2 [A=255, R=169, G=169, B=169]	1	4	5	5	5	33.1	33.1	33.1	13.757	0	81.786	160890000	36	22.4034	22.3506	22.3816	23.0833	23.2245	23.267	20.427	18.5028	20.3078
P36543;C9J8H1;Q96A05	P36543	V-type proton ATPase subunit E 1	ATP6V1E1	706	Color2 [A=255, R=169, G=169, B=169]	1	4	7	7	7	32.7	32.7	32.7	26.145	0	63.203	133970000	32	22.2853	22.1971	22.0677	23.1512	22.7828	23.0252	19.9179	19.7384	20.3721
P14868;H7BZ35;C9J7S3;C9JLC1	P14868;H7BZ35	Aspartate--tRNA ligase, cytoplasmic	DARS	626	Color2 [A=255, R=169, G=169, B=169]	1	4	3	3	3	9	9	9	57.136	0	18.799	17050000	7	20.8794	20.2688	20.7878	21.327	21.4171	21.5379	18.5346	19.0403	20.3823
Q13077	Q13077	TNF receptor-associated factor 1	TRAF1	833	Color2 [A=255, R=169, G=169, B=169]	1	4	2	2	2	5.8	5.8	5.8	46.163	0	15.729	11052000	6	20.4968	19.8723	19.8874	20.7936	20.9353	20.8348	19.9803	19.6033	19.3195		TRAF1 Adapter molecule that regulates the activation of NF-kappa-B and JNK. Plays a role in the regulation of cell survival and apoptosis. The heterotrimer formed by TRAF1 and TRAF2 is part of a E3 ubiquitin-protein ligase complex that promotes ubiquitination of target proteins, such as MAP3K14. The TRAF1/TRAF2 complex recruits the antiapoptotic E3 protein-ubiquitin ligases BIRC2 and BIRC3 to TNF…
A0A0A0MR02;P45880;Q5JSD2;Q5JSD1;A2A3S1	A0A0A0MR02;P45880;Q5JSD2;Q5JSD1	Voltage-dependent anion-selective channel protein 2	VDAC2	40	Color2 [A=255, R=169, G=169, B=169]	1	4	8	8	8	33.7	33.7	33.7	30.348	0	77.028	558350000	60	23.7932	23.7192	23.7064	24.5006	24.4409	24.4797	21.86	21.3542	22.1779
P63244;J3KPE3;D6RAC2;D6RHH4;H0YAF8;D6RFZ9;D6R9L0;H0Y8W2;D6R9Z1;D6RFX4;E9PD14;D6RAU2;D6REE5;H0YAM7;D6RBD0;D6RGK8;H0Y8R5;D6R909;D6RF23;D6RHJ5;H0Y9P0;D6RDI0	P63244;J3KPE3;D6RAC2;D6RHH4;H0YAF8;D6RFZ9;D6R9L0;H0Y8W2;D6R9Z1;D6RFX4;E9PD14;D6RAU2;D6REE5	Guanine nucleotide-binding protein subunit beta-2-like 1;Guanine nucleotide-binding protein subunit beta-2-like 1, N-terminally processed	GNB2L1	797	Color2 [A=255, R=169, G=169, B=169]	1	4	7	7	7	24.6	24.6	24.6	35.076	0	79.548	323050000	67	23.271	23.3723	23.0857	23.9328	24.0015	23.9609	22.7579	23.0551	22.891
P38606;C9JA17;C9JVW8	P38606	V-type proton ATPase catalytic subunit A	ATP6V1A	710	Color2 [A=255, R=169, G=169, B=169]	1	4	17	17	17	35.3	35.3	35.3	68.303	0	140.79	523650000	102	23.2811	23.2914	23.2308	23.9974	24.0348	23.9081	19.1031	20.0062	20.1431
A0A087X0X3;P52272;M0R019;M0QZM1;M0R2I7;M0R2T0;M0QYQ7;M0R0N3;M0QY96;M0R0Y6	A0A087X0X3;P52272	Heterogeneous nuclear ribonucleoprotein M	HNRNPM	33	Color2 [A=255, R=169, G=169, B=169]	1	4	19	19	19	31.4	31.4	31.4	77.569	0	175.27	332380000	77	22.8571	22.9574	22.3468	23.5074	23.3469	23.4107	20.2693	20.3082	18.5703
P21281;H0YC04;C9JL73;P15313;E5RGH6;H0YAT8;C9JZ02;C9JNS9	P21281;H0YC04	V-type proton ATPase subunit B, brain isoform	ATP6V1B2	644	Color2 [A=255, R=169, G=169, B=169]	1	4	15	15	15	35.6	35.6	35.6	56.5	0	142.29	325320000	87	23.0832	23.2285	23.1687	23.8334	23.8392	23.8897	19.7506	20.0165	19.5307
P62249;M0R210;M0R3H0;M0R1M5;M0QX76;Q6IPX4	P62249;M0R210;M0R3H0;M0R1M5;M0QX76;Q6IPX4	40S ribosomal protein S16	RPS16	770	Color2 [A=255, R=169, G=169, B=169]	1	4	10	10	10	52.1	52.1	52.1	16.445	0	100.36	573750000	54	24.0013	24.0509	23.7716	24.6447	24.6179	24.5386	23.1769	22.8901	23.1894
Q15904;A0A0C4DGX8;A0A7I2YQA5;A0A7I2V3T8;A6QRJ1;A6NLC6	Q15904;A0A0C4DGX8;A0A7I2YQA5;A0A7I2V3T8	V-type proton ATPase subunit S1	ATP6AP1	867	Color2 [A=255, R=169, G=169, B=169]	1	4	6	6	6	13.8	13.8	13.8	52.025	0	39.325	206080000	29	23.3737	23.5431	23.3117	23.8526	24.0018	24.2608	18.9858	19.4265	20.8089
Q5JP53;P07437;Q5ST81;A0A075B736;Q5SQY0;A6NNZ2;G3V2A3;CON__ENSEMBL:ENSBTAP00000025008;Q9H4B7;M0R2D3;G3V5W4;G3V2R8;M0R042;G3V3R4;M0QYM7;G3V2N6	Q5JP53;P07437;Q5ST81	Tubulin beta chain	TUBB	587	Color2 [A=255, R=169, G=169, B=169]	1	4	19	19	5	48.4	48.4	16.9	47.766	0	323.31	2727800000	213	24.6908	24.7333	24.6974	25.3035	25.344	25.3134	25.1895	25.1628	25.1262
Q14573	Q14573	Inositol 1,4,5-trisphosphate receptor type 3	ITPR3	848	Color2 [A=255, R=169, G=169, B=169]	1	4	4	4	4	2.1	2.1	2.1	304.1	0	25.514	11939000	9	19.9578	19.688	19.702	20.5084	20.4263	20.2038	19.6244	20.5863	19.9256		This gene encodes a receptor for inositol 1,4,5-trisphosphate, a second messenger that mediates the release of intracellular calcium. The receptor contains a calcium channel at the C-terminus and the ligand-binding site at the N-terminus. Knockout studies in mice suggest that type 2 and type 3 inositol 1,4,5-trisphosphate receptors play a key role in exocrine secretion underlying energy metabolis…
F8W930;Q9Y6M1;Q9NZI8	F8W930;Q9Y6M1	Insulin-like growth factor 2 mRNA-binding protein 2	IGF2BP2	399	Color2 [A=255, R=169, G=169, B=169]	1	4	7	7	6	15	15	12.9	66.785	0	50.963	54927000	31	21.4074	21.1226	21.1046	21.8033	21.7428	21.8128	19.3223	19.1169	20.2709
P31943;E9PCY7;G8JLB6;D6RBM0;D6RIU0;D6R9T0;D6RIH9;D6RJ04;D6RDU3;D6RFM3;D6RIT2;D6RAM1;E7EQJ0;E5RGV0;E7EN40;D6RDL0;E5RGH4;D6RF17;H0YB39;P55795;H0YAQ2;D6R9D3;H0YBG7;H0YBD7;E5RJ94	P31943;E9PCY7;G8JLB6;D6RBM0;D6RIU0;D6R9T0;D6RIH9;D6RJ04;D6RDU3;D6RFM3;D6RIT2;D6RAM1;E7EQJ0;E5RGV0;E7EN40	Heterogeneous nuclear ribonucleoprotein H;Heterogeneous nuclear ribonucleoprotein H, N-terminally processed	HNRNPH1	357	Color2 [A=255, R=169, G=169, B=169]	1	4	9	9	7	25.2	25.2	19.2	49.229	0	135.67	434340000	84	23.0907	23.2488	23.0369	23.6396	23.7588	23.5975	21.7053	21.8926	21.8132
Q14974;J3KTM9;J3QR48;J3QKQ5	Q14974;J3KTM9	Importin subunit beta-1	KPNB1	852	Color2 [A=255, R=169, G=169, B=169]	1	4	8	8	8	11.5	11.5	11.5	97.169	0	83.88	83179000	31	21.5249	21.4794	21.3352	21.8729	22.1349	21.8179	19.7821	19.142	20.4228
Q93050;B7Z641;B7Z2A9;K7EM24;K7EN36;K7EPG4;F5H1T6;K7ELZ6;K7ERA0;K7ERA6;K7EQW2;Q9Y487	Q93050;B7Z641;B7Z2A9	V-type proton ATPase 116 kDa subunit a isoform 1;V-type proton ATPase subunit a	ATP6V0A1	930	Color2 [A=255, R=169, G=169, B=169]	1	4	17	17	17	20.5	20.5	20.5	96.412	0	192.71	596050000	98	23.6475	23.7642	23.5692	24.0857	24.0744	24.2156	19.2329	19.3204	20.4898
P26641	P26641	Elongation factor 1-gamma	EEF1G	670	Color2 [A=255, R=169, G=169, B=169]	1	4	4	4	4	11.4	11.4	11.4	50.118	0	37.93	118640000	34	21.833	21.8267	21.8398	22.2505	22.4016	22.237	21.7037	21.9174	21.7942
Q14257;H0YL43;A8MXP8	Q14257;H0YL43;A8MXP8	Reticulocalbin-2	RCN2	847	Color2 [A=255, R=169, G=169, B=169]	1	4	9	9	9	32.5	32.5	32.5	36.876	0	197.86	477290000	76	23.6813	23.6824	23.7834	24.2139	24.0938	24.195	22.8071	22.7248	22.8001
P23396;E9PL09;E9PPU1;H0YEU2;F2Z2S8;H0YCJ7;H0YF32;E9PQ96;E9PJH4;E9PK82;E9PSF4;E9PQX2;H0YES8	P23396;E9PL09;E9PPU1;H0YEU2;F2Z2S8;H0YCJ7	40S ribosomal protein S3	RPS3	653	Color2 [A=255, R=169, G=169, B=169]	1	4	15	15	15	63.8	63.8	63.8	26.688	0	125.96	926330000	131	24.3236	24.4277	24.3367	24.7568	24.8651	24.713	23.9916	24.0266	24.0687
P43243;A8MXP9;A0A0R4J2E8;D6REM6;D6R991;B3KM87;H0Y8T4;D6R8Z5;D6RBK5;D6RIA2;D6RE02;D6RB45;A0A1B0GX04;D6REK4;D6RCM3;D6RBS2;D6RAY2;D6RAM9;D6R9F3;D6RBI2	P43243;A8MXP9;A0A0R4J2E8;D6REM6;D6R991	Matrin-3	MATR3	83	Color2 [A=255, R=169, G=169, B=169]	1	4	9	9	9	13	13	13	94.622	0	55.661	81863000	33	21.2904	21.4359	21.5807	21.7744	21.8957	21.855	19.3708	20.4097	21.0668
Q09666	Q09666	Neuroblast differentiation-associated protein AHNAK	AHNAK	827	Color2 [A=255, R=169, G=169, B=169]	1	4	36	36	36	14.7	14.7	14.7	629.09	0	252.22	358540000	130	23.1313	23.2237	23.0256	23.4991	23.5254	23.4598	20.5039	20.3138	20.5809
P35579;Q5BKV1;A0A0C4DFM8;B1AH99;A1L2Z2;A0A2R8Y4C3	P35579	Myosin-9	MYH9	703	Color2 [A=255, R=169, G=169, B=169]	1	4	58	58	50	33.7	33.7	29.4	226.53	0	323.31	1653800000	400	22.9239	23.0896	22.9264	23.3525	23.3518	23.29	23.4266	23.4189	23.4586
P25705;K7EK77;K7ERX7;K7EJP1;K7ENJ4;K7EQH4;K7ESA0	P25705;K7EK77	ATP synthase subunit alpha, mitochondrial	ATP5A1	662	Color2 [A=255, R=169, G=169, B=169]	1	4	19	19	19	38.5	38.5	38.5	59.75	0	213.13	1224100000	170	24.0346	24.146	24.0717	24.3327	24.4676	24.41	22.9178	22.8816	23.0445
Q07021;I3L3Q7;I3L3B0	Q07021;I3L3Q7;I3L3B0	Complement component 1 Q subcomponent-binding protein, mitochondrial	C1QBP	817	Color2 [A=255, R=169, G=169, B=169]	1	4	3	3	3	17.4	17.4	17.4	31.362	0	27.804	110050000	33	22.3401	22.4394	22.3636	22.6286	22.7274	22.7075	19.5462	18.6563	19.3403
A0A0U1RR32;A0A0U1RRH7;Q99878;Q96KK5;Q9BTM1;Q16777;Q6FI13;P20671;P0C0S8;H0YFX9;A0A3B3IS11;Q96QV6;P16104	A0A0U1RR32;A0A0U1RRH7;Q99878;Q96KK5;Q9BTM1;Q16777;Q6FI13;P20671;P0C0S8;H0YFX9;A0A3B3IS11;Q96QV6;P16104	Histone H2A type 1-J;Histone H2A type 1-H;Histone H2A.J;Histone H2A type 2-C;Histone H2A type 2-A;Histone H2A type 1-D;Histone H2A type 1;Histone H2A;Histone H2A type 1-A;Histone H2AX	HIST1H2AJ;HIST1H2AH;H2AFJ;HIST2H2AC;HIST2H2AA3;HIST1H2AD;HIST1H2AG;HIST1H2AA;H2AFX	87	Color2 [A=255, R=169, G=169, B=169]	1	4	5	5	1	27.2	27.2	6.5	18.481	0	83.773	3883400000	101	27.8318	27.9185	27.8336	28.1325	28.2152	28.143	26.1606	26.4046	26.1748
P63261;P60709;I3L4N8;A0A6Q8PFE4;A0A804GS07;E7EVS6;I3L3I0;I3L1U9;I3L3R2;A0A2R8YGF8;A0A2R8YFE2;A5A3E0	P63261;P60709;I3L4N8;A0A6Q8PFE4;A0A804GS07;E7EVS6;I3L3I0;I3L1U9	Actin, cytoplasmic 2;Actin, cytoplasmic 2, N-terminally processed;Actin, cytoplasmic 1;Actin, cytoplasmic 1, N-terminally processed	ACTG1;ACTB	754	Color2 [A=255, R=169, G=169, B=169]	1	4	29	29	1	74.9	74.9	7.7	41.792	0	323.31	383840000000	2131	32.5919	32.6309	32.5445	32.3293	32.1947	32.2595	32.5929	32.6	32.5721
Q96C19;H0Y4Y4;A0A087X1Z2;Q9BUP0;C9JTV4;Q8WYH2	Q96C19	EF-hand domain-containing protein D2	EFHD2	933	Color2 [A=255, R=169, G=169, B=169]	1	4	19	19	19	52.9	52.9	52.9	26.697	0	323.31	8319900000	328	27.4039	27.4617	27.4032	27.0704	27.0657	27.0113	27.6207	27.5872	27.6086
Q9NYL9;H0YKU1;H0YNJ8;H0YNU8	Q9NYL9;H0YKU1;H0YNJ8	Tropomodulin-3	TMOD3	968	Color2 [A=255, R=169, G=169, B=169]	1	4	15	15	14	48	48	45.5	39.594	0	218.39	1345400000	127	24.744	24.7494	24.7063	24.3247	24.3079	24.4244	25.0337	24.9916	25.1594
P34932;A0A087WYC1;A0A087WTS8	P34932;A0A087WYC1;A0A087WTS8	Heat shock 70 kDa protein 4	HSPA4	31	Color2 [A=255, R=169, G=169, B=169]	1	4	7	7	7	10.2	10.2	10.2	94.33	0	52.229	91128000	37	22.1956	22.2546	22.0699	21.6875	21.8583	21.7819	20.8547	20.2791	20.6932
E9PGZ1;C9J813	E9PGZ1;C9J813	Caldesmon	CALD1	365	Color2 [A=255, R=169, G=169, B=169]	1	4	18	18	1	30.8	30.8	2.4	61.705	0	177.48	1041400000	128	26.1639	26.1578	26.0099	25.6933	25.736	25.6724	25.2241	25.177	24.9515	93 KD Actin- and myosin-binding protein implicated in the regulation of actomyosin interactions in smooth muscle and nonmuscle cells (could act as a bridge between myosin and actin filaments). Stimulates actin binding of tropomyosin which increases the stabilization of actin filament structure. In muscle tissues, inhibits the actomyosin ATPase by binding to F-actin. This inhibition is attenuated …
Q02413	Q02413	Desmoglein-1	DSG1	811	Color2 [A=255, R=169, G=169, B=169]	1	4	14	14	14	16.3	16.3	16.3	113.75	0	184.15	593550000	109	23.3325	23.4458	23.374	22.9444	22.843	23.056	24.6079	24.5147	24.5317
P13010;C9JZ81;H7C0H9	P13010	X-ray repair cross-complementing protein 5	XRCC5	619	Color2 [A=255, R=169, G=169, B=169]	1	4	19	19	19	24	24	24	82.704	0	143.22	749840000	91	24.3937	24.382	24.4334	23.9311	23.9325	24.032	20.2066	19.058	19.6557
P31151;Q86SG5	P31151	Protein S100-A7	S100A7	690	Color2 [A=255, R=169, G=169, B=169]	1	4	5	5	5	23.8	23.8	23.8	11.471	0	42.594	407150000	58	23.5716	23.5274	23.4122	23.0015	22.9379	23.2351	24.6347	24.6749	24.4904
P12956;B1AHC9	P12956;B1AHC9	X-ray repair cross-complementing protein 6	XRCC6	618	Color2 [A=255, R=169, G=169, B=169]	1	4	21	21	21	39.2	39.2	39.2	69.842	0	267.41	978490000	127	24.3555	24.3775	24.3208	23.9498	23.8272	23.9168	19.6974	19.5362	19.1732
P05109	P05109	Protein S100-A8;Protein S100-A8, N-terminally processed	S100A8	574	Color2 [A=255, R=169, G=169, B=169]	1	4	4	4	4	33.3	33.3	33.3	10.834	0	33.649	1224600000	50	25.3923	25.412	25.2763	24.7937	24.9449	24.9807	27.3644	27.3319	27.1268
Q14247;H0YCD9;H0YEV2	Q14247	Src substrate cortactin	CTTN	846	Color2 [A=255, R=169, G=169, B=169]	1	4	28	28	28	48	48	48	61.585	0	323.31	2932200000	261	25.6873	25.819	25.6967	25.3072	25.2907	25.1579	24.286	24.3667	24.3158
Q9Y4K1;A0A0J9YWL0;Q96QW7	Q9Y4K1;A0A0J9YWL0	Absent in melanoma 1 protein	AIM1	78	Color2 [A=255, R=169, G=169, B=169]	1	4	6	6	6	4.6	4.6	4.6	188.67	0	40.083	75908000	39	21.4651	21.6843	21.5499	21.029	21.2657	20.8967	21.2137	21.3716	21.0274
Q9BV36;H7C3K9;H7C052;H7C190;C9JKV5;C9JI01	Q9BV36;H7C3K9;H7C052	Melanophilin	MLPH	954	Color2 [A=255, R=169, G=169, B=169]	1	4	14	14	5	30	30	12.8	65.948	0	128.9	531030000	134	23.569	23.6252	23.4998	23.0266	23.1597	22.9938	23.2049	23.0781	23.2358	Rab effector protein involved in melanosome transport. Serves as link between melanosome-bound RAB27A and the motor protein MYO5A. 5	This gene encodes a member of the exophilin subfamily of Rab effector proteins. The protein forms a ternary complex with the small Ras-related GTPase Rab27A in its GTP-bound form and the motor protein myosin Va. A similar protein complex in mouse functions to tether pigment-producing organelles called melanosomes to the actin cytoskeleton in melanocytes, and is required for visible pigmentation i…
P26038;A0A2R8Y7M3;E7EQR4;A0A2R8Y5S7;P35241;P15311	P26038	Moesin	MSN	665	Color2 [A=255, R=169, G=169, B=169]	1	4	13	13	13	21.8	21.8	21.8	67.819	0	83.751	86517000	45	21.7063	21.7492	21.8556	21.3747	21.4058	21.0166	21.4196	21.6872	19.2505
P27105;F8VSL7	P27105;F8VSL7	Erythrocyte band 7 integral membrane protein	STOM	671	Color2 [A=255, R=169, G=169, B=169]	1	4	8	8	8	34.4	34.4	34.4	31.73	0	100.39	383300000	67	23.8889	24.0854	23.8669	23.3813	23.5492	23.3239	22.4063	22.022	22.2564
H3BNC9;P08708;H0YN88;A0A075B716;H0YN73;A0A0J9YYC4	H3BNC9;P08708;H0YN88;A0A075B716	40S ribosomal protein S17	RPS17	440	Color2 [A=255, R=169, G=169, B=169]	1	4	7	7	7	11.8	11.8	11.8	64.532	0	100.94	485990000	63	24.7513	24.7255	24.6752	24.2726	24.2088	24.06	23.8143	24.1069	24.0993
P67936;A0A2R8Y5V9;A0A2R8YGX3;A0A2R8YH90;A0A2R8YE05;K7ENT6;A0A2R8YHD2;A0A2R8YEU4;Q5TCU3;CON__Q3SX28;P07951;A7XZE4;A0A590UK79;A0A5F9UN72;A0A590UJB9;K7EPB9;U3KQK2	P67936;A0A2R8Y5V9;A0A2R8YGX3;A0A2R8YH90;A0A2R8YE05;K7ENT6	Tropomyosin alpha-4 chain	TPM4	799	Color2 [A=255, R=169, G=169, B=169]	1	4	20	15	15	45.6	34.7	34.7	28.521	0	142.56	690010000	100	24.5642	24.6631	24.5258	23.9835	24.2162	23.929	24.7118	24.6934	24.7551
E9PMD7;P62136;A0A7I2V4F7	E9PMD7;P62136;A0A7I2V4F7	Serine/threonine-protein phosphatase;Serine/threonine-protein phosphatase PP1-alpha catalytic subunit	PPP1CA	373	Color2 [A=255, R=169, G=169, B=169]	1	4	9	9	4	32.5	32.5	18	33.425	0	163.07	916050000	106	24.8181	24.874	24.8063	24.3058	24.1678	24.4002	24.1303	24.1615	24.1844
Q16643;D6R9W4;D6RFI1;D6R9Q9;D6RCR4	Q16643;D6R9W4	Drebrin	DBN1	868	Color2 [A=255, R=169, G=169, B=169]	1	4	20	20	20	34.7	34.7	34.7	71.428	0	321.37	1939500000	230	25.041	25.0307	24.9775	24.5927	24.4403	24.3641	25.1988	25.1576	25.1929
F8VYE8;P36873;F8W0W8;A0A087WYY5;F8VR82	F8VYE8;P36873;F8W0W8;A0A087WYY5;F8VR82	Serine/threonine-protein phosphatase;Serine/threonine-protein phosphatase PP1-gamma catalytic subunit	PPP1CC	392	Color2 [A=255, R=169, G=169, B=169]	1	4	7	2	2	22	7.9	7.9	34.95	0	41.077	137580000	19	23.1856	23.3259	23.257	22.8162	22.6031	22.6825	22.2968	22.5675	22.6322
A0A087WWU8;D6R904;A0A494C0P6;A0A494C0G0;Q5VU61;H0YKP3	A0A087WWU8;D6R904;A0A494C0P6	Tropomyosin alpha-3 chain	TPM3	27	Color2 [A=255, R=169, G=169, B=169]	1	4	20	20	9	52	52	18.9	26.42	0	256.91	1782200000	179	25.0931	25.2058	25.1227	24.5671	24.6667	24.4759	24.8324	24.9084	24.9505	Binds to actin filaments in muscle and non-muscle cells. Plays a central role, in association with the troponin complex, in the calcium dependent regulation of vertebrate striated muscle contraction. Smooth muscle contraction is regulated by interaction with caldesmon. In non-muscle cells is implicated in stabilizing cytoskeleton actin filaments. Belongs to the tropomyosin family. 2 alternatively…
P12814;A0A804HII9;A0A804HKE2;A0A804HLD0;A0A804HK61;A0A804HIN7;A0A804HJU8;A0A7I2V4Y4;A0A804HLF4;A0A804HL31;H9KV75;G3V2N5;A0A804HJQ9;H7C5W8;H0YJW3;G3V2W4;A0A804HI95;P35609;A0A494C1A0;H0YJ11;Q08043;A0A804HJN7;A0A087WSZ2;G3V5M4;A0A804HIY0;A0A494C166;A0A494C033;A0A804HKG0;G3V2X9;A0A494C0Q3;G3V380	P12814;A0A804HII9;A0A804HKE2;A0A804HLD0;A0A804HK61;A0A804HIN7;A0A804HJU8;A0A7I2V4Y4;A0A804HLF4;A0A804HL31;H9KV75	Alpha-actinin-1	ACTN1	208	Color2 [A=255, R=169, G=169, B=169]	1	4	38	23	23	50.9	32.5	32.5	103.06	0	266.66	1526800000	246	25.1529	25.1768	25.1521	24.6281	24.5822	24.5436	24.3098	24.3762	24.3613
B4E3S0;Q9ULV4;F8VV53;F8W1H8;F8VUX3;F8VSA4;F8VRE9;H0YHL7;F8VTT6;F8VVB7	B4E3S0;Q9ULV4	Coronin;Coronin-1C	CORO1C	242	Color2 [A=255, R=169, G=169, B=169]	1	4	6	6	6	18.7	18.7	18.7	41.603	0	61.428	271650000	38	24.3134	24.1173	24.1777	23.7186	23.6113	23.5323	23.535	23.4182	23.5298
P35240;A0A5K1VW66;A0A5F9ZHA0	P35240;A0A5K1VW66	Merlin	NF2	700	Color2 [A=255, R=169, G=169, B=169]	1	4	9	9	9	19.7	19.7	19.7	69.689	0	72.229	183640000	44	23.3416	23.3762	23.41	22.6267	22.8834	22.8423	22.4997	22.0609	22.1722
F5H7S3;H7BYY1;B7Z596;H0YKJ4;H0YK48;A0A494BZZ2;H0YKX5;A0A0S2Z4G6;Q6ZN40;P09493;H0YL80;H0YL42;H0YN06;A0A494C0V8	F5H7S3;H7BYY1;B7Z596;H0YKJ4;H0YK48;A0A494BZZ2;H0YKX5;A0A0S2Z4G6;Q6ZN40;P09493	Tropomyosin alpha-1 chain	TPM1	249	Color2 [A=255, R=169, G=169, B=169]	1	4	14	9	9	40.4	29.4	29.4	28.524	0	81.065	206880000	57	22.2851	22.5118	22.2461	21.8741	21.9375	21.4195	22.7107	22.7284	22.6953
Q01082;A0A087WUZ3;F8W6C1	Q01082;A0A087WUZ3	Spectrin beta chain, non-erythrocytic 1	SPTBN1	20	Color2 [A=255, R=169, G=169, B=169]	1	4	34	34	34	18.6	18.6	18.6	274.61	0	258.75	333050000	132	22.7596	22.5363	22.5333	22.0128	22.0336	21.9699	20.644	20.4144	20.0863
P06702	P06702	Protein S100-A9	S100A9	582	Color2 [A=255, R=169, G=169, B=169]	1	4	11	11	11	67.5	67.5	67.5	13.242	0	204.4	2008700000	117	25.1758	25.1496	25.1781	24.5183	24.5072	24.6418	27.5511	27.667	27.466
P61247;D6RG13;D6RAT0;E9PFI5;H0Y9Y4;H0Y8L7;D6RB09;D6RI02;D6R9B6;D6RGE0;D6RED7;D6RAS7	P61247;D6RG13;D6RAT0;E9PFI5;H0Y9Y4;H0Y8L7;D6RB09	40S ribosomal protein S3a	RPS3A	760	Color2 [A=255, R=169, G=169, B=169]	1	4	9	9	9	34.8	34.8	34.8	29.945	0	59.451	281630000	30	23.8478	23.835	23.8211	23.2034	23.2261	23.1279	23.1335	23.1415	19.9154
Q99988;A0A0A0MTT8	Q99988;A0A0A0MTT8	Growth/differentiation factor 15	GDF15	950	Color2 [A=255, R=169, G=169, B=169]	1	4	8	8	8	27.6	27.6	27.6	34.14	0	83.58	472640000	67	24.6282	24.4258	24.6093	23.7794	23.8629	23.8816	24.2843	24.3947	24.2291
M0R0F0;M0R0R2;P46782;M0QZN2	M0R0F0;M0R0R2;P46782;M0QZN2	40S ribosomal protein S5;40S ribosomal protein S5, N-terminally processed	RPS5	495	Color2 [A=255, R=169, G=169, B=169]	1	4	6	6	6	23	23	23	22.391	0	75.172	268950000	51	23.5127	23.5716	23.4252	22.7408	22.8881	22.7128	23.5793	23.4472	23.536
A0A7I2V4K5;X6R5C5;X6R8A1;P10619	A0A7I2V4K5;X6R5C5;X6R8A1;P10619	Carboxypeptidase;Lysosomal protective protein;Lysosomal protective protein 32 kDa chain;Lysosomal protective protein 20 kDa chain	CTSA	189	Color2 [A=255, R=169, G=169, B=169]	1	4	4	4	4	11.6	11.6	11.6	50.925	0	59.717	244750000	35	24.3911	24.1551	24.4377	23.6587	23.5253	23.6123	22.7291	22.4691	22.4784
A0A0A0MS08;P01857;A0A0A0MS07;A0A4W9A917;A0A286YES1;P01860	A0A0A0MS08;P01857;A0A0A0MS07	Ig gamma-1 chain C region	IGHG1	45	Color2 [A=255, R=169, G=169, B=169]	1	4	6	6	3	20.8	20.8	10.8	43.911	0	50.09	463530000	54	23.3534	23.5074	23.4029	22.6961	22.8624	22.4876	25.1281	25.0948	25.0549
P21796;C9JI87	P21796;C9JI87	Voltage-dependent anion-selective channel protein 1	VDAC1	648	Color2 [A=255, R=169, G=169, B=169]	1	4	11	11	11	47.7	47.7	47.7	30.772	0	100.66	890550000	86	25.3776	25.0443	25.2489	24.4205	24.4934	24.4869	20.9551	20.8143	20.4813
Q9UJV9;A0A499FJW5;H0Y8L8;H0YA06;D6RGI7	Q9UJV9	Probable ATP-dependent RNA helicase DDX41	DDX41	984	Color2 [A=255, R=169, G=169, B=169]	1	4	15	15	15	29.1	29.1	29.1	69.837	0	111.08	485900000	86	23.1268	23.2575	22.9918	22.3608	22.4511	22.2866	23.9036	23.972	24.0536
Q13045;J3QLR6;K7EQZ7;J3QQQ2;J3KS39;J3QQU5	Q13045	Protein flightless-1 homolog	FLII	832	Color2 [A=255, R=169, G=169, B=169]	1	4	17	17	13	16.9	16.9	13	144.75	0	173.74	1007700000	84	26.6115	26.6968	26.483	25.9047	25.9379	25.5317	25.9431	25.9432	26.2344
A0A7I2V5M5;A0A7I2V428;C9JLB1;A0A7I2V3F3;H7BY16;P19338;A0A7I2V2U7;A0A7I2V349;A0A7I2V506;A0A7I2V699;A0A7I2V2S8	A0A7I2V5M5;A0A7I2V428;C9JLB1;A0A7I2V3F3;H7BY16;P19338;A0A7I2V2U7;A0A7I2V349;A0A7I2V506;A0A7I2V699	Nucleolin	NCL	182	Color2 [A=255, R=169, G=169, B=169]	1	4	13	13	13	21.6	21.6	21.6	73.641	0	142.68	389810000	70	23.5829	23.6788	23.6754	22.8466	22.7906	22.8543	19.2493	20.8138	19.7037
Q9Y608;C9JSU1;H7C3N9;C9JJC9;C9JC17;C9J321;C9J0U5;Q32MZ4	Q9Y608	Leucine-rich repeat flightless-interacting protein 2	LRRFIP2	1007	Color2 [A=255, R=169, G=169, B=169]	1	4	21	21	21	27.3	27.3	27.3	82.17	0	320	1009100000	160	24.211	24.1615	24.2201	23.342	23.438	23.3635	23.196	23.1227	23.014
A0A494C1J1;Q69YQ0;F8WAN1;C9J8U1;C9JLY8	A0A494C1J1;Q69YQ0;F8WAN1;C9J8U1	Cytospin-A	SPECC1L;SPECC1L-ADORA2A	142	Color2 [A=255, R=169, G=169, B=169]	1	4	20	20	20	21.8	21.8	21.8	126.31	0	170.73	372030000	119	22.8664	22.9031	22.935	21.9848	22.1597	22.1034	22.5517	22.4961	22.6156
A0A0D9SF54;A0A0D9SGF6;Q13813;A0A0D9SFF6;A0A1B0GTB7;A0A1B0GUH3	A0A0D9SF54;A0A0D9SGF6;Q13813	Spectrin alpha chain, non-erythrocytic 1	SPTAN1	66	Color2 [A=255, R=169, G=169, B=169]	1	4	28	28	28	15.3	15.3	15.3	282.83	0	181.78	260990000	104	22.9234	22.9556	22.867	22.2108	22.2127	21.8288	21.7593	21.363	19.5908
Q5T123;Q9H299	Q5T123;Q9H299	SH3 domain-binding glutamic acid-rich-like protein 3	SH3BGRL3	885	Color2 [A=255, R=169, G=169, B=169]	1	4	2	2	2	33	33	33	9.3804	0	16.076	157670000	18	24.1472	24.106	24.1272	23.3123	23.195	23.2096	22.3539	22.5677	22.4805
P19474;H0YDP8	P19474	E3 ubiquitin-protein ligase TRIM21	TRIM21	639	Color2 [A=255, R=169, G=169, B=169]	1	4	11	11	11	24	24	24	54.169	0	79.723	191860000	57	23.0458	22.9311	23.1246	22.1379	22.274	22.006	22.4296	22.395	22.3357
B5MD38;P55084;C9K0M0;C9JEY0;C9JE81;F5GZQ3	B5MD38;P55084;C9K0M0;C9JEY0;C9JE81;F5GZQ3	Trifunctional enzyme subunit beta, mitochondrial;3-ketoacyl-CoA thiolase	HADHB	244	Color2 [A=255, R=169, G=169, B=169]	1	4	3	3	3	12.3	12.3	12.3	37.924	0	18.845	15371000	12	20.2882	20.6614	20.7418	20.0731	19.3749	19.5233	21.155	19.5931	20.5167
A0A3B3ISS6;Q14956	A0A3B3ISS6;Q14956	Transmembrane glycoprotein NMB	GPNMB	132	Color2 [A=255, R=169, G=169, B=169]	1	4	3	3	3	6	6	6	65.941	0	27.355	425980000	25	25.4784	25.6589	25.6402	24.632	24.7504	24.5945	19.97	24.6949	24.7757
P46940;A0A0J9YXZ5;H0YLE8;A0A087WWP1;E7EWC2;F5H7S7;F2Z2E2;Q13576;Q86VI3;H0YKA5;E9PDT6	P46940;A0A0J9YXZ5;H0YLE8	Ras GTPase-activating-like protein IQGAP1	IQGAP1	723	Color2 [A=255, R=169, G=169, B=169]	1	4	26	26	26	19.1	19.1	19.1	189.25	0	177.01	223080000	85	22.5355	22.5972	22.4633	21.5163	21.585	21.684	21.3102	21.1533	21.1278
H0YD13;H0Y2P0;P16070;H0YE40;J3KN83;H0YDX6;H0YD17;H0YDW7;H0YCV9;H0Y5E4	H0YD13;H0Y2P0;P16070;H0YE40;J3KN83	CD44 antigen	CD44	419	Color2 [A=255, R=169, G=169, B=169]	1	4	4	4	4	20.4	20.4	20.4	22.683	0	32.353	75288000	17	23.2201	23.343	23.126	22.2312	22.3685	22.2452	18.9402	19.4658	19.3832
Q9UHB6;F8VQE1;F8VS07;F8VRN8;J3QQM5;Q9BT23	Q9UHB6;F8VQE1;F8VS07	LIM domain and actin-binding protein 1	LIMA1	979	Color2 [A=255, R=169, G=169, B=169]	1	4	32	32	32	46.2	46.2	46.2	85.225	0	323.31	7824700000	431	26.5871	26.6367	26.5312	25.6696	25.7238	25.5128	26.5849	26.5894	26.5715
O43707;F5GXS2	O43707;F5GXS2	Alpha-actinin-4	ACTN4	527	Color2 [A=255, R=169, G=169, B=169]	1	4	56	56	4	61.9	61.9	4.8	104.85	0	323.31	10439000000	837	26.6004	26.5923	26.5459	25.6213	25.6101	25.6003	24.837	24.8759	24.8339
P07237;I3L0S0;A0A7P0TA35;I3L4M2;A0A7P0TB26;A0A7P0T9D6;A0A7P0T8J3;A0A7P0T9U6;A0A7P0T8C0;A0A7P0T8X1;A0A7P0TA97;H7BZ94;H0Y3Z3;A0A7P0TA71;I3L514;A0A7P0T9K9;I3L3P5;A0A7P0TBP8;A0A7P0Z4S2;A0A7P0Z4J0;A0A7P0TAX9;B3KTQ9;A0A7P0T9S9;I3L3U6;A0A7P0Z476;I3NI03	P07237;I3L0S0;A0A7P0TA35;I3L4M2;A0A7P0TB26;A0A7P0T9D6;A0A7P0T8J3;A0A7P0T9U6;A0A7P0T8C0;A0A7P0T8X1;A0A7P0TA97;H7BZ94;H0Y3Z3;A0A7P0TA71;I3L514;A0A7P0T9K9;I3L3P5	Protein disulfide-isomerase	P4HB	199	Color2 [A=255, R=169, G=169, B=169]	1	4	3	3	3	7.3	7.3	7.3	57.116	0	25.656	23044000	13	21.0176	21.366	21.2211	19.7345	20.2449	20.4073	19.3069	20.0521	20.3923
P62873;B1AKQ8;F6X3N5;F6UT28;E7EP32;F5H8J8;F5H100;F5H0S8;E9PCP0;P16520;B3KVK2	P62873;B1AKQ8;F6X3N5;F6UT28;E7EP32	Guanine nucleotide-binding protein G(I)/G(S)/G(T) subunit beta-1	GNB1;GNB2	786	Color2 [A=255, R=169, G=169, B=169]	1	4	8	8	3	19.7	19.7	5.3	37.377	0	135.03	283120000	39	24.2714	24.3492	24.2332	23.2169	23.2887	23.0416	20.2	19.4273	18.5932
H3BT71;P38159;H3BR27;H0Y6E7;A0A1B0GUK8;Q96E39;O75526;H3BNC1;Q8N7X1	H3BT71;P38159;H3BR27;H0Y6E7;A0A1B0GUK8;Q96E39;O75526	RNA-binding motif protein, X chromosome;RNA-binding motif protein, X chromosome, N-terminally processed;RNA binding motif protein, X-linked-like-1;RNA-binding motif protein, X-linked-like-2	RBMX;RBMXL1;RBMXL2	450	Color2 [A=255, R=169, G=169, B=169]	1	4	5	5	5	18.9	18.9	18.9	32.197	0	48.272	190700000	36	23.3688	23.4687	23.392	22.1969	22.4638	22.1293	19.5108	19.892	19.5782
P04899;P11488;P19087;A8MTJ3;A0A1W2PRE1;A0A1W2PQK2;A2A2R6;A0A087WTB6;Q5JWD1;A0A1W2PRJ7;A0A6Q8PGR1;A0A087WZE5;A0A1W2PS82;A0A3B3IUA8;H0Y7E8;P38405	P04899	Guanine nucleotide-binding protein G(i) subunit alpha-2	GNAI2	570	Color2 [A=255, R=169, G=169, B=169]	1	4	9	9	6	29.9	29.9	21.1	40.45	0	70.949	363590000	54	25.0357	25.2382	24.9771	23.8129	23.9481	24.0494	19.7117	21.0395	19.7282
P21589;Q96B60;H0Y7R7;H0Y3X5	P21589	5-nucleotidase	NT5E	647	Color2 [A=255, R=169, G=169, B=169]	1	4	19	19	19	38.9	38.9	38.9	63.367	0	170.96	884350000	121	24.8194	24.8731	24.7515	23.6646	23.6632	23.5711	21.9768	21.3084	21.1905
Q6YHK3	Q6YHK3	CD109 antigen	CD109	898	Color2 [A=255, R=169, G=169, B=169]	1	4	9	9	9	8.2	8.2	8.2	161.69	0	68.37	85733000	28	22.2226	22.4348	22.2512	21.2603	21.5483	20.3946	18.859	19.3915	19.5579
P14923;C9JTX4;C9J826;C9JK18;C9JKY1	P14923	Junction plakoglobin	JUP	627	Color2 [A=255, R=169, G=169, B=169]	1	4	17	17	16	25.1	25.1	24.2	81.744	0	186.15	610490000	98	23.1135	23.2451	23.1455	21.9592	21.933	21.7271	24.6325	24.7951	24.5571
O14974;F8VZN8;H0YIS4;H0YHI8;A0A3B3ISH4;A0A0U1RQZ1;H0YIM2;H0YIS3;F8VW28;H0YHL8	O14974;F8VZN8	Protein phosphatase 1 regulatory subunit 12A	PPP1R12A	513	Color2 [A=255, R=169, G=169, B=169]	1	4	11	11	11	11.2	11.2	11.2	115.28	0	74.868	65303000	27	22.2516	22.5151	22.2853	19.9507	21.6651	21.3559	19.4911	19.1217	19.6598
A0A0G2JHC2;Q6NYC8	A0A0G2JHC2;Q6NYC8	Phostensin	PPP1R18	71	Color2 [A=255, R=169, G=169, B=169]	1	4	11	11	11	23.7	23.7	23.7	68.041	0	76.479	247570000	60	23.2624	23.3329	23.0776	21.8873	21.8338	21.779	21.4232	21.3595	21.377
Q08945	Q08945	FACT complex subunit SSRP1	SSRP1	823	Color2 [A=255, R=169, G=169, B=169]	1	4	2	2	2	3.5	3.5	3.5	81.074	0	27.447	20598000	7	20.5735	21.9507	21.7063	20.5876	19.4184	19.656	19.8548	19.5511	19.8102
A0A3B3IRW2;A0A3B3IRK6;Q13724	A0A3B3IRW2;A0A3B3IRK6;Q13724	Mannosyl-oligosaccharide glucosidase	MOGS	126	Color2 [A=255, R=169, G=169, B=169]	1	4	3	3	3	6.2	6.2	6.2	62.248	0	33.357	31232000	19	21.545	21.5818	21.3345	20.3108	20.3391	19.1297	19.7765	20.6999	20.723
Q30118;A0A0G2JH46;A0A0G2JMH6;P01903	Q30118;A0A0G2JH46;A0A0G2JMH6;P01903	HLA class II histocompatibility antigen, DR alpha chain	HLA-DRA	70	Color2 [A=255, R=169, G=169, B=169]	1	4	3	3	3	18.3	18.3	18.3	25.859	0	26.131	35171000	14	21.5975	22.2799	22.233	19.8868	20.8949	19.8848	21.0079	20.7367	19.558
E9PII3;E9PK52;A0A2R8Y5B3;E9PHY5;O43491;H0Y5B0	E9PII3;E9PK52;A0A2R8Y5B3;E9PHY5;O43491	Band 4.1-like protein 2	EPB41L2	114	Color2 [A=255, R=169, G=169, B=169]	1	4	3	3	3	4.5	4.5	4.5	79.256	0	19.268	20375000	11	21.5703	21.4064	21.4121	20.2227	19.0307	19.6214	19.5449	20.2827	19.3756
P15924	P15924	Desmoplakin	DSP	628	Color2 [A=255, R=169, G=169, B=169]	1	4	63	63	63	22.8	22.8	22.8	331.77	0	323.31	1392200000	264	23.2459	23.1536	23.1717	21.6293	21.7621	20.5514	25.0244	25.1244	24.8335
O00161;H3BNE1;H3BR18;H3BM38;H3BPJ0;H3BNG6;H3BU94;H3BR99;H3BV99;H3BP15;H3BQY9	O00161;H3BNE1;H3BR18;H3BM38;H3BPJ0;H3BNG6;H3BU94	Synaptosomal-associated protein 23;Synaptosomal-associated protein	SNAP23	498	Color2 [A=255, R=169, G=169, B=169]	1	4	6	6	6	34.1	34.1	34.1	23.354	0	49.1	74941000	24	22.775	22.6953	22.8322	21.3072	19.9518	21.4023	18.4058	18.7848	19.0287
A0A7I2V4I6;P22626;A0A7I2V4N1;A0A7I2V3P1;A0A7I2V323;A0A7I2V4S4;A0A024RA28;A0A7I2V3P7;A0A087WUI2;A0A7I2V4N0;A0A7I2YQN4	A0A7I2V4I6;P22626;A0A7I2V4N1;A0A7I2V3P1;A0A7I2V323;A0A7I2V4S4;A0A024RA28;A0A7I2V3P7;A0A087WUI2;A0A7I2V4N0	Heterogeneous nuclear ribonucleoproteins A2/B1	HNRNPA2B1;HNRPA2B1	187	Color2 [A=255, R=169, G=169, B=169]	1	4	9	9	9	35.8	35.8	35.8	34.259	0	90.707	213930000	36	24.0028	24.1998	24.0033	22.1858	22.3708	21.9202	20.5099	19.6681	19.5448
Q96SB3	Q96SB3	Neurabin-2	PPP1R9B	942	Color2 [A=255, R=169, G=169, B=169]	1	4	13	13	13	26.8	26.8	26.8	89.333	0	145.92	169310000	62	23.2898	22.8041	23.2106	21.8724	21.1051	20.4424	21.2302	21.9327	21.9939
Q92614;A0A0D9SFK2;H0YEV9	Q92614;A0A0D9SFK2	Unconventional myosin-XVIIIa	MYO18A	67	Color2 [A=255, R=169, G=169, B=169]	1	4	24	24	24	15	15	15	233.11	0	159.84	267090000	73	24.4785	24.2624	24.1277	22.4155	22.1711	21.593	22.666	22.808	21.0931
P08754	P08754	Guanine nucleotide-binding protein G(k) subunit alpha	GNAI3	597	Color2 [A=255, R=169, G=169, B=169]	1	4	6	3	3	18.4	9.6	9.6	40.532	0	37.956	56032000	18	22.869	22.8933	22.7859	21.722	19.7048	20.3374	18.414	18.6165	19.8653
Q9UBI6	Q9UBI6	Guanine nucleotide-binding protein G(I)/G(S)/G(O) subunit gamma-12	GNG12	976	Color2 [A=255, R=169, G=169, B=169]	1	4	2	2	2	37.5	37.5	37.5	8.0061	0	33.087	44259000	10	22.6041	22.8905	22.8503	20.0989	19.9377	21.4488	19.603	20.189	19.8209
P17931;G3V3R6	P17931;G3V3R6	Galectin-3;Galectin	LGALS3	635	Color2 [A=255, R=169, G=169, B=169]	1	4	4	4	4	20.4	20.4	20.4	26.152	0	26.324	55723000	18	21.2746	21.6214	21.0794	18.4461	19.9265	18.6014	21.983	22.0986	22.0476
A0A075B6E2;P39019	A0A075B6E2;P39019	40S ribosomal protein S19	RPS19	7	Color2 [A=255, R=169, G=169, B=169]	1	4	3	3	3	28.2	28.2	28.2	7.8309	0	18.081	58530000	13	22.6544	22.4482	22.6439	20.4199	20.7252	19.5602	22.1988	22.0521	20.0195
S4R456;K7EM56;A0A0B4J2B4;K7EJ78;S4R417;K7EQJ5;K7ELC2;P62841	S4R456;K7EM56;A0A0B4J2B4;K7EJ78;S4R417;K7EQJ5;K7ELC2;P62841	40S ribosomal protein S15	RPS15	55	Color2 [A=255, R=169, G=169, B=169]	1	4	2	2	2	45.6	45.6	45.6	8.0266	0	15.844	85532000	27	22.6774	22.8348	22.722	22.37	19.1471	19.6567	22.2774	19.2435	19.079
E5RI99;P62888	E5RI99;P62888	60S ribosomal protein L30	RPL30	343	Color2 [A=255, R=169, G=169, B=169]	1	4	2	2	2	10.5	10.5	10.5	12.656	0	15.066	43923000	17	21.5511	22.131	21.6091	18.7971	19.667	19.6177	21.5597	21.6886	19.7148
P09651;A0A7I2V3R8;F8W6I7;A0A7I2V3W0;A0A7I2YQX9;A0A7I2V2L6;F8VTQ5;H0YH80;Q32P51;F8VZ49;F8W646;A0A2R8Y4L2;A0A7I2V5U9;A0A7I2YQ85;A0A7I2YQY2;A0A7I2V520;A0A7I2V459;A0A7I2V360;A0A7I2V2M7;A0A7I2V4F8;A0A7I2V497;A0A7I2V4E2;A0A7I2V334;A0A7I2V2R4;A0A7I2V3K5;A0A7I2V666;A0A7I2V661;A0A7I2V453;A0A7I2V5P1;A0A7I2V2X1;A0A7I2V4P7;A0A7I2V5N7;A0A7I2V2F1;A0A7I2V3U8;A0A7I2V2Q7	P09651;A0A7I2V3R8;F8W6I7;A0A7I2V3W0;A0A7I2YQX9;A0A7I2V2L6;F8VTQ5;H0YH80;Q32P51;F8VZ49	Heterogeneous nuclear ribonucleoprotein A1;Heterogeneous nuclear ribonucleoprotein A1, N-terminally processed;Heterogeneous nuclear ribonucleoprotein A1-like 2	HNRNPA1;HNRNPA1L2	184	Color2 [A=255, R=169, G=169, B=169]	1	4	7	7	7	26.9	26.9	26.9	38.746	0	66.774	114960000	29	23.5718	23.4092	23.4424	18.9993	22.065	22.0153	20.1413	19.6045	19.4467
Q96PY5;C9IZY8;F8W1F5;Q8IVF7	Q96PY5;C9IZY8	Formin-like protein 2	FMNL2	939	Color2 [A=255, R=169, G=169, B=169]	1	4	8	8	8	7.9	7.9	7.9	123.32	0	50.955	87565000	23	22.6982	22.2563	22.6754	21.025	19.8527	18.576	19.4126	19.0889	19.5264
P62081;A0A2R8Y623;B5MCP9	P62081;A0A2R8Y623;B5MCP9	40S ribosomal protein S7	RPS7	765	Color2 [A=255, R=169, G=169, B=169]	1	4	12	12	12	47.9	47.9	47.9	22.127	0	80.639	424280000	51	25.0507	24.9916	25.2061	18.8428	20.0527	22.7078	24.0539	23.8513	24.2554
H0YEN5;P15880;E9PMM9;E9PQD7;I3L404;E9PPT0;E9PM36;H3BNG3;H0YE27	H0YEN5;P15880;E9PMM9;E9PQD7;I3L404;E9PPT0;E9PM36	40S ribosomal protein S2	RPS2	426	Color2 [A=255, R=169, G=169, B=169]	1	4	6	6	6	28.2	28.2	28.2	21.154	0	54.149	177030000	30	22.2736	19.1416	22.5116	23.6256	23.5586	23.7367	19.8399	20.5352	19.4292
P28072;I3L3X7;A0A087X2I4	P28072;I3L3X7;A0A087X2I4	Proteasome subunit beta type-6;Proteasome subunit beta type	PSMB6	678	Color2 [A=255, R=169, G=169, B=169]	1	4	4	4	4	17.6	17.6	17.6	25.357	0	24.009	82721000	15	20.2532	19.2927	20.2164	23.1392	19.4139	23.0878	20.0129	19.6021	20.8984
P62318;H3BT13	P62318	Small nuclear ribonucleoprotein Sm D3	SNRPD3	776	Color2 [A=255, R=169, G=169, B=169]	1	4	3	3	3	20.6	20.6	20.6	13.916	0	26.2	115800000	19	22.791	20.2332	19.758	22.7944	22.8368	22.721	19.7457	22.9472	22.9472
Q15365;J3QT27;E9PFP8;P57721	Q15365	Poly(rC)-binding protein 1	PCBP1	860	Color2 [A=255, R=169, G=169, B=169]	1	4	4	4	3	14.9	14.9	9.3	37.497	0	30.053	109980000	25	22.3784	19.6984	22.2214	23.1313	23.3525	22.9959	22.4819	20.061	19.5748
Q9NVI7;Q5T9A4;Q5SV16;A0A5K1VW56;Q5T2N8;H0Y2W2	Q9NVI7;Q5T9A4	ATPase family AAA domain-containing protein 3A;ATPase family AAA domain-containing protein 3B	ATAD3A;ATAD3B	966	Color2 [A=255, R=169, G=169, B=169]	1	4	6	6	6	10.4	10.4	10.4	71.368	0	37.033	34608000	10	19.2957	18.9895	20.2104	21.8728	21.9328	19.6033	20.408	19.6785	19.4328
H3BRU6;F8VZX2;Q15366;F8W0G4;F8VXH9;H3BSS4;F8W1G6;F8VRH0	H3BRU6;F8VZX2;Q15366;F8W0G4;F8VXH9	Poly(rC)-binding protein 2	PCBP2	394	Color2 [A=255, R=169, G=169, B=169]	1	4	3	2	2	14.6	8	8	31.6	0	14.488	41278000	8	19.1378	19.9313	19.9035	20.1196	20.8485	22.887	19.3537	22.2158	20.2411
Q9BPX5	Q9BPX5	Actin-related protein 2/3 complex subunit 5-like protein	ARPC5L	951	Color2 [A=255, R=169, G=169, B=169]	1	4	3	2	2	21.6	16.3	16.3	16.941	0	41.271	128120000	14	19.3291	23.9025	19.4007	23.8219	24.0515	19.6041	23.0003	22.8067	19.2513
P68371;P04350;Q3ZCM7;M0R0X0;M0QY85;M0QY37;M0QX14;A0A075B724;M0QZL7;M0R278	P68371;P04350	Tubulin beta-4B chain;Tubulin beta-4A chain	TUBB4B;TUBB4A	803	Color2 [A=255, R=169, G=169, B=169]	1	4	17	4	2	40	13.3	6.1	49.83	0	61.793	150100000	33	22.4722	22.5615	18.7667	22.7375	22.9635	22.8634	23.3539	22.9623	23.2393
P12236	P12236	ADP/ATP translocase 3;ADP/ATP translocase 3, N-terminally processed	SLC25A6	616	Color2 [A=255, R=169, G=169, B=169]	1	4	12	4	2	44	20.1	7.4	32.866	0	27.825	123440000	22	22.1392	22.2935	19.6786	22.8677	22.8914	23.0451	19.4766	20.0637	19.6976
Q5T0I0	Q5T0I0		GSN	884	Color2 [A=255, R=169, G=169, B=169]	1	4	7	2	2	30.4	3.8	3.8	28.953	0	12.806	511030000	22	19.8953	25.4621	25.3694	25.2334	25.1069	25.0392	19.9303	25.0047	25.016
Q93077;Q7L7L0;P04908	Q93077;Q7L7L0;P04908	Histone H2A type 1-C;Histone H2A type 3;Histone H2A type 1-B/E	HIST1H2AC;HIST3H2A;HIST1H2AB	571	Color2 [A=255, R=169, G=169, B=169]	1	4	5	1	1	35.4	8.5	8.5	14.105	0.002506	9.0582	63942000	14	22.5234	22.416	19.2273	22.7109	22.9291	23.1763	20.9628	18.9439	19.7201
F8WCJ1;C9J7B5;C9J4W5;I3L397;I3L504;Q9GZV4;Q6IS14;P63241	F8WCJ1;C9J7B5;C9J4W5;I3L397;I3L504;Q9GZV4;Q6IS14;P63241	Eukaryotic translation initiation factor 5A;Eukaryotic translation initiation factor 5A-2;Eukaryotic translation initiation factor 5A-1-like;Eukaryotic translation initiation factor 5A-1	EIF5A2;EIF5A;EIF5AL1	264	Color2 [A=255, R=169, G=169, B=169]	1	4	1	1	1	11.4	11.4	11.4	11.687	0.002528	9.3002	54319000	12	19.7958	19.7719	20.167	22.284	19.5767	22.4693	22.5703	22.7441	22.4668
Q99436;Q5TBG5	Q99436	Proteasome subunit beta type-7	PSMB7	943	Color2 [A=255, R=169, G=169, B=169]	1	4	3	3	3	11.6	11.6	11.6	29.965	0	16.823	29537000	5	19.4594	19.2749	21.03	19.7398	22.459	22.1515	19.633	20.1173	20.0837
P18085;C9JPM4;C9JAK5;F5H1V1;F5H6T5;F8WDB3;U3KQF2;C9J1Z8;P84085	P18085;C9JPM4;C9JAK5	ADP-ribosylation factor 4	ARF4	638	Color2 [A=255, R=169, G=169, B=169]	1	4	3	3	2	15.6	15.6	9.4	20.511	0	18.953	41641000	10	20.1976	19.3827	20.5383	22.4137	19.6009	22.4028	20.7552	19.9005	20.0447
P62753;A2A3R7;A2A3R5	P62753;A2A3R7;A2A3R5	40S ribosomal protein S6	RPS6	780	Color2 [A=255, R=169, G=169, B=169]	1	4	3	3	3	14.1	14.1	14.1	28.68	0	45.03	46772000	17	19.3881	19.7513	20.4819	19.4071	22.2468	22.2494	19.4376	20.1176	19.816
P30050	P30050	60S ribosomal protein L12	RPL12	686	Color2 [A=255, R=169, G=169, B=169]	1	4	3	3	3	24.2	24.2	24.2	17.818	0	34.742	90243000	19	22.3775	19.0877	22.4942	22.7587	22.7254	22.7463	19.9305	19.8507	19.7539
F5H018;B5MDF5;J3KQE5;P62826;H0YFC6;B4DV51	F5H018;B5MDF5;J3KQE5;P62826;H0YFC6;B4DV51	GTP-binding nuclear protein Ran	RAN	245	Color2 [A=255, R=169, G=169, B=169]	1	4	2	2	2	10.6	10.6	10.6	22.436	0	12.472	28002000	12	19.7779	20.7001	19.7414	21.6762	21.9084	20.4508	21.0924	21.0023	19.5164
O43143	O43143	Pre-mRNA-splicing factor ATP-dependent RNA helicase DHX15	DHX15	522	Color2 [A=255, R=169, G=169, B=169]	1	4	10	10	10	13.6	13.6	13.6	90.932	0	65.634	41512000	22	18.9243	20.8449	20.0707	21.2579	20.8351	21.535	20.7862	20.1818	19.1313
F8VPD4;P27708	F8VPD4;P27708	CAD protein;Glutamine-dependent carbamoyl-phosphate synthase;Aspartate carbamoyltransferase;Dihydroorotase	CAD	390	Color2 [A=255, R=169, G=169, B=169]	1	4	4	4	4	3.1	3.1	3.1	236.02	0	30.622	17246000	8	19.0493	19.5486	21.1371	21.3568	20.3011	21.853	19.652	20.2886	20.2068
Q08380;K7EP36;K7EJY8;K7ESM3;K7EKQ5	Q08380;K7EP36	Galectin-3-binding protein	LGALS3BP	821	Color2 [A=255, R=169, G=169, B=169]	1	4	4	4	4	8.4	8.4	8.4	65.33	0	25.141	13176000	7	19.6962	18.5202	19.9583	20.818	21.0632	19.9827	20.0771	19.6003	20.8482
A0A286YEY1;P01876;A0A0G2JMB2;A0A286YEY5;P01877	A0A286YEY1;P01876;A0A0G2JMB2;A0A286YEY5;P01877	Ig alpha-1 chain C region;Ig alpha-2 chain C region	IGHA1;IGHA2	107	Color2 [A=255, R=169, G=169, B=169]	1	4	4	4	4	12.3	12.3	12.3	42.848	0	41.786	87633000	27	19.6008	21.2563	19.948	21.3687	21.3554	21.7582	22.8409	22.6963	22.7716
P29692;E9PK01;E9PRY8;A0A087X1X7;E9PMW7;E9PI39;E9PQ49;E9PL12;E9PPR1;E9PIZ1;E9PL71;E9PN91;H0YCK7;E9PQZ1;E9PK06;E9PQC9;H0YE58;E9PK72;E9PKK3;E9PJD0;E9PNW6	P29692;E9PK01;E9PRY8;A0A087X1X7;E9PMW7;E9PI39;E9PQ49;E9PL12;E9PPR1;E9PIZ1;E9PL71;E9PN91;H0YCK7;E9PQZ1	Elongation factor 1-delta	EEF1D	369	Color2 [A=255, R=169, G=169, B=169]	1	4	7	7	7	33.1	33.1	33.1	31.121	0	58.603	101560000	26	22.2905	22.2331	19.3073	22.4619	22.7331	22.2869	20.5632	21.7423	21.0278
Q99613;B5ME19;H3BPE3;H3BPE4;H3BTY8	Q99613;B5ME19	Eukaryotic translation initiation factor 3 subunit C;Eukaryotic translation initiation factor 3 subunit C-like protein	EIF3C;EIF3CL	246	Color2 [A=255, R=169, G=169, B=169]	1	4	7	7	7	8.8	8.8	8.8	105.34	0	59.048	24145000	13	19.9307	21.2625	19.1326	21.12	21.4101	21.4373	21.1152	19.1899	20.5923
A0A7I2V258;H0Y938;H0YAC7;P35606;D6RBZ7;D6RCL6;D6RBG7;D6RBT6;D6R997;A0A7I2V3G0;A0A7I2YQF9	A0A7I2V258;H0Y938;H0YAC7;P35606;D6RBZ7;D6RCL6;D6RBG7;D6RBT6;D6R997;A0A7I2V3G0;A0A7I2YQF9	Coatomer subunit beta	COPB2	163	Color2 [A=255, R=169, G=169, B=169]	1	4	2	2	2	2.4	2.4	2.4	93.579	0	13.101	12805000	6	19.6909	20.6113	19.3442	20.4344	21.507	21.2514	19.4037	19.829	20.3231
O75367;B4DJC3	O75367;B4DJC3	Core histone macro-H2A.1;Histone H2A	H2AFY	534	Color2 [A=255, R=169, G=169, B=169]	1	4	4	4	4	15.3	15.3	15.3	39.617	0	28.418	78498000	20	19.9747	22.0691	21.9427	22.4827	22.4387	22.5325	20.3828	18.9615	21.1003
Q6UVK1	Q6UVK1	Chondroitin sulfate proteoglycan 4	CSPG4	896	Color2 [A=255, R=169, G=169, B=169]	1	4	7	7	7	4.5	4.5	4.5	250.53	0	45.804	25054000	16	18.5944	20.7088	20.748	21.1641	20.9125	21.3658	20.3815	20.1727	19.5385
P28482;B3KR49;E9PJF0;E9PQW4;P27361	P28482	Mitogen-activated protein kinase 1	MAPK1	681	Color2 [A=255, R=169, G=169, B=169]	1	4	4	4	4	11.9	11.9	11.9	41.389	0	26.797	39499000	16	19.1521	21.765	19.5771	21.9256	20.0683	21.8423	21.6551	20.0405	20.5282
P78406;E9PPG9;E9PQ57	P78406;E9PPG9;E9PQ57	mRNA export factor	RAE1	805	Color2 [A=255, R=169, G=169, B=169]	1	4	2	2	2	6	6	6	40.968	0	13.283	8967200	9	19.6699	19.6667	17.7142	19.0209	20.7095	20.6578	19.1166	20.277	20.3832
Q6NZI2	Q6NZI2	Polymerase I and transcript release factor	PTRF	891	Color2 [A=255, R=169, G=169, B=169]	1	4	4	4	4	14.6	14.6	14.6	43.476	0	38.375	50151000	20	19.2285	21.5147	21.7348	21.8966	22.0884	21.7945	18.8282	19.7748	20.9474
O00425;F8WD15	O00425	Insulin-like growth factor 2 mRNA-binding protein 3	IGF2BP3	503	Color2 [A=255, R=169, G=169, B=169]	1	4	4	3	3	9.3	7.1	7.1	63.704	0	27.444	24115000	18	18.8133	20.8021	19.3613	21.5315	21.8832	18.8571	19.5007	20.1913	19.3084
Q14764;H3BP76;H3BUK7;H3BNF6;H3BRL2;H3BQK6;H3BPZ2;H3BNF2;H3BUP3;H3BQE7	Q14764	Major vault protein	MVP	851	Color2 [A=255, R=169, G=169, B=169]	1	4	12	12	12	17.4	17.4	17.4	99.326	0	72.87	52221000	20	20.1631	20.3369	19.493	21.3477	21.8754	20.0478	19.362	20.1964	20.5297
P67775;P62714;H0YBN9;E5RFI3;E5RHP4;E7ESG8;E5RHC1	P67775;P62714;H0YBN9;E5RFI3;E5RHP4;E7ESG8;E5RHC1	Serine/threonine-protein phosphatase 2A catalytic subunit alpha isoform;Serine/threonine-protein phosphatase 2A catalytic subunit beta isoform;Serine/threonine-protein phosphatase	PPP2CA;PPP2CB	779	Color2 [A=255, R=169, G=169, B=169]	1	4	2	2	2	8.4	8.4	8.4	35.594	0	28.907	39421000	13	19.7243	19.622	21.2546	19.7864	22.195	21.8414	19.3457	19.4936	21.2958
P29508	P29508	Serpin B3	SERPINB3	682	Color2 [A=255, R=169, G=169, B=169]	1	4	14	14	6	41.5	41.5	20.3	44.564	0	111.04	436760000	76	21.0864	23.0594	22.3902	23.3964	23.3388	22.8773	24.7116	24.8876	24.7159
D6RG15;A0A7I2V2U8;A0A7I2V5D3;Q6IBS0;A0A7I2V5B1;F8W645;H0Y858	D6RG15;A0A7I2V2U8;A0A7I2V5D3;Q6IBS0;A0A7I2V5B1	Twinfilin-2	TWF2	173	Color2 [A=255, R=169, G=169, B=169]	1	4	3	2	2	17.7	15	15	28.882	0	13.279	30211000	10	19.3168	19.8826	21.83	21.8608	22.1763	20.0577	19.7677	19.5376	20.873
P46060;H0Y4Q3	P46060;H0Y4Q3	Ran GTPase-activating protein 1	RANGAP1	719	Color2 [A=255, R=169, G=169, B=169]	1	4	3	3	3	6.3	6.3	6.3	63.541	0	18.574	10558000	9	19.9978	20.4855	19.0703	20.9127	20.9546	20.6983	19.0817	20.6051	20.4902
C9JXB8;C9JNW5;P83731	C9JXB8;C9JNW5;P83731	60S ribosomal protein L24	RPL24	277	Color2 [A=255, R=169, G=169, B=169]	1	4	2	2	2	17.4	17.4	17.4	14.369	0	15.232	49921000	9	20.6885	18.527	21.8349	22.0319	19.5661	22.4334	18.5153	20.8217	18.6787
Q99653;H0YKE7;F5GX29;H0YNG9;H0YLY7;H0YLX1	Q99653;H0YKE7;F5GX29;H0YNG9	Calcineurin B homologous protein 1	CHP1	947	Color2 [A=255, R=169, G=169, B=169]	1	4	6	6	6	45.6	45.6	45.6	22.456	0	41.939	48187000	17	19.624	21.9861	22.0345	22.2146	22.1226	22.2718	19.1965	19.3687	20.206
P60903	P60903	Protein S100-A10	S100A10	757	Color2 [A=255, R=169, G=169, B=169]	1	4	2	2	2	27.8	27.8	27.8	11.203	0	16.604	66583000	22	20.8164	19.0527	22.6453	22.6655	22.4249	20.3524	19.5982	21.4084	21.4946
E7EQB2;E7ER44;P02788;C9JCF5	E7EQB2;E7ER44;P02788;C9JCF5	Lactotransferrin;Lactoferricin-H;Kaliocin-1;Lactoferroxin-A;Lactoferroxin-B;Lactoferroxin-C	LTF	348	Color2 [A=255, R=169, G=169, B=169]	1	4	8	8	7	12.2	12.2	10.9	76.625	0	55.987	152360000	47	21.4956	19.3759	21.8541	21.7026	21.9654	21.936	22.6929	23.1232	22.7803
Q08554	Q08554	Desmocollin-1	DSC1	822	Color2 [A=255, R=169, G=169, B=169]	1	4	6	6	6	9.5	9.5	9.5	99.986	0	46.659	269370000	28	23.6965	23.5335	19.5826	23.4087	23.2379	23.0224	24.6234	24.5755	24.7392
P52597;A0A1B0GW42	P52597	Heterogeneous nuclear ribonucleoprotein F;Heterogeneous nuclear ribonucleoprotein F, N-terminally processed	HNRNPF	741	Color2 [A=255, R=169, G=169, B=169]	1	4	4	2	2	13.7	7.2	7.2	45.671	0	14.81	18827000	10	20.4159	20.1949	19.047	20.1171	21.5089	20.8743	19.1246	19.1422	19.382
C9JKI3;E9PCT5;Q03135;P56539	C9JKI3;E9PCT5;Q03135;P56539	Caveolin;Caveolin-1;Caveolin-3	CAV1;CAV3	272	Color2 [A=255, R=169, G=169, B=169]	1	4	2	2	2	13	13	13	15.928	0	12.212	27208000	7	20.0279	20.2479	19.8524	21.7014	19.5576	21.5159	19.4561	19.9365	20.5745
Q7Z6Z7;H0Y659;A0A087X1S3	Q7Z6Z7	E3 ubiquitin-protein ligase HUWE1	HUWE1	906	Color2 [A=255, R=169, G=169, B=169]	1	4	5	5	5	1.6	1.6	1.6	481.89	0	35.018	15045000	7	19.7001	20.6562	18.9159	19.5556	21.3775	20.9577	20.1971	19.7463	19.7156
O75643;A0A494C1A5	O75643;A0A494C1A5	U5 small nuclear ribonucleoprotein 200 kDa helicase	SNRNP200	540	Color2 [A=255, R=169, G=169, B=169]	1	4	15	15	15	8.1	8.1	8.1	244.5	0	96.598	70024000	34	19.5452	21.0821	20.8576	21.3346	21.4042	21.2504	19.4618	19.1765	20.2874
P36542	P36542	ATP synthase subunit gamma, mitochondrial	ATP5C1	705	Color2 [A=255, R=169, G=169, B=169]	1	4	4	4	4	14.4	14.4	14.4	32.996	0	30.478	59391000	16	21.5383	21.7046	20.6094	21.8549	22.1392	22.2923	20.7398	19.8435	20.2815
Q06323;H0YKK6;H0YLU2	Q06323	Proteasome activator complex subunit 1	PSME1	816	Color2 [A=255, R=169, G=169, B=169]	1	4	3	3	3	14.9	14.9	14.9	28.723	0	19.281	12947000	6	20.9905	19.5304	18.9718	20.9294	20.844	20.1502	20.7395	20.2882	20.7089
P01024	P01024	Complement C3;Complement C3 beta chain;C3-beta-c;Complement C3 alpha chain;C3a anaphylatoxin;Acylation stimulating protein;Complement C3b alpha chain;Complement C3c alpha chain fragment 1;Complement C3dg fragment;Complement C3g fragment;Complement C3d fragment;Complement C3f fragment;Complement C3c alpha chain fragment 2	C3	555	Color2 [A=255, R=169, G=169, B=169]	1	4	4	4	4	3.9	3.9	3.9	187.15	0	28.849	12849000	9	19.1186	19.813	19.0492	20.3405	20.5139	19.5242	21.1721	20.8792	20.5841
Q9UI12;G3V126;E5RK31;E5RJG1;E5RG49;E5RHH0	Q9UI12;G3V126	V-type proton ATPase subunit H	ATP6V1H	981	Color2 [A=255, R=169, G=169, B=169]	1	4	3	3	3	8.9	8.9	8.9	55.882	0	17.527	19024000	7	19.6235	20.4191	21.0473	19.7555	21.9634	21.7565	19.3514	20.7737	18.741
K7EK18;K7EL40;A0A6Q8PHC2;Q9UHD8;K7ER52;K7EIE4;K7EQD7	K7EK18;K7EL40;A0A6Q8PHC2;Q9UHD8;K7ER52;K7EIE4;K7EQD7	Septin-9	2024-09-09	162	Color2 [A=255, R=169, G=169, B=169]	1	4	2	2	2	10.3	10.3	10.3	22.217	0	11.81	13914000	9	19.5464	19.2869	20.2191	19.2977	21.2467	20.8908	19.4041	20.5998	20.0762
Q8TDL5;A2A2R0	Q8TDL5	BPI fold-containing family B member 1	BPIFB1	923	Color2 [A=255, R=169, G=169, B=169]	1	4	4	4	4	11.2	11.2	11.2	52.441	0	28.113	35367000	21	20.7473	19.678	20.1082	21.3173	21.4131	20.1796	20.6225	21.5444	21.1872
A0A075B730;P58107	A0A075B730;P58107	Epiplakin	EPPK1	8	Color2 [A=255, R=169, G=169, B=169]	1	4	14	10	10	13.6	9.1	9.1	553.12	0	67.329	33861000	16	19.5011	19.0573	19.4963	20.8264	18.9103	20.6764	21.8466	22.796	19.7645
Q14192	Q14192	Four and a half LIM domains protein 2	FHL2	845	Color2 [A=255, R=169, G=169, B=169]	1	4	3	3	3	10.4	10.4	10.4	32.193	0	18.982	38589000	13	19.1257	21.9921	19.2319	19.4356	21.623	21.6015	20.1821	19.3392	19.3792
P62266;D6RD47	P62266;D6RD47	40S ribosomal protein S23	RPS23	772	Color2 [A=255, R=169, G=169, B=169]	1	4	3	3	3	16.1	16.1	16.1	15.807	0	21.388	86576000	13	18.3101	19.6589	22.7852	20.1715	19.6009	23.2408	19.5414	19.8233	20.6389
A0A7I2V4D7;A0A7I2V4T6;A0A7I2V2Z5;A0A7I2V6B0;J3KN36;A0A0G2JN29;A0A087X117;Q15155;P69849;Q5JPE7;A0A0G2JP90;A0A087WW46;A0A7I2V3P4;A0A7I2V686;H3BPS9;A0A7I2V2V8	A0A7I2V4D7;A0A7I2V4T6;A0A7I2V2Z5;A0A7I2V6B0;J3KN36;A0A0G2JN29;A0A087X117;Q15155;P69849;Q5JPE7;A0A0G2JP90;A0A087WW46;A0A7I2V3P4	Nodal modulator 1;Nodal modulator 3;Nodal modulator 2	NOMO3;NOMO1;NOMO2	34	Color2 [A=255, R=169, G=169, B=169]	1	4	5	5	5	7.9	7.9	7.9	87.5	0	29.549	15056000	9	20.5469	19.3065	20.042	20.6939	20.6341	20.7425	19.9653	19.7303	20.1344
P25311;C9JEV0	P25311;C9JEV0	Zinc-alpha-2-glycoprotein	AZGP1	659	Color2 [A=255, R=169, G=169, B=169]	1	4	5	5	5	22.8	22.8	22.8	34.258	0	33.332	66910000	15	19.0719	18.6735	20.8571	21.8653	19.0371	19.8742	20.1471	22.6671	22.224
Q15393;H3BMB0;I3L4G7	Q15393	Splicing factor 3B subunit 3	SF3B3	862	Color2 [A=255, R=169, G=169, B=169]	1	4	5	5	5	5.2	5.2	5.2	135.58	0	55.727	35300000	21	19.4891	20.7958	20.8426	21.098	21.1681	21.0187	20.1271	21.0343	20.9419
G3V2S6;Q9Y5K8;H0YJ55;G3V5S7;G3V3T8;H0YJS0;G3V2V6;H0YJH8;G3V559	G3V2S6;Q9Y5K8;H0YJ55;G3V5S7;G3V3T8;H0YJS0;G3V2V6;H0YJH8;G3V559	V-type proton ATPase subunit D	ATP6V1D	410	Color2 [A=255, R=169, G=169, B=169]	1	4	2	2	2	10.9	10.9	10.9	21.921	0	12.285	21995000	6	20.7918	19.596	19.9457	21.5335	19.4367	21.5171	20.0465	19.6984	19.9984
P08311	P08311	Cathepsin G	CTSG	593	Color2 [A=255, R=169, G=169, B=169]	1	4	3	3	3	12.2	12.2	12.2	28.837	0	19.73	39193000	8	18.7307	19.7215	20.1943	20.0094	20.597	20.1329	22.9264	22.9964	23.1514
J3KPT4;Q9H4I3	J3KPT4;Q9H4I3	TraB domain-containing protein	TRABD	466	Color2 [A=255, R=169, G=169, B=169]	1	4	2	2	2	7.1	7.1	7.1	42.692	0	13.802	9493000	5	18.8685	19.5463	20.0589	20.7521	19.1884	20.6079	20.2221	19.2815	20.5363
Q9Y3F4;H0YH33	Q9Y3F4	Serine-threonine kinase receptor-associated protein	STRAP	997	Color2 [A=255, R=169, G=169, B=169]	1	4	4	4	4	16.3	16.3	16.3	38.438	0	26.307	15603000	9	19.3116	19.9364	20.4127	21.3672	21.1672	19.104	20.8589	19.7465	20.8792		STRAP The SMN complex plays a catalyst role in the assembly of small nuclear ribonucleoproteins (snRNPs), the building blocks of the spliceosome. Thereby, plays an important role in the splicing of cellular pre-mRNAs. Most spliceosomal snRNPs contain a common set of Sm proteins SNRPB, SNRPD1, SNRPD2, SNRPD3, SNRPE, SNRPF and SNRPG that assemble in a heptameric protein ring on the Sm site of the s…
P00338;F5H5J4;F5H6W8;F5GXH2;F5GYU2;F5GXY2	P00338	L-lactate dehydrogenase A chain	LDHA	549	Color2 [A=255, R=169, G=169, B=169]	1	4	4	4	4	13.6	13.6	13.6	36.688	0	28.628	43339000	11	19.9319	19.6648	18.7235	20.2368	19.9859	20.0399	22.5621	22.5161	22.5632
P00387;B1AHF3	P00387;B1AHF3	NADH-cytochrome b5 reductase 3;NADH-cytochrome b5 reductase 3 membrane-bound form;NADH-cytochrome b5 reductase 3 soluble form	CYB5R3	550	Color2 [A=255, R=169, G=169, B=169]	1	4	5	5	5	23.9	23.9	23.9	34.234	0	33.732	62538000	21	19.6307	18.9248	22.2124	22.0334	20.2612	20.3485	22.6268	22.5142	19.7301
Q9BSJ8;F8VZB1	Q9BSJ8	Extended synaptotagmin-1	ESYT1	952	Color2 [A=255, R=169, G=169, B=169]	1	4	3	3	3	3.5	3.5	3.5	122.85	0	18.94	12191000	8	20.1718	18.9546	20.3093	20.6655	20.982	19.6473	19.0008	20.4993	19.3681
P26196;Q8IV96	P26196	Probable ATP-dependent RNA helicase DDX6	DDX6	666	Color2 [A=255, R=169, G=169, B=169]	1	4	4	4	4	12	12	12	54.416	0	26.272	22752000	12	20.2958	20.8595	20.2791	20.7907	21.2388	21.2277	19.9922	19.4662	19.6505
P57729;H0YEA4;O14966	P57729;H0YEA4	Ras-related protein Rab-38	RAB38	751	Color2 [A=255, R=169, G=169, B=169]	1	4	3	3	2	15.6	15.6	10.4	23.712	0	18.526	21001000	9	20.2348	21.0446	20.6056	21.1593	21.2892	21.2527	20.0238	19.2179	19.8896
P09496;F8WF69;C9J8P9	P09496;F8WF69	Clathrin light chain A	CLTA	404	Color2 [A=255, R=169, G=169, B=169]	1	4	3	3	3	10.9	10.9	10.9	27.076	0	16.585	20371000	10	20.2043	19.644	20.837	19.7816	21.5203	21.1797	18.3831	19.2992	21.1596
H0YDT6;O00303;A0A7I2YQA0;A0A1W2PP79	H0YDT6;O00303	Eukaryotic translation initiation factor 3 subunit F	EIF3F	425	Color2 [A=255, R=169, G=169, B=169]	1	4	6	6	6	21.4	21.4	21.4	37.749	0	38.026	20232000	10	19.6295	19.4567	20.9906	20.3494	20.7614	20.7164	19.533	20.5323	19.0678
Q8N1G4	Q8N1G4	Leucine-rich repeat-containing protein 47	LRRC47	913	Color2 [A=255, R=169, G=169, B=169]	1	4	4	4	4	8.6	8.6	8.6	63.472	0	25.358	22826000	14	18.6059	19.2665	20.968	20.9818	19.6451	19.9575	19.9281	21.2813	21.134
A0A7I2V3Z3;A0A7I2V351;A0A7I2V487;A0A7I2YQE1;P52292;J3QLL0;J3KS65	A0A7I2V3Z3;A0A7I2V351;A0A7I2V487;A0A7I2YQE1;P52292;J3QLL0;J3KS65	Importin subunit alpha-1	KPNA2	176	Color2 [A=255, R=169, G=169, B=169]	1	4	3	3	3	12.5	12.5	12.5	43.541	0	25.439	29382000	17	20.4535	20.9718	20.3522	21.2412	21.5183	20.7391	19.1631	19.0929	20.4734
Q6P2Q9;I3L3Z8	Q6P2Q9	Pre-mRNA-processing-splicing factor 8	PRPF8	892	Color2 [A=255, R=169, G=169, B=169]	1	4	3	3	3	1.8	1.8	1.8	273.6	0	21.279	11071000	9	19.8817	19.3604	20.6421	19.6995	21.0523	20.8458	18.8541	18.4998	20.3921
Q9Y5M8;H7C4H2;C9J5Z8	Q9Y5M8;H7C4H2	Signal recognition particle receptor subunit beta	SRPRB	1003	Color2 [A=255, R=169, G=169, B=169]	1	4	5	5	5	23.2	23.2	23.2	29.702	0	32.935	17700000	11	19.5622	20.5558	20.3492	21.181	20.7768	20.1973	18.9299	20.1057	19.7857	Endoplasmic reticulum; Membrane protein, integral; Ubiquitin conjugating system	Component of the SRP (signal recognition particle) receptor. Ensures, in conjunction with the signal recognition particle, the correct targeting of the nascent secretory proteins to the endoplasmic reticulum membrane system. Has GTPase activity. May mediate the membrane association of SRPR. Belongs to the SRP receptor beta subunit family
H3BQN4;J3KPS3;P04075;H3BR04;H3BPS8;H3BR68;H3BMQ8;H3BUH7;H3BU78	H3BQN4;J3KPS3;P04075;H3BR04;H3BPS8	Fructose-bisphosphate aldolase;Fructose-bisphosphate aldolase A	ALDOA	445	Color2 [A=255, R=169, G=169, B=169]	1	4	7	7	7	28	28	28	39.34	0	44.564	59759000	22	19.214	20.029	19.6117	21.349	19.4282	19.7648	21.9157	20.109	21.6339
P09211;A8MX94;A0A2R8Y5E5;A0A087X243;A0A087X2E9	P09211;A8MX94	Glutathione S-transferase P	GSTP1	599	Color2 [A=255, R=169, G=169, B=169]	1	4	3	3	3	22.4	22.4	22.4	23.356	0	23.073	39779000	10	19.1524	20.2248	19.3476	19.6265	20.5986	20.1753	22.8821	23.1068	22.7053
P60174;U3KQF3;U3KPZ0;U3KPS5	P60174;U3KQF3;U3KPZ0	Triosephosphate isomerase	TPI1	752	Color2 [A=255, R=169, G=169, B=169]	1	4	3	3	3	16.1	16.1	16.1	26.669	0	19.332	11205000	8	20.1263	19.8792	19.4225	20.3902	20.3847	20.3009	20.7674	20.682	20.5026
Q15717;M0QZR9;M0R055	Q15717;M0QZR9	ELAV-like protein 1	ELAVL1	865	Color2 [A=255, R=169, G=169, B=169]	1	4	5	5	5	20.2	20.2	20.2	36.091	0	56.812	69541000	22	21.7398	21.8592	21.5487	22.024	22.2276	22.5237	18.9322	19.7465	20.8168
P60953;A0A590UJK8;Q5JYX0	P60953;A0A590UJK8	Cell division control protein 42 homolog	CDC42	758	Color2 [A=255, R=169, G=169, B=169]	1	4	3	3	3	25.7	25.7	25.7	21.258	0	30.57	82258000	19	22.5266	19.7457	22.6416	22.3832	21.7838	22.2387	19.3003	21.5361	20.3323
P60228;A0A7I2V3S3;A0A7I2V3I0;A0A7I2V4B4;A0A7I2V2H9;A0A7I2V2W0;A0A7I2V3I2;B3KW56;A0A7I2V2Q9;A0A7I2V5Z6;A0A7I2V4G3;H0YBP5;A0A7I2V429;A0A161SXE1;A0A7I2V570;H0YBR5;A0A7I2V3W9;A0A7I2V5P9;E5RGA2;E5RHS5;A0A7I2V5K7	P60228;A0A7I2V3S3;A0A7I2V3I0;A0A7I2V4B4;A0A7I2V2H9;A0A7I2V2W0;A0A7I2V3I2;B3KW56;A0A7I2V2Q9;A0A7I2V5Z6;A0A7I2V4G3;H0YBP5;A0A7I2V429;A0A161SXE1;A0A7I2V570;H0YBR5;A0A7I2V3W9;A0A7I2V5P9;E5RGA2	Eukaryotic translation initiation factor 3 subunit E	EIF3E	168	Color2 [A=255, R=169, G=169, B=169]	1	4	4	4	4	9.4	9.4	9.4	52.22	0	25.484	20479000	9	20.7536	21.0226	20.3968	21.0302	21.253	21.3067	19.5746	19.111	19.4932
Q08J23	Q08J23	tRNA (cytosine(34)-C(5))-methyltransferase	NSUN2	825	Color2 [A=255, R=169, G=169, B=169]	1	4	2	2	2	2.7	2.7	2.7	86.47	0	11.792	10647000	8	19.2431	20.46	18.8168	19.2801	20.5092	20.1191	20.346	19.675	20.6466
A0A2R8Y804;A0A2R8Y543;A0A2R8Y5Z1;B4DGU4;A0A2R8YCH5;A0A2R8Y5A3;P35222;A0A2R8Y5C3;A0A2R8Y750;A0A2R8Y7Z0;A0A2R8Y6G0;A0A2R8YG06;A0A2R8Y815	A0A2R8Y804;A0A2R8Y543;A0A2R8Y5Z1;B4DGU4;A0A2R8YCH5;A0A2R8Y5A3;P35222;A0A2R8Y5C3;A0A2R8Y750;A0A2R8Y7Z0	Catenin beta-1	CTNNB1	113	Color2 [A=255, R=169, G=169, B=169]	1	4	7	6	6	10.5	9.5	9.5	77.206	0	41.705	48625000	26	20.8751	21.2234	21.2336	21.4948	21.6777	21.5215	20.668	19.5824	20.1937
E9PBF6;P20700;A0A0D9SFE5;A0A0D9SFY5	E9PBF6;P20700;A0A0D9SFE5	Lamin-B1	LMNB1	352	Color2 [A=255, R=169, G=169, B=169]	1	4	5	4	4	12.9	10.9	10.9	44.643	0	24.794	26242000	9	20.8629	19.5763	19.4744	19.1936	20.9049	21.1279	18.8048	20.2037	20.5072
A0A7I2V5L3;A0A7I2V2L9;P40429;Q8J015;M0QYS1;Q6NVV1;M0QZU1;A0A096LPE0	A0A7I2V5L3;A0A7I2V2L9;P40429;Q8J015;M0QYS1;Q6NVV1	60S ribosomal protein L13a;Putative 60S ribosomal protein L13a protein RPL13AP3	RPL13A;RPL13a;RPL13AP3	170	Color2 [A=255, R=169, G=169, B=169]	1	4	3	3	3	16	16	16	21.716	0	21.742	46702000	25	19.6454	21.6541	21.2672	20.9853	21.6235	21.2677	21.041	21.3056	21.1565
P06733;A0A2R8Y6G6;K7EM90;A0A2R8Y879;A0A2R8YEM5;P09104;P13929;K7EPM1;F5H0C8;E5RGZ4;K7EKN2;E5RG95;A0A2R8Y798;E5RI09;A0A2R8YEG5;K7ERS8;F5H1C3;A0A2R8Y6I8	P06733;A0A2R8Y6G6;K7EM90	Alpha-enolase;Enolase	ENO1	584	Color2 [A=255, R=169, G=169, B=169]	1	4	10	10	10	33.9	33.9	33.9	47.168	0	83.513	208250000	59	21.6652	21.9584	22.0218	22.1499	22.4083	22.3922	23.3384	23.0081	22.9672
K7ERI8;K7ERQ8;P51148;F8VVZ0;F8VUA5;F8VVK3;K7ENY4;P61020;F8WCY6;F8WD79;F8VPW9;F8VSF8;F8VWZ7;F8VWU4	K7ERI8;K7ERQ8;P51148;F8VVZ0;F8VUA5;F8VVK3;K7ENY4;P61020	Ras-related protein Rab-5C;Ras-related protein Rab-5B	RAB5C;RAB5B	490	Color2 [A=255, R=169, G=169, B=169]	1	4	3	3	1	21.7	21.7	8.7	17.852	0	22.49	91712000	20	22.3512	22.3582	21.9686	22.5779	22.6146	22.7286	21.6954	21.5676	20.0935
P13489;E9PMJ3;E9PLZ3;E9PIM9;E9PMA9;E9PMN0;E9PIK5;H0YCR7	P13489;E9PMJ3;E9PLZ3;E9PIM9	Ribonuclease inhibitor	RNH1	620	Color2 [A=255, R=169, G=169, B=169]	1	4	3	3	3	8.9	8.9	8.9	49.973	0	31.512	39777000	17	20.0037	19.9371	20.6176	18.9767	21.6432	21.1653	21.5504	21.7291	21.6347
J3QL14;R4GN72;F5GYQ1;P61421;H3BQJ1	J3QL14;R4GN72;F5GYQ1;P61421	V-type proton ATPase subunit d 1	ATP6V0D1	382	Color2 [A=255, R=169, G=169, B=169]	1	4	7	7	7	26.7	26.7	26.7	26.705	0	51.724	309450000	28	23.9625	24.1041	24.0543	24.4213	24.5792	24.269	20.7153	19.8822	20.1125
Q8WVV4	Q8WVV4	Protein POF1B	POF1B	925	Color2 [A=255, R=169, G=169, B=169]	1	4	4	4	4	7.8	7.8	7.8	68.064	0	27.957	19007000	10	18.8311	19.4247	20.3053	19.0628	19.8992	20.7455	18.9154	21.7942	21.7089
A0A7I2YQK6;A0A7I2V599;A0A7I2V2X6;P10809;A0A7I2V5M1;E7EXB4;E7ESH4;A0A7I2V5K3;A0A7I2YQ71;A0A7I2V369;C9JL25	A0A7I2YQK6;A0A7I2V599;A0A7I2V2X6;P10809	60 kDa heat shock protein, mitochondrial	HSPD1	175	Color2 [A=255, R=169, G=169, B=169]	1	4	10	10	10	22.6	22.6	22.6	51.233	0	75.106	296530000	61	23.2267	22.9015	23.0489	23.2891	23.5505	23.4727	21.9323	21.4079	21.7262
P62937;F8WE65;C9J5S7;A0A7I2V5J5;A0A7I2V4V1;E5RIZ5;A0A7P0S768	P62937;F8WE65;C9J5S7	Peptidyl-prolyl cis-trans isomerase A;Peptidyl-prolyl cis-trans isomerase A, N-terminally processed;Peptidyl-prolyl cis-trans isomerase	PPIA	790	Color2 [A=255, R=169, G=169, B=169]	1	4	7	7	7	35.2	35.2	35.2	18.012	0	44.811	172070000	24	24.0334	18.8835	23.9492	24.018	20.177	23.8036	20.0044	23.4816	19.9322
P21283;E7EV59;A0A0U1RR16;Q8NEY4	P21283;E7EV59	V-type proton ATPase subunit C 1	ATP6V1C1	645	Color2 [A=255, R=169, G=169, B=169]	1	4	6	6	6	16.8	16.8	16.8	43.941	0	48.054	45729000	19	21.4592	21.2082	21.028	21.6273	21.9976	21.1935	20.4889	20.1924	20.1993
H7C3T4;Q13162	H7C3T4;Q13162	Peroxiredoxin-4	PRDX4	461	Color2 [A=255, R=169, G=169, B=169]	1	4	3	2	2	20.5	13	13	18.214	0	12.762	12652000	9	19.7436	20.3477	19.5775	20.3208	20.0007	20.4551	19.549	19.5459	18.8228
D6RD66;O75083	D6RD66;O75083	WD repeat-containing protein 1	WDR1	338	Color2 [A=255, R=169, G=169, B=169]	1	4	5	5	5	22.4	22.4	22.4	26.797	0	27.789	41162000	15	19.9809	20.2193	21.3096	20.6982	20.5595	21.3282	20.001	20.0863	20.7887
K7EK07;Q71DI3;Q16695;P84243;P68431;K7EMV3;A0A590UJJ6;B4DEB1;K7ES00;Q6NXT2;K7EP01	K7EK07;Q71DI3;Q16695;P84243;P68431;K7EMV3;A0A590UJJ6;B4DEB1;K7ES00;Q6NXT2	Histone H3;Histone H3.2;Histone H3.1t;Histone H3.3;Histone H3.1;Histone H3.3C	H3F3B;HIST2H3A;HIST3H3;H3F3A;HIST1H3A;H3F3C	482	Color2 [A=255, R=169, G=169, B=169]	1	4	5	5	2	25.8	25.8	8.3	14.914	0	68.188	1879300000	49	26.4405	26.55	26.4809	26.7961	26.9964	26.7176	24.8638	20.5083	25.0734
P49411;H3BNU3	P49411	Elongation factor Tu, mitochondrial	TUFM	728	Color2 [A=255, R=169, G=169, B=169]	1	4	16	16	16	45.4	45.4	45.4	49.541	0	161.48	912660000	126	23.7476	23.8602	23.7587	24.0984	24.2637	24.0141	23.2276	23.1077	23.2316
P06576;H0YH81;F8W079;F8W0P7;H0YI37	P06576;H0YH81;F8W079	ATP synthase subunit beta, mitochondrial;ATP synthase subunit beta	ATP5B	581	Color2 [A=255, R=169, G=169, B=169]	1	4	16	16	16	39.5	39.5	39.5	56.559	0	140.53	934960000	160	24.3844	24.5947	24.5501	24.9212	24.7885	24.8244	22.5565	22.34	21.799
F8W696;P02647	F8W696;P02647	Apolipoprotein A-I;Proapolipoprotein A-I;Truncated apolipoprotein A-I	APOA1	396	Color2 [A=255, R=169, G=169, B=169]	1	4	6	6	6	24.1	24.1	24.1	27.908	0	43.54	61019000	16	19.6949	19.2991	19.942	20.1486	20.8841	18.8724	22.5806	22.4593	22.8395
O95292;E5RK64	O95292;E5RK64	Vesicle-associated membrane protein-associated protein B/C	VAPB	543	Color2 [A=255, R=169, G=169, B=169]	1	4	3	3	2	16	16	11.1	27.228	0	20.659	48419000	19	21.3401	21.487	21.4179	21.4528	21.7584	21.9888	19.8643	20.6991	19.1726
Q9P2E9;F8W7S5;A0A087WVV2;A0A087WU26;A2A2S5;H9KV85;E9PN67;C9J066;Q8N4C6	Q9P2E9;F8W7S5;A0A087WVV2;A0A087WU26	Ribosome-binding protein 1	RRBP1	975	Color2 [A=255, R=169, G=169, B=169]	1	4	8	8	8	7.7	7.7	7.7	152.45	0	47.379	23878000	18	19.4279	18.9341	20.6982	19.3447	20.8874	19.7497	19.0921	19.9195	19.7873
Q8IY63;A6NP16;E7ERM3;Q4VCS5	Q8IY63	Angiomotin-like protein 1	AMOTL1	912	Color2 [A=255, R=169, G=169, B=169]	1	4	5	5	5	6.2	6.2	6.2	106.57	0	32.48	41254000	20	19.5779	22.0889	22.1224	21.5131	21.7107	21.4563	19.7225	19.6786	20.0027
P49368;B4DUR8;Q5SZX6	P49368;B4DUR8	T-complex protein 1 subunit gamma	CCT3	236	Color2 [A=255, R=169, G=169, B=169]	1	4	7	7	7	14.1	14.1	14.1	60.533	0	45.532	2917400000	36	27.8836	27.7253	27.7732	28.1275	27.8962	28.2349	27.8349	27.9289	28.0867
P31946;Q4VY20;A0A0J9YWZ2;Q4VY19;A0A0J9YWE8;A2IDB2	P31946	14-3-3 protein beta/alpha;14-3-3 protein beta/alpha, N-terminally processed	YWHAB	694	Color2 [A=255, R=169, G=169, B=169]	1	4	6	4	4	30.5	23.2	23.2	28.082	0	25.892	59463000	21	21.5067	21.5011	21.4425	21.864	21.7755	21.6807	21.6494	21.6326	21.6394
P30153;E9PH38;B3KQV6;E9PPI5;E9PNM7;E9PHZ6;C9J9C1;P30154	P30153;E9PH38;B3KQV6	Serine/threonine-protein phosphatase 2A 65 kDa regulatory subunit A alpha isoform	PPP2R1A	688	Color2 [A=255, R=169, G=169, B=169]	1	4	4	4	4	9.3	9.3	9.3	65.308	0	27.756	43156000	19	21.4362	21.5885	21.4683	21.7376	21.8384	21.7596	18.7986	21.0548	20.2809
G3V4C1;B2R5W2;B4DY08;G3V4W0;P07910;G3V2Q1;G3V576;G3V555;G3V575;G3V251;G3V3K6;G3V2D6;G3V5X6;B4DSU6;G3V5V7;P0DMR1;O60812;B7ZW38;A0A0G2JPF8;A0A0G2JNQ3;B2RXH8;G3V4M8;G3V2H6	G3V4C1;B2R5W2;B4DY08;G3V4W0;P07910;G3V2Q1;G3V576;G3V555;G3V575;G3V251;G3V3K6;G3V2D6;G3V5X6	Heterogeneous nuclear ribonucleoproteins C1/C2	HNRNPC	227	Color2 [A=255, R=169, G=169, B=169]	1	4	11	11	11	36.3	36.3	36.3	32.238	0	118.21	929540000	119	24.2804	24.3647	24.3908	24.6363	24.6461	24.5951	22.0916	22.1542	21.804
P47755;C9JUG7;F8W9N7;A0A0D9SET8;F8WED3	P47755;C9JUG7;F8W9N7	F-actin-capping protein subunit alpha-2	CAPZA2	724	Color2 [A=255, R=169, G=169, B=169]	1	4	11	9	9	57	47.6	47.6	32.949	0	92.537	179640000	56	22.084	22.2413	22.0311	22.3414	22.3555	22.4877	22.3443	22.4818	22.4699
C9J5C3;Q9BUL8;F8WDF3;C9J932;H7C5M9;C9JSA3;C9JND6;C9J363;C9J6F3	C9J5C3;Q9BUL8;F8WDF3;C9J932;H7C5M9;C9JSA3;C9JND6;C9J363;C9J6F3	Programmed cell death protein 10	PDCD10	265	Color2 [A=255, R=169, G=169, B=169]	1	4	2	2	2	9.9	9.9	9.9	23.586	0	13.687	30895000	12	22.1344	20.1198	19.7778	22.221	20.0078	20.6304	19.3819	19.9956	20.4927
P48594;H0Y5H9;C9JZ65	P48594;H0Y5H9;C9JZ65	Serpin B4	SERPINB4	421	Color2 [A=255, R=169, G=169, B=169]	1	4	11	3	3	30	8.7	8.7	44.853	0	21.207	43075000	12	19.656	19.8034	19.6124	19.6134	20.2151	20.069	23.0077	23.0403	23.1152
Q9UJS0;O75746;R4GN64	Q9UJS0;O75746	Calcium-binding mitochondrial carrier protein Aralar2;Calcium-binding mitochondrial carrier protein Aralar1	SLC25A13;SLC25A12	983	Color2 [A=255, R=169, G=169, B=169]	1	4	5	5	5	8.1	8.1	8.1	74.175	0	30.95	17056000	12	20.2921	20.4826	20.378	20.4376	20.8692	20.6478	19.8302	20.2856	18.9597	74 KD Mitochondrial and calcium-binding carrier that catalyzes the calcium-dependent exchange of cytoplasmic glutamate with mitochondrial aspartate across the mitochondrial inner membrane. May have a function in the urea cycle. Belongs to the mitochondrial carrier (TC 2.A.29) family. High levels in liver and low levels in kidney, pancreas, placenta, heart and brain. 2
K7EP65;K7EKS7;K7ELC4;K7EMH1;K7ERI7;P35268;K7EJT5	K7EP65;K7EKS7;K7ELC4;K7EMH1;K7ERI7;P35268;K7EJT5	60S ribosomal protein L22	RPL22	485	Color2 [A=255, R=169, G=169, B=169]	1	4	4	4	4	56.2	56.2	56.2	5.2389	0	35.4	458560000	37	24.4303	24.5841	24.5052	24.6564	24.8923	24.763	24.0816	24.2087	24.2282
Q5QPL9;Q9UKM9;Q5QPM0;Q5QPM1;Q5QPM2	Q5QPL9;Q9UKM9;Q5QPM0;Q5QPM1	RNA-binding protein Raly	RALY	883	Color2 [A=255, R=169, G=169, B=169]	1	4	6	6	6	29.1	29.1	29.1	24.665	0	48.66	316360000	34	23.4441	23.5187	23.4753	23.6952	23.8465	23.6872	19.5584	19.9195	20.7266
A0A1X7SBZ2;A0A5H1ZRQ2;Q92841;A0A0U1RQJ0	A0A1X7SBZ2;A0A5H1ZRQ2;Q92841	Probable ATP-dependent RNA helicase DDX17	DDX17	105	Color2 [A=255, R=169, G=169, B=169]	1	4	9	5	5	14.8	9.2	9.2	80.253	0	34.593	42701000	16	21.6579	21.4939	21.2251	21.6392	21.6694	21.8489	18.1101	19.3769	20.8971
P12004	P12004	Proliferating cell nuclear antigen	PCNA	615	Color2 [A=255, R=169, G=169, B=169]	1	4	4	4	4	19.9	19.9	19.9	28.768	0	33.553	27148000	15	19.8726	21.6267	19.6618	20.3153	19.8481	21.7776	20.3777	20.3386	19.1567
P17066;P48741	P17066	Heat shock 70 kDa protein 6	HSPA6	633	Color2 [A=255, R=169, G=169, B=169]	1	4	12	2	2	17.4	3	3	71.027	0	45.436	1263500000	46	27.0283	26.9076	26.7322	27.0931	27.3503	27.0015	26.3241	25.7916	26.113
P62805	P62805	Histone H4	HIST1H4A	781	Color2 [A=255, R=169, G=169, B=169]	1	4	12	12	12	62.1	62.1	62.1	11.367	0	161.22	7401400000	225	27.6379	27.7119	27.6521	27.8679	27.9756	27.9348	26.1493	26.2159	26.1583
A0A7I2V3H3;A0A7I2V5N4;A0A7I2V659;A0A087WVQ9;Q5VTE0;P68104;A0A087WV01;A0A2U3TZH3;Q05639;A6PW80;Q5JR01;A0A2R8Y488;A0A2R8Y660;A0A6Q8PFK6;A0A2R8YDN5	A0A7I2V3H3;A0A7I2V5N4;A0A7I2V659;A0A087WVQ9;Q5VTE0;P68104;A0A087WV01;A0A2U3TZH3;Q05639	Putative elongation factor 1-alpha-like 3;Elongation factor 1-alpha 1;Elongation factor 1-alpha;Elongation factor 1-alpha 2	EEF1A1;EEF1A1P5;EEF1A2	24	Color2 [A=255, R=169, G=169, B=169]	1	4	12	12	12	31.6	31.6	31.6	40.853	0	158.82	3276200000	159	26.1383	26.1487	26.09	26.4226	26.2963	26.416	26.7887	26.9277	26.731
Q13835	Q13835	Plakophilin-1	PKP1	841	Color2 [A=255, R=169, G=169, B=169]	1	4	8	8	8	13.5	13.5	13.5	82.86	0	91.458	63161000	21	20.047	19.8009	19.2416	19.8937	20.1237	19.828	22.5487	22.7279	22.8418
O60784;B0QY01;V9GZ68;H7BYN7;V9GYF4;B0QY02;F8WB30;F8WAW7;F8WE29;F8WBB0	O60784	Target of Myb protein 1	TOM1	531	Color2 [A=255, R=169, G=169, B=169]	1	4	10	10	10	27.8	27.8	27.8	53.818	0	91.654	179270000	48	22.1659	22.1532	22.1066	22.3381	22.4516	22.3828	21.7961	21.882	21.6565
P38919;I3L3H2	P38919;I3L3H2	Eukaryotic initiation factor 4A-III;Eukaryotic initiation factor 4A-III, N-terminally processed	EIF4A3	711	Color2 [A=255, R=169, G=169, B=169]	1	4	9	8	8	21.9	18	18	46.871	0	54.557	80715000	28	21.5145	21.5799	21.3126	21.666	21.9486	21.5022	18.9442	19.5156	19.9663
O75955;A0A140T9R1;A0A140T9W4;A0A140T9X0;A2AB12;A2AB09;A2AB10;A0A140T907;A0A140T974;A2AB13;A0A0G2JJQ6;A0A140T905;A2ABJ5;A0A140T9C3;A0A140T959;A2AB11	O75955;A0A140T9R1;A0A140T9W4	Flotillin-1	FLOT1	541	Color2 [A=255, R=169, G=169, B=169]	1	4	7	7	7	19.9	19.9	19.9	47.355	0	54.848	65895000	28	21.2247	21.349	21.3828	21.4601	21.6882	21.4746	19.4534	20.8453	19.8984
Q9H0E2;F2Z2Y8;E7EN89;E9PNS3;E9PP67;E9PQ25	Q9H0E2;F2Z2Y8;E7EN89	Toll-interacting protein	TOLLIP	957	Color2 [A=255, R=169, G=169, B=169]	1	4	4	4	4	18.6	18.6	18.6	30.281	0	33.447	107290000	22	22.6006	22.3811	22.6669	22.857	22.7996	22.655	22.4297	22.1188	22.2457
P62258;K7EM20;B4DJF2;I3L3T1;K7EIT4;I3L0W5	P62258	14-3-3 protein epsilon	YWHAE	771	Color2 [A=255, R=169, G=169, B=169]	1	4	11	11	9	40.8	40.8	33.7	29.174	0	85.528	778790000	72	25.5631	25.7153	25.787	25.9225	26.0872	25.6998	25.5023	24.5308	25.4382
O94919	O94919	Endonuclease domain-containing 1 protein	ENDOD1	542	Color2 [A=255, R=169, G=169, B=169]	1	4	3	3	3	7.6	7.6	7.6	55.016	0	29.25	16784000	12	20.1556	20.1198	20.6004	20.6723	20.8725	19.9668	20.482	20.334	19.3373
F8W1R7;J3KND3;G8JLA2;G3V1V0;B7Z6Z4;P60660;G3V1Y7;F8VPF3;F8VZU9;F8W180;H0YI43;F8VXL3;F8W1I5	F8W1R7;J3KND3;G8JLA2;G3V1V0;B7Z6Z4;P60660;G3V1Y7;F8VPF3;F8VZU9;F8W180	Myosin light polypeptide 6	MYL6	250	Color2 [A=255, R=169, G=169, B=169]	1	4	6	6	5	42.1	42.1	33.1	16.29	0	179.34	4756200000	172	27.1674	27.2055	27.1941	27.4554	27.3314	27.3983	27.3381	27.4481	27.4779
P25398	P25398	40S ribosomal protein S12	RPS12	660	Color2 [A=255, R=169, G=169, B=169]	1	4	3	3	3	30.3	30.3	30.3	14.515	0	20.2	135190000	21	22.885	23.2284	22.9688	23.073	23.4405	23.1856	22.7483	20.5645	19.2761
H3BU82;F8VZ44;Q9NRG9	H3BU82;F8VZ44;Q9NRG9	Aladin	AAAS	393	Color2 [A=255, R=169, G=169, B=169]	1	4	2	2	2	6.1	6.1	6.1	38.518	0.001312	11.192	10619000	5	20.4424	20.21	20.3464	20.5795	20.8143	20.2161	20.3465	20.1344	19.6857
U3KQK0;Q99880;Q99879;Q99877;Q93079;Q5QNW6;P62807;P58876;O60814;P57053;Q96A08;A0A2R8Y619	U3KQK0;Q99880;Q99879;Q99877;Q93079;Q5QNW6;P62807;P58876;O60814;P57053	Histone H2B;Histone H2B type 1-L;Histone H2B type 1-M;Histone H2B type 1-N;Histone H2B type 1-H;Histone H2B type 2-F;Histone H2B type 1-C/E/F/G/I;Histone H2B type 1-D;Histone H2B type 1-K;Histone H2B type F-S	HIST1H2BN;HIST1H2BL;HIST1H2BM;HIST1H2BH;HIST2H2BF;HIST1H2BC;HIST1H2BD;HIST1H2BK;H2BFS	532	Color2 [A=255, R=169, G=169, B=169]	1	4	7	7	2	35.5	35.5	6	18.804	0	189.26	3163100000	131	27.4126	27.3876	27.5057	27.6524	27.7028	27.5592	25.7808	25.8979	25.8746
P61353;K7ELC7;K7EQQ9;K7ERY7	P61353;K7ELC7	60S ribosomal protein L27	RPL27	761	Color2 [A=255, R=169, G=169, B=169]	1	4	5	5	5	43.4	43.4	43.4	15.798	0	31.437	177800000	24	23.0304	23.2085	23.2963	23.2285	23.4098	23.4534	22.6091	19.0473	19.2742
P62273;A0A087WTT6;A0A2R8Y851	P62273;A0A087WTT6;A0A2R8Y851	40S ribosomal protein S29	RPS29	774	Color2 [A=255, R=169, G=169, B=169]	1	4	2	2	2	33.9	33.9	33.9	6.6767	0	15.868	60853000	14	22.9167	19.0562	19.8728	22.3018	20.7575	19.3303	22.6622	20.6846	20.1641
A0A7I2V5S2;A0A7I2YQC0;P06748;A0A7I2V4G8;A0A7I2V433;A0A7I2V2X9;A0A7I2V3U2;A0A7I2V3G5;A0A7I2V579;A0A7I2V5J8;E5RI98;E5RGW4	A0A7I2V5S2;A0A7I2YQC0;P06748;A0A7I2V4G8;A0A7I2V433;A0A7I2V2X9;A0A7I2V3U2;A0A7I2V3G5;A0A7I2V579;A0A7I2V5J8;E5RI98	Nucleophosmin	NPM1	193	Color2 [A=255, R=169, G=169, B=169]	1	4	9	9	9	33.4	33.4	33.4	33.875	0	137.21	495140000	59	24.6048	24.6206	24.4944	25.2505	24.0943	24.9142	22.6656	23.244	22.9431
Q8IVM0	Q8IVM0	Coiled-coil domain-containing protein 50	CCDC50	911	Color2 [A=255, R=169, G=169, B=169]	1	4	4	4	4	15.7	15.7	15.7	35.822	0	27.99	43746000	17	21.9102	18.953	19.8789	19.7781	19.9414	21.5595	21.9933	21.9801	18.9688
P04406;E7EUT5;O14556	P04406;E7EUT5	Glyceraldehyde-3-phosphate dehydrogenase	GAPDH	566	Color2 [A=255, R=169, G=169, B=169]	1	4	13	13	13	48.1	48.1	48.1	36.053	0	226.52	2257100000	140	25.3135	25.4203	25.4153	25.6484	25.4855	25.538	25.852	25.7573	25.7383
Q07666	Q07666	KH domain-containing, RNA-binding, signal transduction-associated protein 1	KHDRBS1	819	Color2 [A=255, R=169, G=169, B=169]	1	4	3	3	3	5.6	5.6	5.6	48.227	0	18.361	33586000	10	21.5307	19.1107	21.5775	21.4921	19.4764	21.7678	19.631	20.4426	20.9602
P63104;E7EX29;B0AZS6;E7ESK7;E9PD24;E7EVZ2;B7Z2E6;H0YB80;E5RGE1;E5RIR4	P63104;E7EX29;B0AZS6;E7ESK7	14-3-3 protein zeta/delta	YWHAZ	794	Color2 [A=255, R=169, G=169, B=169]	1	4	9	7	7	37.6	30.2	30.2	27.745	0	101.2	930320000	99	24.6839	24.9099	24.7563	24.959	25.0417	24.8662	24.6346	24.6873	24.5624
O15145;C9JZD1;F8VR50	O15145;C9JZD1;F8VR50	Actin-related protein 2/3 complex subunit 3	ARPC3	518	Color2 [A=255, R=169, G=169, B=169]	1	4	6	6	6	34.3	34.3	34.3	20.546	0	71.276	532180000	51	24.9767	25.0428	24.9217	25.232	25.1946	24.9998	24.3535	24.2616	24.4762
O00154;K7EKP8	O00154;K7EKP8	Cytosolic acyl coenzyme A thioester hydrolase	ACOT7	497	Color2 [A=255, R=169, G=169, B=169]	1	4	7	7	7	25.8	25.8	25.8	41.796	0	63.368	132730000	40	22.3515	22.4824	22.3424	22.3843	22.7244	22.5474	22.2446	22.2622	22.1221
H0YMF9;H0YN81;Q9GZS3;H0YM76;H0YL19	H0YMF9;H0YN81;Q9GZS3;H0YM76;H0YL19	WD repeat-containing protein 61;WD repeat-containing protein 61, N-terminally processed	WDR61	433	Color2 [A=255, R=169, G=169, B=169]	1	4	2	2	2	14.3	14.3	14.3	20.743	0	11.669	13790000	6	20.2953	20.5476	20.2987	20.9619	19.7501	20.9012	20.3372	20.6172	19.7799
O14950	O14950	Myosin regulatory light chain 12B	MYL12B	512	Color2 [A=255, R=169, G=169, B=169]	1	4	11	11	1	68.6	68.6	17.4	19.779	0	323.31	22587000000	486	29.0694	29.0363	29.0316	29.22	29.1073	29.274	29.0859	29.0727	29.1247
F8WCF6;P59998;F8WDD7;A0A0A6YYG9;H7C0A3;R4GN08;F8WDW3;F8WE39	F8WCF6;P59998;F8WDD7;A0A0A6YYG9;H7C0A3	Actin-related protein 2/3 complex subunit 4	ARPC4-TTLL3;ARPC4	400	Color2 [A=255, R=169, G=169, B=169]	1	4	5	5	5	27.6	27.6	27.6	21.058	0	77.773	1080400000	40	25.2718	25.259	25.1211	25.2894	25.4511	25.3669	24.4164	24.2983	24.4775
P61160;F5H6T1;A0A1B0GWD0;A0A1B0GWH0	P61160;F5H6T1	Actin-related protein 2	ACTR2	759	Color2 [A=255, R=169, G=169, B=169]	1	4	10	10	10	26.4	26.4	26.4	44.76	0	163.65	1202800000	128	25.0945	25.1733	25.0466	25.2808	25.232	25.2204	24.459	24.4399	24.4087
A0A7I2V2V1;A0A7I2V651;A0A7I2YQU8;A0A7P0P2U7;A0A7I2YQN9;A0A7I2V5M7;Q13283	A0A7I2V2V1;A0A7I2V651;A0A7I2YQU8;A0A7P0P2U7;A0A7I2YQN9;A0A7I2V5M7;Q13283	Ras GTPase-activating protein-binding protein 1	G3BP1	174	Color2 [A=255, R=169, G=169, B=169]	1	4	2	2	2	16.6	16.6	16.6	17.02	0	13.962	13182000	8	21.0421	19.6767	19.3384	21.002	19.03	20.4307	19.8032	19.5284	19.3909
Q5JR95;P62241	Q5JR95;P62241	40S ribosomal protein S8	RPS8	769	Color2 [A=255, R=169, G=169, B=169]	1	4	2	2	2	12.8	12.8	12.8	21.879	0	63.911	64019000	14	22.1206	22.2522	22.053	22.2466	22.3841	22.1974	19.9045	19.668	20.739
B4DRY2;A0A0C4DGB1;A0A7P0T9J1;A0A7P0Z4I0;A0A7P0T9Y7;A0A494C0G7;Q9UNQ2;A0A7P0T967;A0A7P0T8X7;D6RCL3	B4DRY2;A0A0C4DGB1;A0A7P0T9J1;A0A7P0Z4I0;A0A7P0T9Y7;A0A494C0G7;Q9UNQ2;A0A7P0T967;A0A7P0T8X7;D6RCL3	Probable dimethyladenosine transferase	DIMT1	59	Color2 [A=255, R=169, G=169, B=169]	1	4	2	2	2	8.6	8.6	8.6	27.265	0	12.261	7777700	7	19.8258	19.9852	19.7675	20.4228	20.3283	19.224	19.0432	20.2546	20.333
P46781;B5MCT8;C9JM19;F2Z3C0;A8MXK4	P46781;B5MCT8;C9JM19	40S ribosomal protein S9	RPS9	720	Color2 [A=255, R=169, G=169, B=169]	1	4	9	9	9	36.6	36.6	36.6	22.591	0	55.847	160330000	34	22.7795	23.0173	22.8618	22.9473	23.1993	22.9067	20.1041	20.309	19.0554
A0A0U1RRM4;P26599;A6NLN1;A0A7I2V621;K7EKJ7;A0A7I2V4H6;A0A6Q8PEX4;A0A0D9SF20;K7EK45;K7ES59;A0A087WUW5;K7ELW5;A0A087WU68	A0A0U1RRM4;P26599;A6NLN1;A0A7I2V621;K7EKJ7;A0A7I2V4H6;A0A6Q8PEX4;A0A0D9SF20	Polypyrimidine tract-binding protein 1	PTBP1	88	Color2 [A=255, R=169, G=169, B=169]	1	4	8	8	8	18.4	18.4	18.4	62.463	0	75.338	190000000	48	22.8036	22.6292	22.9057	22.9874	22.7955	22.9455	19.4898	19.0535	20.5774
Q02878;F8VZ45;U3KQR5;F8VR69;F8VZA3;F8VWR1;F8VU16	Q02878;F8VZ45;U3KQR5	60S ribosomal protein L6	RPL6	813	Color2 [A=255, R=169, G=169, B=169]	1	4	4	4	4	15.6	15.6	15.6	32.728	0	25.989	80520000	18	22.5135	22.6188	22.6304	22.7748	22.7312	22.6386	19.9953	19.3197	20.4304
I3L1H9;I3L3X0;A0A0C4DGN4;Q96DA0	I3L1H9;I3L3X0;A0A0C4DGN4;Q96DA0	Zymogen granule protein 16 homolog B	ZG16B	61	Color2 [A=255, R=169, G=169, B=169]	1	4	2	2	2	36.2	36.2	36.2	7.3695	0	16.469	58154000	11	19.823	19.3492	22.1809	22.4428	20.1653	19.1005	22.7417	19.3595	19.9511
P11177;F8WF02;C9J634	P11177;F8WF02;C9J634	Pyruvate dehydrogenase E1 component subunit beta, mitochondrial	PDHB	611	Color2 [A=255, R=169, G=169, B=169]	1	4	5	5	5	19.5	19.5	19.5	39.233	0	65.172	26698000	17	19.6875	21.054	21.0279	21.236	21.1241	19.7643	20.1737	19.7668	19.9888
F6S8N6;A0A0A0MRJ6;P22061;A0A3F2YNX8;F8WDT3;F8WAV5;F8WAX2;C9J0F2	F6S8N6;A0A0A0MRJ6;P22061;A0A3F2YNX8	Protein-L-isoaspartate O-methyltransferase;Protein-L-isoaspartate(D-aspartate) O-methyltransferase	PCMT1	43	Color2 [A=255, R=169, G=169, B=169]	1	4	6	6	6	34.8	34.8	34.8	26.626	0	47.841	226920000	44	23.1228	23.022	23.175	23.0519	23.5133	23.1059	23.197	23.3265	23.1822
I3L3P7;P62244;H3BVC7;I3L246;H3BN98;H3BV27;H3BT37;I3L303	I3L3P7;P62244;H3BVC7;I3L246;H3BN98	40S ribosomal protein S15a	RPS15A	463	Color2 [A=255, R=169, G=169, B=169]	1	4	4	4	4	42	42	42	11.477	0	27.288	148380000	19	23.1829	23.1682	23.2037	23.2421	23.3645	23.2845	19.3559	23.0637	22.9703
A0A0G2JIW1;P0DMV9;P0DMV8;V9GZ37	A0A0G2JIW1;P0DMV9;P0DMV8;V9GZ37	Heat shock 70 kDa protein 1B;Heat shock 70 kDa protein 1A	HSPA1B;HSPA1A	72	Color2 [A=255, R=169, G=169, B=169]	1	4	33	30	18	52	48.6	25.2	70.108	0	323.31	29936000000	938	28.0686	28.1588	28.0474	28.1987	28.2521	28.1551	27.0919	27.1075	27.0999
E9PNW8;Q8WVX9	E9PNW8;Q8WVX9	Fatty acyl-CoA reductase 1	FAR1	375	Color2 [A=255, R=169, G=169, B=169]	1	4	2	2	2	7.5	7.5	7.5	37.481	0	14.429	5628700	4	19.9461	19.9211	19.6897	18.9775	20.5988	20.3093	19.6214	19.6036	19.8684
P14618;A0A804F6T5;A0A804F729;H3BTN5;B4DNK4;H3BQ34;H3BR70;H3BT25;H3BUW1;H3BTJ2;H3BU13;H3BN34;H3BQZ3;P30613	P14618;A0A804F6T5;A0A804F729;H3BTN5;B4DNK4;H3BQ34;H3BR70	Pyruvate kinase PKM;Pyruvate kinase	PKM	623	Color2 [A=255, R=169, G=169, B=169]	1	4	26	26	26	51.2	51.2	51.2	57.936	0	323.31	3013300000	280	25.5406	25.5976	25.5834	25.6728	25.6714	25.6828	25.6568	25.7056	25.6704
Q96P63	Q96P63	Serpin B12	SERPINB12	937	Color2 [A=255, R=169, G=169, B=169]	1	4	5	5	5	13.1	13.1	13.1	46.276	0	43.458	70062000	18	19.1245	20.79	20.2605	19.6844	20.7306	20.0228	19.4794	22.5835	22.8597
P62995;H7BXF3	P62995;H7BXF3	Transformer-2 protein homolog beta	TRA2B	791	Color2 [A=255, R=169, G=169, B=169]	1	4	2	2	2	10.4	10.4	10.4	33.665	0	15.857	20811000	9	19.8295	19.5665	21.7082	21.202	20.164	19.9783	18.9175	20.1903	20.32
H0YJB9;G3V4C6;Q9Y224	H0YJB9;G3V4C6;Q9Y224	UPF0568 protein C14orf166	C14orf166	412	Color2 [A=255, R=169, G=169, B=169]	1	4	3	3	3	30.2	30.2	30.2	14.726	0	23.244	14228000	12	20.2402	20.6729	20.36	19.9698	20.6578	20.8673	19.8656	20.0118	19.8139
P31947	P31947	14-3-3 protein sigma	SFN	695	Color2 [A=255, R=169, G=169, B=169]	1	4	9	7	7	27.8	20.6	20.6	27.774	0	49.952	288450000	25	19.5175	19.2908	20.3353	20.3976	18.9508	20.0167	23.8514	23.933	23.6315
H7C469;F8W787;A0A1B0GW44;A0A1B0GV23;A0A1B0GVD5;A0A1B0GWE8;C9JH19;P07339;A0A1B0GVP3;A0A1B0GU92;A0A1B0GU03;F8WD96	H7C469;F8W787;A0A1B0GW44;A0A1B0GV23;A0A1B0GVD5;A0A1B0GWE8;C9JH19;P07339;A0A1B0GVP3;A0A1B0GU92;A0A1B0GU03;F8WD96	Cathepsin D;Cathepsin D light chain;Cathepsin D heavy chain	CTSD	96	Color2 [A=255, R=169, G=169, B=169]	1	4	5	5	5	18.8	18.8	18.8	35.785	0	42.161	100380000	32	22.2189	22.1988	22.164	21.9039	22.5142	22.3569	22.6209	22.7623	22.8308
P05387;H0YDD8	P05387;H0YDD8	60S acidic ribosomal protein P2	RPLP2	579	Color2 [A=255, R=169, G=169, B=169]	1	4	6	6	6	80	80	80	11.665	0	83.956	360410000	72	23.5707	23.834	23.7259	23.7544	23.7964	23.7643	23.5035	23.316	23.464
B1AK88;B1AK87;P47756;B1AK85;A0A6I8PRV6;A0A6I8PIN8	B1AK88;B1AK87;P47756;B1AK85	F-actin-capping protein subunit beta	CAPZB	224	Color2 [A=255, R=169, G=169, B=169]	1	4	10	10	10	34.2	34.2	34.2	33.781	0	93.054	507760000	58	24.2661	24.5025	24.1524	24.2489	24.5037	24.346	24.8454	24.9839	24.602
P16401	P16401	Histone H1.5	HIST1H1B	630	Color2 [A=255, R=169, G=169, B=169]	1	4	3	3	3	17.7	17.7	17.7	22.58	0	17.36	18401000	8	20.3144	19.191	19.7005	19.7946	19.7933	19.7835	21.5428	21.4973	21.6785
A0A2R8Y5G6;A0A2R8YFS5;A0A2R8YCW1;A0A2R8YF78;A0A0D9SFB3;A0A2U3TZJ9;A0A2R8YFR4;A0A0D9SG12;A0A2R8Y4A4;A0A2R8Y645;A0A0D9SF53;O00571;A0A2R8Y7T2;A0A2R8YDT5;A0A2R8YDH3;F6S8Q4;O15523;A0A0J9YVQ7;A0A087WVZ1;A0A2R8YCU0;D6RCM4;C9J081;C9J8G5;A0A2R8Y650;Q9NQI0	A0A2R8Y5G6;A0A2R8YFS5;A0A2R8YCW1;A0A2R8YF78;A0A0D9SFB3;A0A2U3TZJ9;A0A2R8YFR4;A0A0D9SG12;A0A2R8Y4A4;A0A2R8Y645;A0A0D9SF53;O00571;A0A2R8Y7T2;A0A2R8YDT5;A0A2R8YDH3;F6S8Q4;O15523	ATP-dependent RNA helicase DDX3X;ATP-dependent RNA helicase DDX3Y	DDX3X;DDX3Y	65	Color2 [A=255, R=169, G=169, B=169]	1	4	12	12	11	20.3	20.3	18.5	69.047	0	84.441	195490000	59	23.1075	23.189	23.0562	23.1725	23.297	23.0439	22.9862	22.9016	22.7205
O15143;C9JEY1;C9K057;A0A1W2PNV4;F8VXW2;C9JBJ7;C9JTT6	O15143;C9JEY1;C9K057;A0A1W2PNV4;F8VXW2	Actin-related protein 2/3 complex subunit 1B	ARPC1B	516	Color2 [A=255, R=169, G=169, B=169]	1	4	10	10	10	28.8	28.8	28.8	40.949	0	76.339	483200000	58	24.3897	24.4116	24.3978	24.4401	24.4319	24.486	23.6907	23.5258	23.6082
Q8TF66	Q8TF66	Leucine-rich repeat-containing protein 15	LRRC15	924	Color2 [A=255, R=169, G=169, B=169]	1	4	10	10	10	20.3	20.3	20.3	64.365	0	87.403	258050000	36	18.9699	20.0117	20.1228	19.6838	19.8141	19.7507	24.256	24.3261	24.4051
Q2TAY7	Q2TAY7	WD40 repeat-containing protein SMU1;WD40 repeat-containing protein SMU1, N-terminally processed	SMU1	872	Color2 [A=255, R=169, G=169, B=169]	1	4	3	3	3	7.8	7.8	7.8	57.543	0	19.557	8429200	7	19.4317	20.5027	20.2066	20.3838	20.1923	19.6911	20.0021	18.6624	18.7282
E9PDF6;O43795;H7C2Y7;C9JUP5;C9JYW1;A0A0U1RRI3;E7EQD9;G3V342;Q9UBC5	E9PDF6;O43795	Unconventional myosin-Ib	MYO1B	358	Color2 [A=255, R=169, G=169, B=169]	1	4	15	15	15	15.8	15.8	15.8	128.48	0	153.1	387500000	75	23.5538	23.6426	23.6609	23.6501	23.7413	23.5757	22.4674	22.8002	22.7196
Q9NZT1	Q9NZT1	Calmodulin-like protein 5	CALML5	971	Color2 [A=255, R=169, G=169, B=169]	1	4	8	8	8	58.9	58.9	58.9	15.892	0	83.941	246560000	44	21.446	21.6747	21.4774	21.302	21.8474	21.5507	24.0051	24.2411	24.006
P60866;E5RIP1;E5RJX2;A0A7P0S5H5;G3XAN0	P60866;E5RIP1;E5RJX2;A0A7P0S5H5	40S ribosomal protein S20	RPS20	756	Color2 [A=255, R=169, G=169, B=169]	1	4	3	3	3	22.7	22.7	22.7	13.373	0	26.267	408670000	44	24.696	24.8928	24.6935	24.6941	24.7806	24.905	24.5107	24.5871	24.6362
P04080;A0A1W2PQG6;A0A1W2PS52	P04080	Cystatin-B	CSTB	563	Color2 [A=255, R=169, G=169, B=169]	1	4	3	3	3	45.9	45.9	45.9	11.139	0	19.068	62639000	14	22.1457	20.0674	20.3114	20.7547	19.5039	22.3571	22.3413	22.3557	22.3157
P05388;F8VU65;F8VWS0;F8VPE8;G3V210;F8VW21;Q8NHW5;F8VS58;F8VQY6;F8VRK7;F8VZS0;F8VWV4;F8W1K8	P05388;F8VU65;F8VWS0;F8VPE8;G3V210;F8VW21;Q8NHW5;F8VS58;F8VQY6;F8VRK7;F8VZS0	60S acidic ribosomal protein P0;60S acidic ribosomal protein P0-like	RPLP0;RPLP0P6	580	Color2 [A=255, R=169, G=169, B=169]	1	4	6	6	6	27.1	27.1	27.1	34.273	0	63.949	212540000	46	23.0876	23.2147	22.9294	22.9929	23.2373	23.085	22.7797	22.857	22.7928
P52907	P52907	F-actin-capping protein subunit alpha-1	CAPZA1	743	Color2 [A=255, R=169, G=169, B=169]	1	4	11	11	9	59.4	59.4	50	32.922	0	137.63	868720000	103	24.9675	25.0921	25.0507	25.0705	25.0002	25.1064	25.6151	25.5631	25.5925
J3KTA4;P17844;A0A0G2JLI4;A0A7I2V507;A0A7I2V2S0;A0A7I2V5F5;J3QSF1;J3KRZ1;X6RLV5;J3QR02;J3KTQ4;J3QRQ7	J3KTA4;P17844;A0A0G2JLI4	Probable ATP-dependent RNA helicase DDX5	DDX5	474	Color2 [A=255, R=169, G=169, B=169]	1	4	11	10	7	19.4	17.6	12.7	69.086	0	78.838	389850000	49	24.2561	24.3533	24.2065	24.1231	24.3924	24.3604	23.4031	23.5365	23.6852
P25685;M0QXK0;A0A7I2V3K7;M0R080;M0QYT3;M0R128;A0A1B0GX60;M0R1D6;M0QZD0;A0A7I2YQW1	P25685;M0QXK0;A0A7I2V3K7;M0R080	DnaJ homolog subfamily B member 1	DNAJB1	661	Color2 [A=255, R=169, G=169, B=169]	1	4	8	8	8	26.5	26.5	26.5	38.044	0	50.211	83522000	27	22.0556	22.0147	21.799	22.0298	21.9524	21.9436	19.4393	21.2232	20.1658
P11142;E9PKE3;E9PNE6;E9PN89;A8K7Q2;E9PLF4;E9PQQ4;E9PQK7;E9PK54;P54652;E9PPY6;E9PN25;E9PI65;E9PS65;E9PM13	P11142;E9PKE3;E9PNE6;E9PN89;A8K7Q2	Heat shock cognate 71 kDa protein	HSPA8	610	Color2 [A=255, R=169, G=169, B=169]	1	4	33	32	27	49.2	49.2	43.8	70.897	0	323.31	17320000000	697	28.4215	28.467	28.3902	28.4305	28.4789	28.4041	27.4594	27.5322	27.4504
B4DXW1;P61158;F8WDR7;Q9P1U1;A0A0A0MTI9;H7C4J1;C9IZN3;Q9C0K3	B4DXW1;P61158	Actin-related protein 3	ACTR3	238	Color2 [A=255, R=169, G=169, B=169]	1	4	15	15	15	40.9	40.9	40.9	42.003	0	190.82	1349000000	129	24.864	24.7859	24.7738	24.8937	24.7979	24.7667	24.1185	24.0742	23.9592
P0DP25;P0DP24;P0DP23;E7EMB3;Q96HY3;G3V361;A0A590UJI2;A0A590UJC0;G3V226;M0QZ52;F8WBR5;G3V479;C9J7T9;P02585	P0DP25;P0DP24;P0DP23;E7EMB3;Q96HY3;G3V361;A0A590UJI2		CALM2;CALM1	604	Color2 [A=255, R=169, G=169, B=169]	1	4	14	14	12	85.9	85.9	81.2	16.837	0	323.31	11036000000	398	27.667	27.7277	27.6657	27.6747	27.6796	27.7395	27.37	27.3544	27.3203
P39656;A0A0C4DGS1;U3KQ84	P39656;A0A0C4DGS1;U3KQ84	Dolichyl-diphosphooligosaccharide--protein glycosyltransferase 48 kDa subunit	DDOST	62	Color2 [A=255, R=169, G=169, B=169]	1	4	5	5	5	11	11	11	50.8	0	42.813	136160000	18	23.1413	20.0392	23.2928	23.3038	19.9731	23.2237	19.8764	20.3538	21.3061
P62269;A0A0G2JQH2;Q5GGW2;J3JS69	P62269	40S ribosomal protein S18	RPS18	773	Color2 [A=255, R=169, G=169, B=169]	1	4	16	16	16	63.2	63.2	63.2	17.718	0	220.7	3647700000	166	25.8375	25.9014	25.8381	25.8813	25.9065	25.8127	25.0792	25.1491	25.0569
B3KXD6;B5MCF9;O00541;H7C267	B3KXD6;B5MCF9;O00541	Pescadillo homolog	PES1	230	Color2 [A=255, R=169, G=169, B=169]	1	4	4	4	4	9.8	9.8	9.8	51.464	0	23.811	55595000	20	21.3167	21.5422	21.4866	21.4707	21.2772	21.6101	19.0072	21.0153	19.5138
P04844;Q5JYR4;Q5JYR7;F2Z3K5	P04844	Dolichyl-diphosphooligosaccharide--protein glycosyltransferase subunit 2	RPN2	569	Color2 [A=255, R=169, G=169, B=169]	1	4	8	8	8	17.6	17.6	17.6	69.283	0	83.114	113750000	37	22.1514	22.2318	22.2793	22.1484	22.3166	22.1892	19.8862	19.9221	19.3905
F5H6E2;O00159	F5H6E2;O00159	Unconventional myosin-Ic	MYO1C	386	Color2 [A=255, R=169, G=169, B=169]	1	4	8	8	8	8.7	8.7	8.7	118.99	0	51.003	71170000	24	21.9377	21.9948	21.8237	21.9237	22.0333	21.7902	20.1145	20.8497	19.4279
B1AHB1;P33992;B1AHB2;B1AHA9	B1AHB1;P33992	DNA helicase;DNA replication licensing factor MCM5	MCM5	223	Color2 [A=255, R=169, G=169, B=169]	1	4	3	3	3	6.2	6.2	6.2	77.592	0	19.324	19806000	10	21.3667	20.4888	19.3706	20.6504	19.2393	21.3126	20.5517	19.7424	19.5311
P0DPA2	P0DPA2	V-set and immunoglobulin domain containing 8	VSIG8	605	Color2 [A=255, R=169, G=169, B=169]	1	4	1	1	1	2.7	2.7	2.7	43.89	0.002291	6.8647	10504000	6	19.2939	20.6244	19.2012	19.5172	19.6445	19.9193	21.5748	19.2956	21.7944
P01834;A0A5H1ZRQ3	P01834;A0A5H1ZRQ3	Ig kappa chain C region	IGKC	559	Color2 [A=255, R=169, G=169, B=169]	1	4	4	4	4	48.6	48.6	48.6	11.765	0	30.625	65728000	42	19.5537	19.1068	20.6942	19.8864	19.4675	19.9618	22.5397	22.6915	22.8568
P62424;Q5T8U3;Q5T8U2	P62424;Q5T8U3;Q5T8U2	60S ribosomal protein L7a	RPL7A	777	Color2 [A=255, R=169, G=169, B=169]	1	4	5	5	5	16.5	16.5	16.5	29.995	0	35.435	92258000	24	22.439	22.3292	22.3123	22.251	22.5062	22.2812	19.8761	19.8393	19.7076
O15511;B1ALC0	O15511;B1ALC0	Actin-related protein 2/3 complex subunit 5	ARPC5	521	Color2 [A=255, R=169, G=169, B=169]	1	4	5	5	4	39.1	39.1	39.1	16.32	0	41.365	348980000	30	24.5306	24.6816	24.4457	24.557	24.6684	24.3848	23.7598	23.7976	23.8941
O15144;C9JTV5;G5E9J0;H7C3F9;G5E9S7	O15144	Actin-related protein 2/3 complex subunit 2	ARPC2	517	Color2 [A=255, R=169, G=169, B=169]	1	4	13	13	13	37.3	37.3	37.3	34.333	0	116.84	1486600000	136	24.5916	24.6286	24.6892	24.7275	24.5286	24.6025	23.8442	23.9585	24.0178
B4DHN5;E9PBU7;O00560;G5EA09	B4DHN5;E9PBU7;O00560;G5EA09	Syntenin-1	SDCBP	232	Color2 [A=255, R=169, G=169, B=169]	1	4	3	3	3	14.2	14.2	14.2	25.968	0	22.918	58550000	19	21.7694	21.8143	21.7124	21.7969	21.8203	21.6184	19.6715	20.7625	20.9632
Q5VVC8;P62913	Q5VVC8;P62913	60S ribosomal protein L11	RPL11	789	Color2 [A=255, R=169, G=169, B=169]	1	4	3	3	3	18	18	18	19.024	0	32.869	288060000	32	23.7007	23.8811	23.6555	23.6153	23.7898	23.761	23.6426	23.7233	23.702
Q9UBS4;A0A7P0T9E8;H7C2Y5	Q9UBS4;A0A7P0T9E8;H7C2Y5	DnaJ homolog subfamily B member 11	DNAJB11	978	Color2 [A=255, R=169, G=169, B=169]	1	4	6	6	6	23.5	23.5	23.5	40.513	0	50.349	157790000	43	22.5602	22.554	22.538	22.3794	22.5029	22.6375	22.2118	22.3465	22.2825
P62701;C9JEH7;P22090;Q8TD47	P62701	40S ribosomal protein S4, X isoform	RPS4X	778	Color2 [A=255, R=169, G=169, B=169]	1	4	8	8	8	33.5	33.5	33.5	29.597	0	65.142	432350000	77	24.1876	24.2547	24.2463	24.2635	24.1775	24.0876	23.5146	23.5579	23.5917
P01040;C9J0E4	P01040;C9J0E4	Cystatin-A;Cystatin-A, N-terminally processed	CSTA	557	Color2 [A=255, R=169, G=169, B=169]	1	4	6	6	6	74.5	74.5	74.5	11.006	0	53.681	198600000	33	22.9087	23.3065	22.9538	23.0142	22.9062	23.058	23.7227	20.416	23.6646
P25205;J3KQ69;A0A499FHX9	P25205	DNA replication licensing factor MCM3	MCM3	658	Color2 [A=255, R=169, G=169, B=169]	1	4	4	4	4	4.6	4.6	4.6	90.98	0	28.982	29004000	13	20.7674	19.1499	21.0102	19.8486	18.9462	21.935	19.7656	18.2029	20.6012
P61981	P61981	14-3-3 protein gamma;14-3-3 protein gamma, N-terminally processed	YWHAG	764	Color2 [A=255, R=169, G=169, B=169]	1	4	6	4	4	21.1	13.8	13.8	28.302	0	50.861	87683000	35	22.3324	22.2696	22.2382	22.1898	22.3871	22.0596	21.8428	22.0616	22.002
A0A6Q8PFJ0;P02545;A0A804HL68;A0A6Q8PHQ9;Q3BDU5;Q5TCI8;A0A6Q8PF80;A0A6Q8PGH0;A0A6Q8PFM1;A0A6Q8PF59;A0A6Q8PFF5	A0A6Q8PFJ0;P02545;A0A804HL68;A0A6Q8PHQ9;Q3BDU5;Q5TCI8;A0A6Q8PF80	Prelamin-A/C;Lamin-A/C	LMNA	157	Color2 [A=255, R=169, G=169, B=169]	1	4	33	33	32	47.1	47.1	46	80.902	0	323.31	2460200000	317	24.7142	24.8396	24.7711	24.6868	24.8133	24.6161	23.5074	23.5783	23.5954
Q9ULX9;B0QY71;B0QY70	Q9ULX9;B0QY71;B0QY70	Transcription factor MafF	MAFF	986	Color2 [A=255, R=169, G=169, B=169]	1	4	2	2	2	15.2	15.2	15.2	17.76	0	19.516	49390000	13	22.0052	22.2522	22.015	22.0679	22.1726	21.8224	19.9551	20.2049	20.461
Q12792;F8VS81;F8W1Q9;F8VRG3	Q12792;F8VS81	Twinfilin-1	TWF1	829	Color2 [A=255, R=169, G=169, B=169]	1	4	9	9	8	30.3	30.3	28.3	40.282	0	66.904	353390000	67	23.5322	23.4815	23.3378	23.3703	23.3983	23.3602	23.6035	23.6596	23.7752
P36578;H3BM89;H3BU31	P36578;H3BM89	60S ribosomal protein L4	RPL4	437	Color2 [A=255, R=169, G=169, B=169]	1	4	3	3	3	7.3	7.3	7.3	47.697	0	21.2	58948000	20	21.8553	21.9167	21.8234	21.8659	21.7107	21.7872	21.221	21.1648	21.2103
A0A7I2RLJ8;A0A6Q8PFA7;A0A6Q8PFQ8;A0A6Q8PFS4;A0A6Q8PHC0;A0A7I2PK44;A0A6Q8PHJ9;A0A6Q8PG15;A0A6Q8PFM5;A0A6Q8PFE1;O95831;A0A6Q8PFW2;A0A6Q8PHJ4;E9PMA0;A0A6Q8PFN1;A0A6Q8PF87	A0A7I2RLJ8;A0A6Q8PFA7;A0A6Q8PFQ8;A0A6Q8PFS4;A0A6Q8PHC0;A0A7I2PK44;A0A6Q8PHJ9;A0A6Q8PG15;A0A6Q8PFM5;A0A6Q8PFE1;O95831;A0A6Q8PFW2;A0A6Q8PHJ4;E9PMA0	Apoptosis-inducing factor 1, mitochondrial	AIFM1	156	Color2 [A=255, R=169, G=169, B=169]	1	4	4	4	4	12	12	12	48.193	0	23.935	17091000	12	20.4658	20.2434	19.8509	20.7339	19.4275	20.1596	20.0676	20.1962	20.4178
P62277;J3KMX5;E9PS50	P62277;J3KMX5;E9PS50	40S ribosomal protein S13	RPS13	464	Color2 [A=255, R=169, G=169, B=169]	1	4	5	5	5	29.8	29.8	29.8	17.222	0	31.248	28048000	16	21.4991	20.0529	20.0114	21.4829	19.7904	20.0357	19.3313	19.9824	20.2471
E9PKZ0;P62917;G3V1A1;E9PKU4;E9PP36	E9PKZ0;P62917;G3V1A1;E9PKU4	60S ribosomal protein L8	RPL8	370	Color2 [A=255, R=169, G=169, B=169]	1	4	3	3	3	17.1	17.1	17.1	22.389	0	18.908	70238000	14	20.0161	22.7387	22.7166	20.0976	22.686	22.4215	18.869	20.8639	20.5046
P23528;G3V1A4;E9PP50;E9PK25;E9PQB7;E9PLJ3;E9PS23;F6RFD5;P60981	P23528;G3V1A4;E9PP50;E9PK25;E9PQB7	Cofilin-1	CFL1	654	Color2 [A=255, R=169, G=169, B=169]	1	4	7	7	4	53.6	53.6	32.5	18.502	0	73.349	372310000	55	24.4879	24.6289	24.3627	24.4208	24.3933	24.3547	24.312	24.3633	24.2804
P40121;E7ENU9;H7C0X8;B8ZZL6	P40121;E7ENU9	Macrophage-capping protein	CAPG	713	Color2 [A=255, R=169, G=169, B=169]	1	4	7	7	7	26.4	26.4	26.4	38.498	0	46.16	36695000	18	19.9425	19.5138	19.3983	20.0927	18.9771	19.4716	21.4502	21.774	21.556
A0A0U1RQH7;G3XAC6;Q14498;H0Y4X3;A0A0U1RQW2;Q5QP23;A0A087X122;Q5QP22	A0A0U1RQH7;G3XAC6;Q14498;H0Y4X3;A0A0U1RQW2	RNA-binding protein 39	RBM39	85	Color2 [A=255, R=169, G=169, B=169]	1	4	5	5	5	27.3	27.3	27.3	26.698	0	38.6	77715000	31	21.4266	21.637	21.4245	21.4559	21.3857	21.3049	21.5839	21.8171	21.8671
P61978;Q5T6W2;S4R457;S4R359	P61978;Q5T6W2	Heterogeneous nuclear ribonucleoprotein K	HNRNPK	763	Color2 [A=255, R=169, G=169, B=169]	1	4	11	11	11	30.2	30.2	30.2	50.976	0	93.359	355680000	72	23.6806	23.8046	23.8442	23.6393	23.6796	23.6652	21.3272	21.9415	22.1126
Q9Y5B9;G3V5A4;G3V401;G3V2X0	Q9Y5B9	FACT complex subunit SPT16	SUPT16H	1002	Color2 [A=255, R=169, G=169, B=169]	1	4	7	7	7	5.8	5.8	5.8	119.91	0	46.385	32453000	13	20.5108	20.9797	20.9648	20.7988	20.9272	20.3805	20.529	19.004	20.2653
Q7KZF4;H7C597	Q7KZF4;H7C597	Staphylococcal nuclease domain-containing protein 1	SND1	902	Color2 [A=255, R=169, G=169, B=169]	1	4	5	5	5	6.6	6.6	6.6	102	0	34.531	10567000	9	19.8926	19.4903	20.632	20.2613	18.8661	20.5181	19.5439	20.1839	20.2272
P62851	P62851	40S ribosomal protein S25	RPS25	783	Color2 [A=255, R=169, G=169, B=169]	1	4	5	5	5	29.6	29.6	29.6	13.742	0	56.773	526510000	54	24.4518	24.5161	24.4805	24.2901	24.3886	24.3908	23.7688	23.7328	23.7111
A0A087WUN7;H0YJ40;G3V4X6;G3V2S9;Q9GZT3;H0YJI1;H0YJW7	A0A087WUN7;H0YJ40;G3V4X6;G3V2S9;Q9GZT3;H0YJI1;H0YJW7	SRA stem-loop-interacting RNA-binding protein, mitochondrial	SLIRP	18	Color2 [A=255, R=169, G=169, B=169]	1	4	2	2	2	26.1	26.1	26.1	10.353	0	14.43	29109000	9	21.4414	19.6526	19.9256	21.4692	19.8795	19.2809	19.6085	20.7311	19.534
P62140;C9J9S3;C9JP48;E7ETD8;F8WE71	P62140;C9J9S3;C9JP48	Serine/threonine-protein phosphatase PP1-beta catalytic subunit;Serine/threonine-protein phosphatase	PPP1CB	766	Color2 [A=255, R=169, G=169, B=169]	1	4	8	3	3	25.1	11.9	11.9	37.186	0	30.908	180470000	47	22.7951	22.9056	23.0115	22.7719	22.9532	22.5872	22.4637	22.5278	22.5165
P09382;F8WEI7	P09382	Galectin-1	LGALS1	600	Color2 [A=255, R=169, G=169, B=169]	1	4	5	5	5	41.5	41.5	41.5	14.716	0	39.616	138950000	12	22.5343	22.573	19.5753	22.6288	19.3042	22.3311	19.4224	20.7276	20.3961
P68871;F8W6P5;A0A2R8Y7R2;P02042;E9PEW8;E9PFT6;CON__P02070;A0A2R8Y7X9;P69892;P69891;P02100	P68871;F8W6P5;A0A2R8Y7R2;P02042	Hemoglobin subunit beta;LVV-hemorphin-7;Spinorphin;Hemoglobin subunit delta	HBB;HBD	804	Color2 [A=255, R=169, G=169, B=169]	1	4	3	2	2	23.8	17	17	15.998	0	14.519	37895000	11	20.3496	19.2851	20.2017	19.8316	20.2312	19.3515	21.5991	22.3427	22.6042
A9Z1X7;Q8IYB3;E9PCT1;M0R088;M0R1E7;M0QXG5	A9Z1X7;Q8IYB3;E9PCT1;M0R088	Serine/arginine repetitive matrix protein 1	SRRM1	220	Color2 [A=255, R=169, G=169, B=169]	1	4	7	7	7	11.9	11.9	11.9	103.39	0	77.314	68799000	18	20.158	19.4892	20.6001	19.7188	20.1455	19.9409	23.6044	23.6612	23.7216
P84103;A0A087X2D0;A0A0B4J1Z1;C9JAB2;Q16629	P84103;A0A087X2D0	Serine/arginine-rich splicing factor 3	SRSF3	808	Color2 [A=255, R=169, G=169, B=169]	1	4	6	6	6	34.8	34.8	34.8	19.329	0	45.995	277910000	44	24.4017	24.2275	24.3245	24.1999	24.0005	24.2925	23.4912	23.0058	20.1613
O00299	O00299	Chloride intracellular channel protein 1	CLIC1	502	Color2 [A=255, R=169, G=169, B=169]	1	4	7	7	7	40.7	40.7	40.7	26.922	0	55.971	69917000	26	22.0329	21.6794	21.6055	21.4927	22.0021	21.3615	19.9709	21.593	19.6489
Q06830;A0A0A0MSI0;A0A0A0MRQ5	Q06830;A0A0A0MSI0;A0A0A0MRQ5	Peroxiredoxin-1	PRDX1	47	Color2 [A=255, R=169, G=169, B=169]	1	4	6	6	4	30.2	30.2	18.6	22.11	0	38.513	237410000	39	22.7184	22.7982	22.7214	22.5507	22.6074	22.5955	23.4125	23.3307	23.3888
Q99733;E9PNW0;E9PJJ2;E9PS34;E9PNJ7;C9J6D1;E9PKT8;C9JZI7;A8MXH2;E9PKI2;E9PP22;C9J1B1;H0YCI4	Q99733;E9PNW0;E9PJJ2;E9PS34;E9PNJ7;C9J6D1;E9PKT8;C9JZI7;A8MXH2;E9PKI2;E9PP22	Nucleosome assembly protein 1-like 4	NAP1L4	948	Color2 [A=255, R=169, G=169, B=169]	1	4	8	8	7	24	24	21.3	42.823	0	82.687	167820000	45	23.1955	23.2564	23.1593	22.8857	23.1157	23.1117	21.9855	19.9534	20.0408
P04083;Q5T3N1;Q5T3N0	P04083;Q5T3N1	Annexin A1;Annexin	ANXA1	564	Color2 [A=255, R=169, G=169, B=169]	1	4	4	4	4	17.3	17.3	17.3	38.714	0	28.598	19836000	13	20.7655	19.263	20.2993	19.8547	19.9376	20.0347	21.4726	21.3932	21.2378
A0A1W2PPS1;Q00839;A0A1W2PP35;Q5RI18;A0A1X7SBS1;A0A1W2PRZ7;A0A1W2PQ74;A0A1W2PQL0;A0A1W2PP34;A0A1W2PPL4;A0A1W2PPH7;A0A1W2PQD4;A0A1W2PPE9;A0A1W2PRI6;A0A1W2PP22	A0A1W2PPS1;Q00839;A0A1W2PP35;Q5RI18;A0A1X7SBS1;A0A1W2PRZ7;A0A1W2PQ74;A0A1W2PQL0;A0A1W2PP34;A0A1W2PPL4;A0A1W2PPH7	Heterogeneous nuclear ribonucleoprotein U	HNRNPU	103	Color2 [A=255, R=169, G=169, B=169]	1	4	12	12	12	16.3	16.3	16.3	88.317	0	105.33	425600000	75	23.4645	23.5394	23.539	23.3181	23.3434	23.3786	19.2107	19.5212	18.6166
E9PLA9;G3V153;Q14444	E9PLA9;G3V153;Q14444	Caprin-1	CAPRIN1	371	Color2 [A=255, R=169, G=169, B=169]	1	4	2	2	2	12.4	12.4	12.4	20.236	0	12.645	15156000	7	19.8766	20.8669	20.7302	19.2755	20.9644	20.7278	19.7607	19.9198	20.1823
P11021;A0A7P0TB36;A0A7P0TAI0	P11021;A0A7P0TB36;A0A7P0TAI0	78 kDa glucose-regulated protein	HSPA5/GRP78	609	Color2 [A=255, R=169, G=169, B=169]	1	4	37	37	36	52.6	52.6	52.6	72.332	0	323.31	7474800000	660	26.1328	26.2806	26.1798	25.9682	26.0452	26.0582	25.2264	25.1971	25.2227
A0A7I2V4J2;A0A7I2V5Y7;A0A7I2V535;Q15233;A0A7I2V4N2;A0A7I2V464;A0A7P0MRW0;C9IZL7;H7C367;A0A7I2V4K9;C9JYS8;C9J4X2	A0A7I2V4J2;A0A7I2V5Y7;A0A7I2V535;Q15233;A0A7I2V4N2;A0A7I2V464;A0A7P0MRW0;C9IZL7;H7C367;A0A7I2V4K9	Non-POU domain-containing octamer-binding protein	NONO	188	Color2 [A=255, R=169, G=169, B=169]	1	4	5	4	4	13.9	12.2	12.2	53.818	0	29.005	53787000	18	21.6941	19.8375	22.0277	21.4896	19.7729	21.77	18.843	20.6013	19.8592
P07355;H0YMW4;H0YN42;H0YMU9;H0YMD0;A6NMY6;H0YM50;H0YL33;H0YNB8;H0YKS4;H0YNP5;H0YN28;H0YMM1;A0A7I2V4P4;H0YKX9;H0YMT9;H0YLV6;H0YKZ7;H0YKL9;H0YNA0;H0YKV8;H0YMD9;H0YKN4;H0YLE2	P07355;H0YMW4;H0YN42;H0YMU9;H0YMD0;A6NMY6;H0YM50;H0YL33;H0YNB8;H0YKS4;H0YNP5;H0YN28	Annexin A2;Annexin;Putative annexin A2-like protein	ANXA2;ANXA2P2	434	Color2 [A=255, R=169, G=169, B=169]	1	4	24	24	24	57.2	57.2	57.2	38.604	0	323.31	3420300000	321	25.1828	25.2417	25.1479	24.9718	25.0466	25.002	24.1303	24.1638	24.1509
P46783;A0A2R8Y6L3;F6U211;A0A2R8Y7H1;A0A2R8YFH6;A0A1W2PQS6;Q9NQ39;S4R435	P46783;A0A2R8Y6L3;F6U211;A0A2R8Y7H1;A0A2R8YFH6;A0A1W2PQS6;Q9NQ39	40S ribosomal protein S10;Putative 40S ribosomal protein S10-like	RPS10;RPS10P5	721	Color2 [A=255, R=169, G=169, B=169]	1	4	3	3	3	19.4	19.4	19.4	18.898	0	26.397	81662000	20	19.3697	23.1074	23.1704	22.6889	22.5551	19.8425	22.8579	19.5277	22.5551
O14908;K7EM11;K7ELJ2;K7ESN1	O14908;K7EM11	PDZ domain-containing protein GIPC1	GIPC1	510	Color2 [A=255, R=169, G=169, B=169]	1	4	5	5	5	21.6	21.6	21.6	36.049	0	36.549	51574000	28	21.2579	21.3175	21.3372	21.0947	21.1306	21.106	20.2446	19.5097	20.6148
C9J9K3;A0A0C4DG17;P08865;F8WD59	C9J9K3;A0A0C4DG17;P08865;F8WD59	40S ribosomal protein SA	RPSA	58	Color2 [A=255, R=169, G=169, B=169]	1	4	10	10	10	39.5	39.5	39.5	29.404	0	170.65	673270000	107	24.4277	24.6033	24.4715	24.2299	24.4035	24.2615	24.3906	24.4292	24.3296
P62263;A0A2R8Y811;E5RH77	P62263;A0A2R8Y811;E5RH77	40S ribosomal protein S14	RPS14	120	Color2 [A=255, R=169, G=169, B=169]	1	4	7	7	7	39.7	39.7	39.7	16.273	0	77.819	620610000	83	24.4414	24.3861	24.3939	24.1885	24.2431	24.1793	24.3604	24.1493	24.3463
Q9NVP2;K7ES22;K7ELW9	Q9NVP2	Histone chaperone ASF1B	ASF1B	967	Color2 [A=255, R=169, G=169, B=169]	1	4	3	3	2	18.3	18.3	14.4	22.433	0	31.806	39517000	12	19.1949	19.3824	20.388	19.5866	19.6782	19.087	22.6456	20.2187	22.6529
B4DY09;Q12905;X6R6Z1;A0A0A0MRL0	B4DY09;Q12905;X6R6Z1	Interleukin enhancer-binding factor 2	ILF2	240	Color2 [A=255, R=169, G=169, B=169]	1	4	8	8	8	26.4	26.4	26.4	38.91	0	57.843	189120000	57	23.2104	23.366	23.2522	22.8922	23.0746	23.2466	20.0804	20.336	19.9044
A0A7I2V2G2;D6RCD7;P38646;A0A7I2V2S7;A0A7I2YQB2;A0A7I2V3F7;H0Y8K0;A0A3B3ITI4;H0Y8S0	A0A7I2V2G2;D6RCD7;P38646;A0A7I2V2S7;A0A7I2YQB2;A0A7I2V3F7;H0Y8K0	Stress-70 protein, mitochondrial	HSPA9	166	Color2 [A=255, R=169, G=169, B=169]	1	4	28	28	28	49.8	49.8	49.8	66.601	0	323.31	2156100000	261	25.1156	25.2515	25.0751	24.9387	24.9887	24.8818	23.7916	23.5681	23.6961
O75626;A0A3B3IU23;B2REA4	O75626;A0A3B3IU23;B2REA4	PR domain zinc finger protein 1	PRDM1	136	Color2 [A=255, R=169, G=169, B=169]	1	4	4	4	4	6.4	6.4	6.4	91.77	0	25.433	33328000	9	22.0859	19.5734	19.5102	20.7324	19.7246	20.0718	22.0787	22.0426	19.9888
P47929	P47929	Galectin-7	LGALS7	725	Color2 [A=255, R=169, G=169, B=169]	1	4	6	6	6	55.1	55.1	55.1	15.075	0	143.05	898440000	76	22.6837	22.5549	22.497	22.2934	22.4989	22.3016	26.0043	26.0578	25.8727
P51159;H3BN55;H3BUD9;H3BS49;H3BVH7;H3BU81;O00194	P51159;H3BN55;H3BUD9;H3BS49;H3BVH7	Ras-related protein Rab-27A	RAB27A	738	Color2 [A=255, R=169, G=169, B=169]	1	4	6	6	6	29.4	29.4	29.4	24.868	0	39.257	132880000	31	22.7843	23.0341	22.7615	22.4805	22.699	22.7348	19.5853	20.1245	19.9988
P05089;A0A5F9ZH78;A0A5F9ZGN6	P05089;A0A5F9ZH78;A0A5F9ZGN6	Arginase-1	ARG1	573	Color2 [A=255, R=169, G=169, B=169]	1	4	4	4	4	13.4	13.4	13.4	34.735	0	29.971	62821000	22	21.1941	21.6658	19.5964	19.6737	21.2733	20.8425	22.059	22.0723	22.06
P05164;J3QSF7	P05164	Myeloperoxidase;Myeloperoxidase;89 kDa myeloperoxidase;84 kDa myeloperoxidase;Myeloperoxidase light chain;Myeloperoxidase heavy chain	MPO	576	Color2 [A=255, R=169, G=169, B=169]	1	4	7	7	7	9.5	9.5	9.5	83.868	0	41.158	272180000	14	20.6242	19.5251	19.1361	19.6539	19.5758	19.3556	26.3225	26.2626	26.3086
P23246;H0Y9K7	P23246	Splicing factor, proline- and glutamine-rich	SFPQ	650	Color2 [A=255, R=169, G=169, B=169]	1	4	8	8	7	13.2	13.2	12	76.149	0	51.128	86767000	29	22.0762	22.1134	22.2158	21.9479	21.7395	22.0122	21.2009	19.4884	19.8649
A0A804HKU2;A0A2R8YD50;A0A804HK65;E7EPL9;P51659;A0A2R8YDT8;A0A2R8YF45;E7ER27;A0A804HIR1;A0A804HLJ0;A0A2R8YEG2;A0A804HKT2;A0A804HK88;A0A2R8Y7L2;E7ET17	A0A804HKU2;A0A2R8YD50;A0A804HK65;E7EPL9;P51659;A0A2R8YDT8;A0A2R8YF45;E7ER27;A0A804HIR1	Peroxisomal multifunctional enzyme type 2;(3R)-hydroxyacyl-CoA dehydrogenase;Enoyl-CoA hydratase 2	HSD17B4	122	Color2 [A=255, R=169, G=169, B=169]	1	4	4	4	4	7.7	7.7	7.7	67.047	0	24.606	13782000	10	20.3365	20.5663	19.9138	20.3915	19.9598	19.7249	20.4345	20.5631	19.8577
A0A494C017;C9JJV6;C9JZL8;A0A499FIY8;C9JC07;Q96S97	A0A494C017;C9JJV6;C9JZL8;A0A499FIY8;C9JC07;Q96S97	Myeloid-associated differentiation marker	MYADM	139	Color2 [A=255, R=169, G=169, B=169]	1	4	2	2	2	27	27	27	13.153	0	20.488	79209000	12	22.9398	23.1944	22.851	22.8011	22.8256	22.6076	19.6428	19.7892	20.236
P10599	P10599	Thioredoxin	TXN	607	Color2 [A=255, R=169, G=169, B=169]	1	4	4	4	4	42.9	42.9	42.9	11.737	0	31.817	57950000	12	19.7201	20.8064	18.8578	19.4178	19.6774	19.47	20.2367	22.6859	22.456
P35580	P35580	Myosin-10	MYH10	704	Color2 [A=255, R=169, G=169, B=169]	1	4	30	24	20	17.1	14.2	12.2	229	0	227.48	295170000	112	22.4292	22.5506	22.4574	22.172	22.3042	22.1339	21.8136	21.9083	22.0001
Q14574	Q14574	Desmocollin-3	DSC3	849	Color2 [A=255, R=169, G=169, B=169]	1	4	3	3	3	5.2	5.2	5.2	99.968	0	19.819	29878000	10	20.2293	20.1303	19.3084	19.502	20.0125	19.3245	22.1331	22.0861	22.0093
Q15084	Q15084	Protein disulfide-isomerase A6	PDIA6	857	Color2 [A=255, R=169, G=169, B=169]	1	4	3	3	3	10	10	10	48.121	0	18.211	21575000	9	19.589	21.2552	19.7564	21.005	19.4358	19.2667	20.2283	19.5539	20.0863
J3QLD9;E7EMK3;Q14254;K7EKW9	J3QLD9;E7EMK3;Q14254	Flotillin-2	FLOT2	345	Color2 [A=255, R=169, G=169, B=169]	1	4	5	5	5	14.5	14.5	14.5	47.142	0	32.766	28841000	17	21.3553	21.3259	21.2153	21.4414	21.5233	20.0285	20.1859	19.9047	19.7054
O43852;H0Y875	O43852;H0Y875	Calumenin	CALU	529	Color2 [A=255, R=169, G=169, B=169]	1	4	14	14	14	52.1	52.1	52.1	37.106	0	116.85	668170000	92	24.9972	24.8642	24.8241	24.6287	24.4859	24.6607	23.4064	23.5315	23.0975
Q12906;K7EQR9;K7EKJ9;Q96SI9	Q12906	Interleukin enhancer-binding factor 3	ILF3	830	Color2 [A=255, R=169, G=169, B=169]	1	4	9	9	9	11.1	11.1	11.1	95.337	0	74.537	209500000	68	22.8657	22.9007	22.7756	22.4288	22.6057	22.5547	20.6159	20.2682	20.2278
P41091;Q2VIR3;H7BZU1	P41091;Q2VIR3;H7BZU1	Eukaryotic translation initiation factor 2 subunit 3;Putative eukaryotic translation initiation factor 2 subunit 3-like protein	EIF2S3;EIF2S3L	715	Color2 [A=255, R=169, G=169, B=169]	1	4	6	6	6	17.6	17.6	17.6	51.109	0	81.268	147330000	30	23.0488	23.1708	23.1458	22.8894	22.88	22.632	23.6197	23.5407	23.5499
Q60FE5;P21333;A0A7P0NMY4;A0A087WWY3;A0A7I2V3E6;F8WE98;H0Y5C6	Q60FE5;P21333;A0A7P0NMY4	Filamin-A	FLNA	646	Color2 [A=255, R=169, G=169, B=169]	1	4	31	31	29	16.9	16.9	16.2	278.22	0	216.11	326750000	136	21.791	22.0068	21.9089	21.4833	21.767	21.4908	22.433	22.2904	22.3803
B7Z645;A0A7I2V2F2;A0A7I2V309;A0A7I2V4Z0;A0A7I2YQN2;O60506;A0A7I2V5Q6;A0A7I2V346;A0A7I2YQV8;F6UXX1	B7Z645;A0A7I2V2F2;A0A7I2V309;A0A7I2V4Z0;A0A7I2YQN2;O60506;A0A7I2V5Q6;A0A7I2V346;A0A7I2YQV8	Heterogeneous nuclear ribonucleoprotein Q	SYNCRIP	165	Color2 [A=255, R=169, G=169, B=169]	1	4	6	6	5	16.6	16.6	14	52.046	0	46.469	65059000	18	21.9242	22.0935	21.732	21.3512	21.6091	21.8167	20.5902	20.2236	19.9416
A0A2R8Y7C0;P69905	A0A2R8Y7C0;P69905	Hemoglobin subunit alpha	HBA1	118	Color2 [A=255, R=169, G=169, B=169]	1	4	3	3	1	29.9	29.9	11.2	13.842	0	20.731	56425000	19	21.0973	18.7955	19.1306	19.6785	19.7493	18.5784	21.4777	19.8182	20.3778
P05198;H0YJS4;G3V4T5	P05198;H0YJS4;G3V4T5	Eukaryotic translation initiation factor 2 subunit 1	EIF2S1	577	Color2 [A=255, R=169, G=169, B=169]	1	4	6	6	6	20	20	20	36.112	0	40.379	151470000	43	22.5605	22.7415	22.4286	22.1422	22.3615	22.1693	23.1856	23.0597	23.1531
C9J2Z4;C9JC03;A0A024R571;Q9H4M9;C9JDQ8	C9J2Z4;C9JC03;A0A024R571;Q9H4M9	EH domain-containing protein 1	EHD1	3	Color2 [A=255, R=169, G=169, B=169]	1	4	3	3	3	11.1	11.1	11.1	34.721	0	17.885	8506100	5	20.2742	20.426	19.8378	20.7039	19.5465	19.2053	20.7364	20.7368	19.8269
Q08211	Q08211	ATP-dependent RNA helicase A	DHX9	820	Color2 [A=255, R=169, G=169, B=169]	1	4	11	11	11	9.7	9.7	9.7	140.96	0	114.86	99512000	37	22.0664	21.981	22.0971	21.6557	21.5419	21.8399	18.8233	19.0418	20.3477
P30101	P30101	Protein disulfide-isomerase A3	PDIA3	687	Color2 [A=255, R=169, G=169, B=169]	1	4	8	8	6	17.6	17.6	13.5	56.782	0	54.009	72369000	40	21.7393	21.5354	21.5231	21.3181	21.3306	21.0228	20.655	18.9908	20.7991
O43390;B4DT28;A0A6Q8PEX7;A0A6Q8PH31;A0A6Q8PH35;A0A6Q8PHG0;A0A7I2V2F0;A0A286YEZ8;A0A7I2V4J0	O43390;B4DT28;A0A6Q8PEX7;A0A6Q8PH31;A0A6Q8PH35;A0A6Q8PHG0	Heterogeneous nuclear ribonucleoprotein R	HNRNPR	526	Color2 [A=255, R=169, G=169, B=169]	1	4	6	5	5	11.7	9.8	9.8	70.942	0	32.612	37706000	18	20.9385	21.4089	21.5747	21.026	20.6872	21.0552	19.3361	20.9845	20.3703
P08246	P08246	Neutrophil elastase	ELANE	592	Color2 [A=255, R=169, G=169, B=169]	1	4	3	3	3	9.4	9.4	9.4	28.518	0	20.5	40077000	8	20.4452	19.3297	19.9169	19.4572	19.3302	19.7318	23.4169	23.302	19.8907
P81605	P81605	Dermcidin;Survival-promoting peptide;DCD-1	DCD	807	Color2 [A=255, R=169, G=169, B=169]	1	4	3	3	3	22.7	22.7	22.7	11.284	0	29.358	422510000	48	23.6049	23.919	23.7647	23.441	23.4366	23.2355	24.6459	24.5781	24.7976
P68133;P68032;P63267;P62736;A6NL76;A0A804HKV3;C9JFL5;F6UVQ4;F6QUT6	P68133;P68032;P63267;P62736;A6NL76;A0A804HKV3	Actin, alpha skeletal muscle;Actin, alpha cardiac muscle 1;Actin, gamma-enteric smooth muscle;Actin, aortic smooth muscle	ACTA1;ACTC1;ACTG2;ACTA2	800	Color2 [A=255, R=169, G=169, B=169]	1	4	21	4	4	47.2	17.5	17.5	42.051	0	90.069	13298000000	94	30.3717	29.7512	30.4205	30.047	29.1833	30.1262	30.5546	30.5774	30.3436
A0A494C0J7;Q08188	A0A494C0J7;Q08188	Protein-glutamine gamma-glutamyltransferase E;Protein-glutamine gamma-glutamyltransferase E 50 kDa catalytic chain;Protein-glutamine gamma-glutamyltransferase E 27 kDa non-catalytic chain	TGM3	140	Color2 [A=255, R=169, G=169, B=169]	1	4	7	7	7	15.4	15.4	15.4	78.856	0	49.896	25752000	23	20.6281	20.0889	20.4444	19.0404	19.7208	21.1837	21.4662	21.5066	21.3198
P16278;E7EQ29;F8WF40;C9JF15;C9JWX1;C9J4G9;C9J539;Q6UWU2	P16278;E7EQ29	Beta-galactosidase	GLB1	629	Color2 [A=255, R=169, G=169, B=169]	1	4	8	8	8	14.2	14.2	14.2	76.074	0	78.357	190660000	45	22.8468	22.9448	22.649	22.6227	22.3508	22.2465	20.4644	20.6022	20.41
E5RHW4;O94905;E5RJ09;B0QZ43	E5RHW4;O94905	Erlin-2	ERLIN2	342	Color2 [A=255, R=169, G=169, B=169]	1	4	6	6	4	21.6	21.6	14.5	37.725	0	49.41	91740000	22	21.9319	22.1733	21.9066	22.5948	19.6508	22.523	20.5759	20.6831	19.8242
Q15293;E9PP27	Q15293	Reticulocalbin-1	RCN1	859	Color2 [A=255, R=169, G=169, B=169]	1	4	8	8	8	25.7	25.7	25.7	38.89	0	62.914	143680000	31	22.9341	23.2815	22.9858	22.7261	22.6986	22.5039	18.9875	19.6406	19.4601
M0QZK8;O75223;H7BZK5;B8ZZK2	M0QZK8;O75223;H7BZK5;B8ZZK2	Gamma-glutamylcyclotransferase	GGCT	494	Color2 [A=255, R=169, G=169, B=169]	1	4	4	4	4	42.7	42.7	42.7	11.578	0	24.803	16669000	11	20.2751	19.4778	19.7659	19.0126	19.7111	19.4896	21.0048	21.1252	21.103
Q9NYU2;H7BZG0	Q9NYU2	UDP-glucose:glycoprotein glucosyltransferase 1	UGGT1	969	Color2 [A=255, R=169, G=169, B=169]	1	4	7	7	7	5.8	5.8	5.8	177.19	0	50.828	40040000	23	21.5416	21.7177	21.656	20.8767	21.2206	21.4681	18.6099	19.3864	20.8911
E7ETK0;A0A2R8Y849;A0A2R8YD14;P62847;A0A2R8Y8A0	E7ETK0;A0A2R8Y849;A0A2R8YD14;P62847;A0A2R8Y8A0	40S ribosomal protein S24	RPS24	121	Color2 [A=255, R=169, G=169, B=169]	1	4	3	3	3	26.7	26.7	26.7	15.197	0	20.627	45242000	22	21.4888	21.6215	21.5406	21.4611	21.016	20.788	21.1275	20.003	18.8565
H3BV80;H3BMS0;H3BMM9;H3BTC0;Q15287;H3BPG5	H3BV80;H3BMS0;H3BMM9;H3BTC0;Q15287;H3BPG5	RNA-binding protein with serine-rich domain 1	RNPS1	438	Color2 [A=255, R=169, G=169, B=169]	1	4	3	3	3	16.6	16.6	16.6	24.561	0	23.392	38846000	20	21.8169	22.021	21.9572	21.6972	21.851	20.8302	19.6562	19.478	19.3474
P02787;C9JVG0;H7C5E8	P02787	Serotransferrin	TF	561	Color2 [A=255, R=169, G=169, B=169]	1	4	6	6	6	9.5	9.5	9.5	77.063	0	36.733	36958000	17	20.7181	19.5873	19.8258	19.1894	19.7712	19.7506	21.7834	21.7434	21.9686
P54289;E7ERK3;H0Y715	P54289;E7ERK3	Voltage-dependent calcium channel subunit alpha-2/delta-1;Voltage-dependent calcium channel subunit alpha-2-1;Voltage-dependent calcium channel subunit delta-1	CACNA2D1	747	Color2 [A=255, R=169, G=169, B=169]	1	4	5	5	5	6.6	6.6	6.6	124.57	0	33.655	12717000	13	19.762	20.8072	20.8436	19.8127	20.6166	19.5246	18.7645	19.6471	20.7526
P62906	P62906	60S ribosomal protein L10a	RPL10A	788	Color2 [A=255, R=169, G=169, B=169]	1	4	5	5	5	26.3	26.3	26.3	24.831	0	32.144	174340000	19	23.4928	21.2305	23.6526	23.3052	23.4914	20.1129	22.6089	20.6683	19.9571
A0A0G2JNH2;A0A7I2V5U5;G5E9E7;A0A087X0K9;G3V1L9;Q07157;H0YKB1;H0Y3R8	A0A0G2JNH2;A0A7I2V5U5;G5E9E7;A0A087X0K9;G3V1L9;Q07157	Tight junction protein ZO-1	TJP1	76	Color2 [A=255, R=169, G=169, B=169]	1	4	20	20	20	15.8	15.8	15.8	187.85	0	130.31	171350000	67	21.8724	22.5417	22.527	22.0383	21.4542	21.8898	19.1259	20.1401	20.0299
A0A2R8Y4F5;H0YFD6;P40939	A0A2R8Y4F5;H0YFD6;P40939	Trifunctional enzyme subunit alpha, mitochondrial;Long-chain enoyl-CoA hydratase;Long chain 3-hydroxyacyl-CoA dehydrogenase	HADHA	112	Color2 [A=255, R=169, G=169, B=169]	1	4	3	3	3	5.2	5.2	5.2	79.466	0	19.972	10234000	9	20.268	20.9533	20.9294	20.2264	20.8504	19.4592	19.907	19.7812	20.5141
P30044	P30044	Peroxiredoxin-5, mitochondrial	PRDX5	683	Color2 [A=255, R=169, G=169, B=169]	1	4	2	2	2	11.7	11.7	11.7	22.086	0	17.614	17917000	11	20.9973	21.0164	19.9142	19.8831	20.5178	19.8846	21.0233	20.7333	19.958
A0A5S8K7D1;A2BFX2	A0A5S8K7D1;A2BFX2	HLA class II histocompatibility antigen, DRB1 beta chain	HLA-DRB1	149	Color2 [A=255, R=169, G=169, B=169]	1	4	3	3	2	10	10	4.8	29.48	0	17.867	11963000	7	20.5084	20.8267	19.9473	20.8519	19.2656	19.2858	19.9023	19.7799	20.06
P31944	P31944	Caspase-14;Caspase-14 subunit p17, mature form;Caspase-14 subunit p10, mature form;Caspase-14 subunit p20, intermediate form;Caspase-14 subunit p8, intermediate form	CASP14	693	Color2 [A=255, R=169, G=169, B=169]	1	4	5	5	5	19	19	19	27.679	0	37.439	46862000	21	20.8252	21.2259	19.9213	18.9573	20.6743	20.4284	21.846	22.0143	21.9154
Q9UI30	Q9UI30	Multifunctional methyltransferase subunit TRM112-like protein	TRMT112	982	Color2 [A=255, R=169, G=169, B=169]	1	4	2	2	2	20.8	20.8	20.8	14.199	0	30.917	112530000	21	22.296	22.0982	22.2151	22.084	19.8518	22.4198	22.5363	22.7423	22.9153
Q96EY1	Q96EY1	DnaJ homolog subfamily A member 3, mitochondrial	DNAJA3	935	Color2 [A=255, R=169, G=169, B=169]	1	4	3	3	3	8.3	8.3	8.3	52.488	0	23.522	32425000	15	20.433	22.3222	19.8314	22.134	19.6922	18.3943	19.6975	18.5103	20.8315
H0YH88;H0YHC3;F8W020;F8W118;F8VY35;F8VV59;F8W543;B7Z9C2;F8W0J6;F5H4R6;H0YIV4;P55209;F8VRJ2;F8VVB5;F8VXI6;F8VUX1	H0YH88;H0YHC3;F8W020;F8W118;F8VY35;F8VV59;F8W543;B7Z9C2;F8W0J6;F5H4R6;H0YIV4;P55209;F8VRJ2;F8VVB5;F8VXI6;F8VUX1	Nucleosome assembly protein 1-like 1	NAP1L1	251	Color2 [A=255, R=169, G=169, B=169]	1	4	4	3	3	22.6	16.9	16.9	20.966	0	22.05	56107000	17	22.2693	21.9776	22.3034	22.1986	19.5165	22.455	21.0284	19.9413	19.9909
A0A7I2V2R3;A0A7I2V5D8;A0A7I2V402;A0A7I2V4G0;P51991;A0A7I2V4J6;H7C1J8	A0A7I2V2R3;A0A7I2V5D8;A0A7I2V402;A0A7I2V4G0;P51991;A0A7I2V4J6	Heterogeneous nuclear ribonucleoprotein A3	HNRNPA3	171	Color2 [A=255, R=169, G=169, B=169]	1	4	4	4	4	19	19	19	35.411	0	32.631	48907000	18	21.7346	21.7925	22.0686	21.4216	20.1703	21.6203	19.4185	19.9131	20.7335
F6VRR5;Q9BY77;Q8WUT1;F8WCX5;Q6R954;F8WEE2	F6VRR5;Q9BY77;Q8WUT1;F8WCX5	Polymerase delta-interacting protein 3	POLDIP3	388	Color2 [A=255, R=169, G=169, B=169]	1	4	3	3	3	9.8	9.8	9.8	48.103	0	21.568	24404000	17	21.1865	21.2147	19.9653	18.5823	20.904	20.4	19.2903	19.9364	19.9949
Q8NC56;D6RBV0;H7C2Z0	Q8NC56;D6RBV0	LEM domain-containing protein 2	LEMD2	920	Color2 [A=255, R=169, G=169, B=169]	1	4	3	3	3	8.3	8.3	8.3	56.974	0	24.068	27102000	13	21.5608	20.4252	21.3776	19.4279	19.8356	21.5519	20.2333	19.0929	20.5786
P61626;F8VV32;A0A0B4J259	P61626;F8VV32;A0A0B4J259	Lysozyme C;Lysozyme	LYZ	762	Color2 [A=255, R=169, G=169, B=169]	1	4	4	4	4	25	25	25	16.537	0	69.959	451030000	38	24.5857	24.651	24.6007	20.5776	25.3193	25.1618	25.197	25.2666	25.1858
G3V203;H0YHA7;J3QQ67;Q07020;F8VUA6;F8VYV2;A0A075B7A0	G3V203;H0YHA7;J3QQ67;Q07020;F8VUA6;F8VYV2;A0A075B7A0	60S ribosomal protein L18	RPL18	407	Color2 [A=255, R=169, G=169, B=169]	1	4	4	4	4	28.7	28.7	28.7	18.756	0	41.266	84881000	20	22.2897	22.409	22.2691	22.3044	19.1936	22.474	21.6083	21.6782	20.2641
O00488;A9J4F5	O00488;A9J4F5	Zinc finger protein 593	ZNF593	505	Color2 [A=255, R=169, G=169, B=169]	1	4	4	4	4	45.5	45.5	45.5	15.199	0	37.755	44039000	12	20.5513	19.0947	22.4627	19.3395	20.3348	19.3823	22.3304	22.4245	19.8353
P52815;B4DLN1	P52815;B4DLN1	39S ribosomal protein L12, mitochondrial	MRPL12	742	Color2 [A=255, R=169, G=169, B=169]	1	4	3	3	3	18.2	18.2	18.2	21.348	0	22.916	58976000	11	19.4377	22.758	22.5014	19.0873	20.0347	22.4131	21.0691	19.7341	19.5407
Q13185;C9JMM0;B8ZZ43;S4R2Y4	Q13185;C9JMM0;B8ZZ43;S4R2Y4	Chromobox protein homolog 3	CBX3	835	Color2 [A=255, R=169, G=169, B=169]	1	4	2	2	2	14.8	14.8	14.8	20.811	0	12.672	28274000	10	21.9618	22.2305	20.4025	19.3568	22.2485	19.712	20.8837	19.273	19.8981
P67809;H0Y449;C9J5V9	P67809;H0Y449	Nuclease-sensitive element-binding protein 1	YBX1	798	Color2 [A=255, R=169, G=169, B=169]	1	4	6	6	2	27.8	27.8	15.1	35.924	0	71.677	135130000	28	22.9995	22.9575	23.1319	22.8231	19.8596	22.5102	19.1382	19.9945	19.8872
Q01469;I6L8B7	Q01469	Fatty acid-binding protein, epidermal	FABP5	810	Color2 [A=255, R=169, G=169, B=169]	1	4	5	5	5	25.9	25.9	25.9	15.164	0	33.665	244950000	27	22.874	22.9719	19.5597	23.0593	19.4551	18.9685	24.4088	24.4356	24.4417
A0A0J9YWY6;A0A6I8PIX7;O95425;A0A6I8PL75	A0A0J9YWY6;A0A6I8PIX7;O95425	Supervillin	SVIL	79	Color2 [A=255, R=169, G=169, B=169]	1	4	10	10	10	13.3	13.3	13.3	108.25	0	68.996	60868000	30	21.1367	21.0916	20.8701	18.4595	19.916	20.756	21.6191	21.9379	21.7942
Q96AG4	Q96AG4	Leucine-rich repeat-containing protein 59	LRRC59	932	Color2 [A=255, R=169, G=169, B=169]	1	4	3	3	3	11.4	11.4	11.4	34.93	0	22.848	83329000	18	22.3742	22.5992	22.5064	22.2672	18.9187	22.1027	19.5747	21.0873	20.7128
L0R819;U3KQP6;U3KQ49;U3KQP1	L0R819;U3KQP6;U3KQ49;U3KQP1	Asparagine synthetase domain-containing protein 1	ASNSD1	491	Color2 [A=255, R=169, G=169, B=169]	1	4	2	2	2	21.9	21.9	21.9	11.25	0	16.406	84778000	13	22.429	19.2788	20.9741	19.6556	18.9874	19.7897	23.7129	24.0123	23.8435
A0A2R8YFK2;A0A2R8Y6M6;A0A2R8Y4C2;A0A2R8YFS8;A0A2R8Y8C4;A0A2R8Y5C9;A0A2R8Y596;P56945;A0A2R8Y5E4;H3BVF0;H3BSY4;H3BQJ7;H3BSB2;H3BN62	A0A2R8YFK2;A0A2R8Y6M6;A0A2R8Y4C2;A0A2R8YFS8;A0A2R8Y8C4;A0A2R8Y5C9;A0A2R8Y596;P56945;A0A2R8Y5E4	Breast cancer anti-estrogen resistance protein 1	BCAR1	111	Color2 [A=255, R=169, G=169, B=169]	1	4	6	6	6	11.1	11.1	11.1	93.165	0	42.249	54782000	23	21.4919	21.6454	21.6356	19.035	21.3177	19.9332	21.5565	21.5127	19.5409
Q9NZR1;G5EA42;H0YMA2	Q9NZR1;G5EA42	Tropomodulin-2	TMOD2	970	Color2 [A=255, R=169, G=169, B=169]	1	4	8	7	7	27.1	24.5	24.5	39.595	0	102.75	197580000	34	22.5451	22.487	22.3987	19.696	20.2969	22.862	23.5729	23.5217	23.2581
P08582;C9JVN1	P08582	Melanotransferrin	MFI2	595	Color2 [A=255, R=169, G=169, B=169]	1	4	7	7	7	11.7	11.7	11.7	80.214	0	46.939	72531000	24	22.003	21.8665	22.1754	21.2908	18.6604	21.0762	19.9924	20.4191	19.9772
P62857	P62857	40S ribosomal protein S28	RPS28	785	Color2 [A=255, R=169, G=169, B=169]	1	4	2	2	2	30.4	30.4	30.4	7.8409	0	51.635	422480000	21	24.8671	25.3404	24.8279	24.5823	20.2092	24.4908	25.1952	25.1786	25.1683
D6RAN4;P32969;H0Y9R4;H0Y9V9;A0A2R8Y5Y7	D6RAN4;P32969;H0Y9R4;H0Y9V9;A0A2R8Y5Y7	60S ribosomal protein L9	RPL9	336	Color2 [A=255, R=169, G=169, B=169]	1	4	2	2	2	16	16	16	20.775	0	13.165	34267000	7	22.6076	19.7782	22.6264	19.295	19.3408	20.1258	19.6486	18.9582	19.9746

## Sheet: Supplementary Table S4A
Supplemtary Table S4A: YUSEEP Gene expression in response to shLZTR1 compared to control (CT)
The shRNA for LZTR1 and control used in this study are described in Supplementary Table 5.
Western blot analysis confirmed downregulation of LZTR1 (see panel at the top)
GeneName	Full Name	YUSEEP_CT	YUSEEP_shLZTR1 (1)	Fold CT/shLZTR1 (1)
PMEL	premelanosome protein	116832	127617	0.91549
TYRP1	tyrosinase related protein 1	6.9	27.4	0.251825
B2M	beta-2-microglobulin	33547	47335.7	0.708704
FTH1	ferritin heavy chain 1	44044.1	38400.1	1.14698
CD63	CD63 molecule	79243.5	100148	0.791262
EEF1A1	eukaryotic translation elongation factor 1 alpha 1	41880.6	51678.4	0.810408
GSTP1	glutathione S-transferase pi 1	26539.8	19112.6	1.3886
VIM	vimentin	64769.3	79875	0.810883
FTL	ferritin light chain	64646.5	71950.8	0.898482
PSAP	prosaposin	37367.6	73154.4	0.510805
ACTG1	actin gamma 1	47809.2	40592	1.1778
ACTB	actin beta	54355.3	43993.4	1.23553
MLANA	melan-A	13986.3	17030.4	0.821255
GPNMB	glycoprotein nmb	12692.8	23229.8	0.546402
TMSB10	thymosin beta 10	19810.5	23366.1	0.847831
TIMP2	TIMP metallopeptidase inhibitor 2	6363.6	10986.1	0.579241
MFSD12	major facilitator superfamily domain containing 12	12930.3	13453.2	0.961132
UBB	ubiquitin B	27392.7	27233.9	1.00583
GNAS	GNAS complex locus	6816.4	9219.4	0.739354
LGALS1	galectin 1	64650.6	84008.5	0.769572
ANXA5	annexin A5	23355.3	15746.3	1.48322
TYR	tyrosinase	20834.3	27301.6	0.763116
HLA-A	major histocompatibility complex, class I, A	11019.9	28236.9	0.390266
GAPDH	glyceraldehyde-3-phosphate dehydrogenase	190766	183701	1.03846
CTSD	cathepsin D	57599.5	41060.9	1.40278
CTSK	cathepsin K	43.9	94.3	0.465536
ATP1A1	ATPase Na+/K+ transporting subunit alpha 1	27935.5	21446.8	1.30255
VAT1	vesicle amine transport 1	8966.9	10377.5	0.864071
RPS12	ribosomal protein S12	18906.1	27743.1	0.68147
LGALS3	galectin 3	34564.6	17351.9	1.99198
HSPB1	heat shock protein family B (small) member 1	5800.2	9154.3	0.633604
ANXA2	annexin A2	9589.3	20455.9	0.468779
RPS18	ribosomal protein S18	50435.1	91176.6	0.553158
EEF2	eukaryotic translation elongation factor 2	15704.5	21553.1	0.728642
RPS20	ribosomal protein S20	18127.3	31142.8	0.58207
ASAH1	N-acylsphingosine amidohydrolase 1	7447.7	11719.9	0.635475
HSPA8	heat shock protein family A (Hsp70) member 8	35599.4	27707.1	1.28485
HSP90AA1	heat shock protein 90 alpha family class A member 1	28601.1	22490.9	1.27167
TTYH3	tweety family member 3	1658.5	1465.8	1.13146
RPS11	ribosomal protein S11	29595.4	41849.5	0.707186
RPL3	ribosomal protein L3	14426.1	21420.2	0.673481
CYB561A3	cytochrome b561 family member A3	1375.8	739.8	1.85969
MYL6	myosin light chain 6	12395.7	14403.9	0.860579
PTTG1IP	PTTG1 interacting protein	9681.2	12309.7	0.786469
RPS6	ribosomal protein S6	10077.1	15636.6	0.644456
ALDOA	aldolase, fructose-bisphosphate A	34010.2	31287.7	1.08702
CALR	calreticulin	30757.7	30062.7	1.02312
CFL1	cofilin 1	14200.4	10064.6	1.41093
DCT	dopachrome tautomerase	50353.5	41056.6	1.22644
SLC7A5	solute carrier family 7 member 5	6047.2	4002.4	1.51089
RPL8	ribosomal protein L8	20292.2	31352	0.647238
RPLP0	ribosomal protein lateral stalk subunit P0	41232.9	47348.6	0.870837
EDNRB	endothelin receptor type B	3248.3	4622.1	0.702776
CSTB	cystatin B	10798.3	9524.6	1.13373
TPT1	tumor protein, translationally-controlled 1	15788.9	20056.4	0.787225
CDK2	cyclin dependent kinase 2	14179.8	8605.6	1.64774
QPCT	glutaminyl-peptide cyclotransferase	6783.5	4971.9	1.36437
CTNNB1	catenin beta 1	16533.4	13660.7	1.21029
RPS8	ribosomal protein S8	17032.9	32847	0.518553
SERF2	small EDRK-rich factor 2	12459.5	11003.3	1.13234
SCD	stearoyl-CoA desaturase	7703	9192	0.838011
SERPINF1	serpin family F member 1	322.5	323.2	0.997834
SLC3A2	solute carrier family 3 member 2	4466.3	3639.8	1.22707
RPS4X	ribosomal protein S4 X-linked	12531.6	23724.4	0.528216
RPL18	ribosomal protein L18	12925.5	19289.2	0.67009
SDCBP	syndecan binding protein	12455.4	10502.7	1.18592
OSTM1	osteoclastogenesis associated transmembrane protein 1	1087.6	1585.9	0.685794
UBC	ubiquitin C	12111.7	17240.4	0.702519
RPL7A	ribosomal protein L7a	12181	20950.5	0.581418
ATP6V0C	ATPase H+ transporting V0 subunit c	5958.7	6459.2	0.922514
PFN1	profilin 1	21261.8	16275.2	1.30639
RPL13AP5	ribosomal protein L13a pseudogene 5	23819.1	38049.5	0.626003
RAB7A	RAB7A, member RAS oncogene family	7335.9	5799.1	1.26501
RACK1	receptor for activated C kinase 1	22486.6	31290.3	0.718644
CRYAB	crystallin alpha B	273.8	2214.2	0.123656
LAPTM4A	lysosomal protein transmembrane 4 alpha	3321.8	5016.5	0.662175
RPL30	ribosomal protein L30	25956.6	30222.2	0.858859
PEBP1	phosphatidylethanolamine binding protein 1	10143	9137.1	1.11009
HSP90AB1	heat shock protein 90 alpha family class B member 1	27364.6	32491.2	0.842216
RPL26	ribosomal protein L26	19952.6	31617.7	0.631058
RPL11	ribosomal protein L11	15126	22811.5	0.663087
RPL13A	ribosomal protein L13a	13733.8	23175	0.592613
ATP5MF	ATP synthase membrane subunit f	13635.6	12992	1.04954
MITF	melanocyte inducing transcription factor	6763.6	3675.8	1.84003
RAB32	RAB32, member RAS oncogene family	2666.5	1541.3	1.73003
RPS16	ribosomal protein S16	20756.8	25300	0.820427
RPL35	ribosomal protein L35	13217.8	16378.9	0.807002
SAT1	spermidine/spermine N1-acetyltransferase 1	14656.7	16957.5	0.86432
GMPR	guanosine monophosphate reductase	2348.8	1876.5	1.25169
PMP22	peripheral myelin protein 22	4912.3	7180.1	0.684155
RPS3	ribosomal protein S3	27059.9	38923.8	0.695202
IGFBP7	insulin like growth factor binding protein 7	41.9	42.9	0.97669
PPIA	peptidylprolyl isomerase A	8119.5	10404.9	0.780353
RPS17	ribosomal protein S17	35005.2	46346.5	0.755293
CLCN7	chloride voltage-gated channel 7	2842.8	3910.6	0.726947
CTSB	cathepsin B	18620.7	29968.4	0.621344
H2AZ1	H2A.Z variant histone 1	24986.3	14614.8	1.70966
RPLP2	ribosomal protein lateral stalk subunit P2	17475.5	15733.4	1.11073
PLP1	proteolipid protein 1	5056.4	9207.4	0.549167
RPL5	ribosomal protein L5	15591.2	20482.4	0.7612
RNASEK	ribonuclease K	3444.6	3525.7	0.976997
RPS9	ribosomal protein S9	10286.4	12731.4	0.807955
CD81	CD81 molecule	7117	6218.3	1.14453
ATP5F1B	ATP synthase F1 subunit beta	32146.6	29462.7	1.09109
YBX1	Y-box binding protein 1	12377.2	9324.8	1.32734
RPL6	ribosomal protein L6	14335.5	18946.3	0.756638
SOX10	SRY-box transcription factor 10	7065.5	9260.6	0.762964
RPL27	ribosomal protein L27	18675.6	31489.2	0.59308
BSG	basigin (Ok blood group)	10143	16212.6	0.625625
TSPAN10	tetraspanin 10	524.2	739.8	0.70857
OAZ1	ornithine decarboxylase antizyme 1	14323.2	14495.6	0.988107
RPL19	ribosomal protein L19	27871	37221.4	0.74879
RPL31	ribosomal protein L31	13603.4	26270.4	0.517822
TPP1	tripeptidyl peptidase 1	2686.4	2060.8	1.30357
UBA52	ubiquitin A-52 residue ribosomal protein fusion product 1	20295.6	26795.9	0.757414
NPC2	NPC intracellular cholesterol transporter 2	5505.9	7863.3	0.700202
RPS13	ribosomal protein S13	17118	11838.2	1.446
BCAN	brevican	27.4	248.6	0.110217
MICAL1	microtubule associated monooxygenase, calponin and LIM domain containing 1	1748.4	1498.4	1.16684
PABPC1	poly(A) binding protein cytoplasmic 1	14609.3	15906.6	0.918443
SLC24A5	solute carrier family 24 member 5	2870.3	2280.2	1.25879
TRPM1	transient receptor potential cation channel subfamily M member 1	1967.3	922.4	2.13281
RPS25	ribosomal protein S25	16044.8	11533.9	1.3911
LDHB	lactate dehydrogenase B	31085	27710.5	1.12178
IFI6	interferon alpha inducible protein 6	892.7	3045.7	0.293102
YWHAE	tyrosine 3-monooxygenase/tryptophan 5-monooxygenase activation protein epsilon	10849.1	9022.2	1.20249
RPL10A	ribosomal protein L10a	16701.5	25432	0.656712
PLXNC1	plexin C1	854.3	570.9	1.49641
MYL12A	myosin light chain 12A	7062.1	6657.2	1.06082
CD99	CD99 molecule (Xg blood group)	2831.8	4056.4	0.698107
RPS24	ribosomal protein S24	19977.3	32970.4	0.605916
SSU72	SSU72 homolog, RNA polymerase II CTD phosphatase	2730.3	1595.3	1.71146
NDUFA13	NADH:ubiquinone oxidoreductase subunit A13	9041	9133.7	0.989851
RPL12	ribosomal protein L12	13333	16464.6	0.809798
NME2	NME/NM23 nucleoside diphosphate kinase 2	15485.6	11441.3	1.35348
S100A11	S100 calcium binding protein A11	13269.9	10004.6	1.32638
MBP	myelin basic protein	16532.7	9271.7	1.78314
NPM1	nucleophosmin 1	22882.5	15882.6	1.44073
RAB38	RAB38, member RAS oncogene family	4709.2	2272.5	2.07226
RPS2	ribosomal protein S2	30230.1	37992	0.795696
EIF4A1	eukaryotic translation initiation factor 4A1	24843.6	19427.2	1.2788
PKM	pyruvate kinase M1/2	53586	53948.3	0.993284
CYB5R1	cytochrome b5 reductase 1	1904.1	3662.9	0.519834
RPL29	ribosomal protein L29	13370.8	23189.5	0.576589
ATP6V1E1	ATPase H+ transporting V1 subunit E1	7569.9	7771.6	0.974047
TMBIM6	transmembrane BAX inhibitor motif containing 6	6537.9	11648.8	0.561251
SPTBN1	spectrin beta, non-erythrocytic 1	4602.9	6533.7	0.704486
SGK1	serum/glucocorticoid regulated kinase 1	6755.4	6819.2	0.990644
WARS1	tryptophanyl-tRNA synthetase 1	3095.3	3956.1	0.782412
OCA2	OCA2 melanosomal transmembrane protein	2204	1057	2.08515
PCBP2	poly(rC) binding protein 2	9357.4	7048.9	1.3275
RPLP1	ribosomal protein lateral stalk subunit P1	26154.9	48514.4	0.539116
H3P6	H3 histone pseudogene 6	6723.8	3609.8	1.86265
TUBA1B	tubulin alpha 1b	20834.3	14656.8	1.42148
DDX5	DEAD-box helicase 5	6933.8	9024.8	0.768305
CIRBP	cold inducible RNA binding protein	3507	3778.6	0.928122
LDHA	lactate dehydrogenase A	32995.3	10687.8	3.08719
CALM3	calmodulin 3	3881.7	2722.5	1.42579
RPL15	ribosomal protein L15	12101.4	14677.3	0.824498
PTMA	prothymosin alpha	24186.3	11131	2.17288
RPL4	ribosomal protein L4	27782.5	36375.3	0.763774
ATP6V1F	ATPase H+ transporting V1 subunit F	5149.7	5458.8	0.943376
RPS15	ribosomal protein S15	10998.7	16141.5	0.681393
IFITM3	interferon induced transmembrane protein 3	0	660.9	0
A2M	alpha-2-macroglobulin	3419.9	6867.2	0.498005
ENO1	enolase 1	38021.6	34386.6	1.10571
GRN	granulin precursor	1969.3	4878.4	0.403677
TPM4	tropomyosin 4	2231.4	2269.9	0.983039
P4HB	prolyl 4-hydroxylase subunit beta	10576	21572	0.490265
ARHGDIA	Rho GDP dissociation inhibitor alpha	6303.2	4846.7	1.30051
COX6A1	cytochrome c oxidase subunit 6A1	12445.1	16683.2	0.745966
CD44	CD44 molecule (IN blood group)	6092.5	6640.9	0.917421
GLMP	glycosylated lysosomal membrane protein	3592.8	4491	0.8
KIT	KIT proto-oncogene, receptor tyrosine kinase	132.4	67.7	1.95569
PPIB	peptidylprolyl isomerase B	11902.4	18605.1	0.639739
NACA	nascent polypeptide associated complex subunit alpha	8146.9	10457.2	0.779071
MYO1D	myosin ID	3613.4	3838.6	0.941333
EIF4G2	eukaryotic translation initiation factor 4 gamma 2	8409.7	6264.6	1.34242
HMG20B	high mobility group 20B	7548.6	7709	0.979193
SPARC	secreted protein acidic and cysteine rich	18093.7	10639	1.7007
COX4I1	cytochrome c oxidase subunit 4I1	14608	12042.2	1.21307
HLA-E	major histocompatibility complex, class I, E	2123	5184.5	0.40949
S100A10	S100 calcium binding protein A10	15368.9	10434.1	1.47295
RHOA	ras homolog family member A	7892.4	6780.6	1.16397
UBL5	ubiquitin like 5	6693.6	6959.8	0.961752
EIF4A2	eukaryotic translation initiation factor 4A2	5171	5677.4	0.910804
YWHAZ	tyrosine 3-monooxygenase/tryptophan 5-monooxygenase activation protein zeta	20201.6	14217	1.42095
PRDX1	peroxiredoxin 1	26465.7	14626.8	1.8094
DYNLL1	dynein light chain LC8-type 1	9167.3	8761.7	1.04629
KRT17	keratin 17	0	0	#DIV/0!
RPS5	ribosomal protein S5	16811.3	21633.7	0.777089
RAB27A	RAB27A, member RAS oncogene family	4790.9	3228.3	1.48403
LGALS3BP	galectin 3 binding protein	9489.8	18346.2	0.517262
SRP14	signal recognition particle 14	5283.5	5702.2	0.926572
RPL41	ribosomal protein L41	10276.1	13192.6	0.778929
CTSA	cathepsin A	3299.8	4497.8	0.733648
HSP90B1	heat shock protein 90 beta family member 1	32165.8	30727.9	1.04679
SERINC1	serine incorporator 1	1231	1831.9	0.67198
HDLBP	high density lipoprotein binding protein	7375.7	8172.7	0.90248
CAPN3	calpain 3	12987.2	10939.9	1.18714
FLNA	filamin A	3397.2	6674.3	0.508997
MLPH	melanophilin	4721.6	5354.2	0.88185
DAD1	defender against cell death 1	5114.1	4638.4	1.10256
TUBA1A	tubulin alpha 1a	844.7	1074.1	0.786426
RPL34	ribosomal protein L34	7724.3	11626.5	0.66437
EPHX1	epoxide hydrolase 1	3316.3	2868.3	1.15619
TOMM7	translocase of outer mitochondrial membrane 7	10617.9	9565.7	1.11
HNRNPK	heterogeneous nuclear ribonucleoprotein K	6723.1	5336.2	1.2599
TBC1D16	TBC1 domain family member 16	3567.4	2651.4	1.34548
MIF	macrophage migration inhibitory factor	21366.8	17531.9	1.21874
SNHG32	small nucleolar RNA host gene 32	3008.9	6753.2	0.445552
S100A6	S100 calcium binding protein A6	117247	83091.3	1.41106
RPS3A	ribosomal protein S3A	9049.3	14450.2	0.62624
ARF1	ARF GTPase 1	9719.7	8011.6	1.2132
LMNA	lamin A/C	12325.7	13195.2	0.934105
GABARAP	GABA type A receptor-associated protein	4566.5	3726.3	1.22548
RPL10	ribosomal protein L10	17284	22120.6	0.781353
COX7C	cytochrome c oxidase subunit 7C	10073.7	15223.4	0.661725
RPL13	ribosomal protein L13	7958.9	13821	0.575856
MYL12B	myosin light chain 12B	6802.7	6994.9	0.972523
SH3BGRL3	SH3 domain binding glutamate rich protein like 3	3732.8	10617.5	0.351571
RTN4	reticulon 4	4126	5655.1	0.729607
CAPG	capping actin protein, gelsolin like	29476.7	31816.6	0.926457
CYBA	cytochrome b-245 alpha chain	1385.4	2328.2	0.595052
GSTO1	glutathione S-transferase omega 1	17935.9	11810.8	1.5186
CD9	CD9 molecule	5007.7	2983.1	1.67869
GNB1	G protein subunit beta 1	5068.1	4635	1.09344
RPL35A	ribosomal protein L35a	15487.6	21001.9	0.737438
AP1S2	adaptor related protein complex 1 subunit sigma 2	4246.7	3057.7	1.38885
COX7A2	cytochrome c oxidase subunit 7A2	9200.2	9066.8	1.01471
GSN	gelsolin	5737.8	7347.2	0.780951
CANX	calnexin	16573.8	20458.4	0.810122
CYB5R3	cytochrome b5 reductase 3	2617.8	1903.9	1.37497
RABAC1	Rab acceptor 1	703.3	1649.3	0.426423
CAP1	cyclase associated actin cytoskeleton regulatory protein 1	8251.9	6498.6	1.2698
PSMB4	proteasome 20S subunit beta 4	26186.4	22160.9	1.18165
SCARB1	scavenger receptor class B member 1	4976.1	5595.9	0.88924
AP2M1	adaptor related protein complex 2 subunit mu 1	4311.9	6129.1	0.703513
SQSTM1	sequestosome 1	10845	14443.3	0.750867
ATP6V1B2	ATPase H+ transporting V1 subunit B2	5744	4298.1	1.3364
EMP3	epithelial membrane protein 3 (MAM blood group)	8147.6	7493	1.08736
DYNC1LI2	dynein cytoplasmic 1 light intermediate chain 2	3161.2	2837.4	1.11412
HSPE1	heat shock protein family E (Hsp10) member 1	12034.1	6569.7	1.83176
ACADVL	acyl-CoA dehydrogenase very long chain	5008.4	8611.6	0.581588
EIF1	eukaryotic translation initiation factor 1	8103.7	9979.8	0.81201
RPS7	ribosomal protein S7	10504.6	12980.9	0.809235
MRFAP1	Morf4 family associated protein 1	4386.7	3446.9	1.27265
ATP5PF	ATP synthase peripheral stalk subunit F6	10049	5065.3	1.98389
RPSA	ribosomal protein SA	17217.5	14964.5	1.15056
CYP27A1	cytochrome P450 family 27 subfamily A member 1	979.9	678.9	1.44336
EIF4B	eukaryotic translation initiation factor 4B	6606.5	7634.4	0.865359
TFAP2A	transcription factor AP-2 alpha	4600.1	4475.5	1.02784
PSMA7	proteasome 20S subunit alpha 7	10810.7	8319.3	1.29947
GPR143	G protein-coupled receptor 143	3191.4	3020	1.05675
BTF3	basic transcription factor 3	13923.8	12220.5	1.13938
SCPEP1	serine carboxypeptidase 1	780.2	1277.3	0.61082
RAB1A	RAB1A, member RAS oncogene family	4552.8	2901.7	1.56901
CAPNS1	calpain small subunit 1	3831.6	3027.7	1.26552
ARF4	ARF GTPase 4	4876	2390.8	2.03948
PRKAR1A	protein kinase cAMP-dependent type I regulatory subunit alpha	7799.1	5795.7	1.34567
APLP2	amyloid beta precursor like protein 2	1058.1	969.5	1.09139
CST3	cystatin C	3472.7	6358	0.546194
TTC3	tetratricopeptide repeat domain 3	4255.6	4456.7	0.954877
OST4	oligosaccharyltransferase complex subunit 4, non-catalytic	8369.9	8729.1	0.95885
WIPI1	WD repeat domain, phosphoinositide interacting 1	4020.3	3170.9	1.26787
MCF2L	MCF.2 cell line derived transforming sequence like	5251.3	3083.4	1.70309
SNX3	sorting nexin 3	1924	1773.6	1.0848
MYH9	myosin heavy chain 9	3341.7	4515	0.740133
CTNNA1	catenin alpha 1	5258.1	5878	0.894539
COX8A	cytochrome c oxidase subunit 8A	9576.9	4779.9	2.00358
PRDX5	peroxiredoxin 5	6207.8	3552.3	1.74754
SLC7A8	solute carrier family 7 member 8	611.4	1000.4	0.611156
SNHG29	small nucleolar RNA host gene 29	9019.8	18281.1	0.493395
SRRM2	serine/arginine repetitive matrix 2	9107.6	9296.6	0.97967
BCAP31	B cell receptor associated protein 31	4794.3	6997.5	0.685145
ARPC2	actin related protein 2/3 complex subunit 2	7989.8	7879.6	1.01399
KCNAB2	potassium voltage-gated channel subfamily A regulatory beta subunit 2	6454.1	6682	0.965893
NDUFS5	NADH:ubiquinone oxidoreductase subunit S5	9112.4	7559.8	1.20538
APP	amyloid beta precursor protein	12868.5	25066.9	0.513366
EEF1G	eukaryotic translation elongation factor 1 gamma	8914.8	11030.7	0.808181
MSC	musculin	410.3	138	2.97319
BEX3	brain expressed X-linked 3	2444.2	4881	0.500758
ARPC3	actin related protein 2/3 complex subunit 3	3166	3807.8	0.831451
TUBB	tubulin beta class I	29785.4	21002.8	1.41816
ERGIC3	ERGIC and golgi 3	3104.9	5297.6	0.586096
EIF5A	eukaryotic translation initiation factor 5A	11528.4	8004.7	1.4402
ITGB1	integrin subunit beta 1	4882.1	7592.4	0.643025
DDX17	DEAD-box helicase 17	15570	15789.2	0.986117
SOD1	superoxide dismutase 1	7099.2	6934.9	1.02369
TNFRSF14	TNF receptor superfamily member 14	5053	5042.2	1.00214
YWHAB	tyrosine 3-monooxygenase/tryptophan 5-monooxygenase activation protein beta	4497.9	3818.1	1.17805
ATP5PD	ATP synthase peripheral stalk subunit d	10791.5	5871.1	1.83807
EMP1	epithelial membrane protein 1	4358.6	4503	0.967932
SLC16A6	solute carrier family 16 member 6	4156.8	5837.7	0.712061
HNRNPA2B1	heterogeneous nuclear ribonucleoprotein A2/B1	11045.3	7872.7	1.40299
RAC1	Rac family small GTPase 1	3965.4	3557.5	1.11466
SLC39A6	solute carrier family 39 member 6	7445.7	7976.4	0.933466
TSPAN3	tetraspanin 3	6220.2	5142.5	1.20957
NAPA	NSF attachment protein alpha	1841	2202.2	0.835982
MORF4L2	mortality factor 4 like 2	7177.4	7655.8	0.937511
ATP6V0E1	ATPase H+ transporting V0 subunit e1	2471.6	3553.2	0.695598
HLA-C	major histocompatibility complex, class I, C	1202.2	3282.3	0.366268
TMSB4X	thymosin beta 4 X-linked	5643.1	1756.4	3.21288
LAMTOR5	late endosomal/lysosomal adaptor, MAPK and MTOR activator 5	4214.5	3974.1	1.06049
SRSF5	serine and arginine rich splicing factor 5	3495.4	3377.5	1.03491
EDF1	endothelial differentiation related factor 1	3864.5	4861.3	0.794952
PEPD	peptidase D	1661.2	1597	1.0402
CD59	CD59 molecule (CD59 blood group)	4397.7	6176.3	0.712028
RPS19	ribosomal protein S19	9581.7	14201.6	0.674692
STXBP1	syntaxin binding protein 1	1563.8	1176.1	1.32965
RPL36AL	ribosomal protein L36a like	6908.4	5954.3	1.16024
CYSLTR2	cysteinyl leukotriene receptor 2	0.7	12.9	0.0542636
RHOC	ras homolog family member C	4710.6	6915.2	0.681195
VDAC1	voltage dependent anion channel 1	12312.7	8185.6	1.50419
TMED10	transmembrane p24 trafficking protein 10	5879.8	6048.6	0.972093
CCNI	cyclin I	4706.5	4390.7	1.07192
CTTN	cortactin	4812.1	3502.6	1.37387
CCDC171	coiled-coil domain containing 171	1047.8	1206.1	0.868751
SEPTIN2	septin 2	5477	3980.9	1.37582
MFGE8	milk fat globule EGF and factor V/VIII domain containing	3252.5	7416.7	0.438537
XRCC5	X-ray repair cross complementing 5	5688.4	4539.8	1.25301
GALNT3	polypeptide N-acetylgalactosaminyltransferase 3	829.6	952.4	0.871063
PARK7	Parkinsonism associated deglycase	8879.1	6617.7	1.34172
MORF4L1	mortality factor 4 like 1	6370.4	5257.3	1.21172
ST3GAL4	ST3 beta-galactoside alpha-2,3-sialyltransferase 4	6750.6	4718.1	1.43079
HLA-B	major histocompatibility complex, class I, B	677.9	4383	0.154666
RPS14	ribosomal protein S14	8273.2	12949.2	0.638897
TRMT112	tRNA methyltransferase activator subunit 11-2	3220.2	1396.4	2.30607
HNRNPH1	heterogeneous nuclear ribonucleoprotein H1	8803.6	8692.2	1.01282
GRINA	glutamate ionotropic receptor NMDA type subunit associated protein 1	2377.6	4524.4	0.525506
EID1	EP300 interacting inhibitor of differentiation 1	4198	3437.5	1.22124
MAGED2	MAGE family member D2	8237.5	10158.1	0.810929
RPL32	ribosomal protein L32	9745.7	13750.7	0.708742
RPL36	ribosomal protein L36	10580.1	16014.6	0.660653
ATP5F1A	ATP synthase F1 subunit alpha	7715.3	6601.5	1.16872
CSDE1	cold shock domain containing E1	6363.6	3802.6	1.67349
USF2	upstream transcription factor 2, c-fos interacting	3393.1	3375.7	1.00515
H3-3B	H3.3 histone B	4821.1	5196.5	0.927759
CALM1	calmodulin 1	7652.2	6169.4	1.24035
ADIPOR1	adiponectin receptor 1	4818.3	3057.7	1.57579
DBI	diazepam binding inhibitor, acyl-CoA binding protein	8844.1	4070.9	2.17252
DNAJA4	DnaJ heat shock protein family (Hsp40) member A4	4756.6	5168.2	0.920359
SNRPD2	small nuclear ribonucleoprotein D2 polypeptide	11422	8792.5	1.29906
ABR	ABR activator of RhoGEF and GTPase	1480.1	1367.3	1.0825
CALM2	calmodulin 2	10277.5	5768.2	1.78175
RPL24	ribosomal protein L24	13527.9	17555.9	0.770561
SEPTIN9	septin 9	11455.7	7795.6	1.46951
GNAI2	G protein subunit alpha i2	2551.2	2395.9	1.06482
OS9	OS9 endoplasmic reticulum lectin	3090.5	4308.4	0.71732
ATP6V0D1	ATPase H+ transporting V0 subunit d1	2271.2	960.9	2.36362
PHACTR1	phosphatase and actin regulator 1	5140.1	3986.9	1.28925
RHOQ	ras homolog family member Q	3537.9	4170.4	0.848336
RPL23	ribosomal protein L23	6264.1	12052.5	0.519734
NEDD8	NEDD8 ubiquitin like modifier	6433.6	6105.1	1.05381
GDI2	GDP dissociation inhibitor 2	6180.4	4863	1.2709
LINC01443	long intergenic non-protein coding RNA 1443	1187.1	1524.1	0.778886
CHPF	chondroitin polymerizing factor	521.5	1496.7	0.348433
RPS27A	ribosomal protein S27a	15782	17422.2	0.905856
GPAT4	glycerol-3-phosphate acyltransferase 4	2641.1	3304.6	0.799219
BRI3	brain protein I3	6389.6	4563	1.40031
OAT	ornithine aminotransferase	4819.7	4215.8	1.14325
ATP6V1D	ATPase H+ transporting V1 subunit D	2600.6	2291.4	1.13494
KRTCAP2	keratinocyte associated protein 2	2573.2	3054.3	0.842484
NCL	nucleolin	11010.3	9270.8	1.18763
TBC1D7	TBC1 domain family member 7	7839.5	9201.4	0.85199
PIR	pirin	3629.9	3029.4	1.19822
TALDO1	transaldolase 1	3669.7	2564.8	1.43079
ATP2A2	ATPase sarcoplasmic/endoplasmic reticulum Ca2+ transporting 2	3693	5035.3	0.733422
SARAF	store-operated calcium entry associated regulatory factor	4510.9	5503.4	0.819657
SLC1A4	solute carrier family 1 member 4	4709.2	3657.8	1.28744
APOE	apolipoprotein E	28410.3	82438.1	0.344626
PCBP1	poly(rC) binding protein 1	7253.5	5051.6	1.43588
PSMB7	proteasome 20S subunit beta 7	5241.7	4442.1	1.18
EIF3L	eukaryotic translation initiation factor 3 subunit L	18440.2	18414.8	1.00138
GUK1	guanylate kinase 1	2392	1303.8	1.83464
STIP1	stress induced phosphoprotein 1	4532.9	2596.5	1.74577
SELENOW	selenoprotein W	5635.5	5194.8	1.08483
PRKCSH	PRKCSH beta subunit of glucosidase II	3812.4	5637.9	0.676209
TMA7	translation machinery associated 7 homolog	6100.1	5775.1	1.05628
MFSD14B	major facilitator superfamily domain containing 14B	750	533.2	1.4066
PCSK2	proprotein convertase subtilisin/kexin type 2	4.1	9.4	0.43617
MMP14	matrix metallopeptidase 14	13161.5	24978.6	0.526911
SEMA3C	semaphorin 3C	997.7	1405	0.710107
CCT7	chaperonin containing TCP1 subunit 7	4314.7	5201.6	0.829495
TPI1	triosephosphate isomerase 1	13731	11775.6	1.16606
SLC25A6	solute carrier family 25 member 6	2487.4	3329.4	0.747102
ATP6V0A1	ATPase H+ transporting V0 subunit a1	912.6	1198.4	0.761515
SLC25A5	solute carrier family 25 member 5	22209.4	15636.6	1.42035
RPN2	ribophorin II	7184.2	14511	0.495086
TDRD3	tudor domain containing 3	7031.9	5332.8	1.31861
CBR1	carbonyl reductase 1	2086	2413.9	0.864162
SNAI2	snail family transcriptional repressor 2	2488.8	2372.8	1.04889
TRIB2	tribbles pseudokinase 2	3932.5	3698.9	1.06315
COPG1	COPI coat complex subunit gamma 1	5499	6364.9	0.863957
DAZAP2	DAZ associated protein 2	2751.6	2183.3	1.26029
CDH1	cadherin 1	37.7	6.9	5.46377
CYGB	cytoglobin	2668.5	4078.7	0.654253
UQCRH	ubiquinol-cytochrome c reductase hinge protein	19118.9	13831.3	1.38229
FAU	FAU ubiquitin like and ribosomal protein S30 fusion	9757.4	6661.5	1.46475
HEXB	hexosaminidase subunit beta	4429.9	5235.9	0.846063
RPL28	ribosomal protein L28	9723.1	9002.5	1.08004
COX6B1	cytochrome c oxidase subunit 6B1	18477.3	16498.9	1.11991
MET	MET proto-oncogene, receptor tyrosine kinase	662.8	659.2	1.00546
FIS1	fission, mitochondrial 1	2275.4	2415.6	0.941961
CHCHD2	coiled-coil-helix-coiled-coil-helix domain containing 2	11964.1	10235.2	1.16892
WBP2	WW domain binding protein 2	2014.6	2924.8	0.688799
NUCB1	nucleobindin 1	2234.9	2600.8	0.859313
ADD1	adducin 1	2132.6	2145.6	0.993941
HNRNPC	heterogeneous nuclear ribonucleoprotein C	7458.7	6042.5	1.23437
HADHA	hydroxyacyl-CoA dehydrogenase trifunctional multienzyme complex subunit alpha	4574.7	4599.8	0.994543
PAM	peptidylglycine alpha-amidating monooxygenase	767.1	1087.8	0.705185
POLR2L	RNA polymerase II, I and III subunit L	2580.7	1434.1	1.79953
CTSZ	cathepsin Z	1139	1540.4	0.739418
ARL2	ARF like GTPase 2	1830.7	991.8	1.84584
SEMA6A	semaphorin 6A	3196.9	2093.3	1.52721
BRK1	BRICK1 subunit of SCAR/WAVE actin nucleating complex	2895	3104.9	0.932397
SPTAN1	spectrin alpha, non-erythrocytic 1	2125.8	2858	0.743807
CRYL1	crystallin lambda 1	997.7	1056.1	0.944702
NDUFB8	NADH:ubiquinone oxidoreductase subunit B8	7658.4	6305.7	1.21452
UBA1	ubiquitin like modifier activating enzyme 1	3148.9	3209.4	0.981149
TRAPPC1	trafficking protein particle complex subunit 1	2434.5	2334.2	1.04297
SNRNP70	small nuclear ribonucleoprotein U1 subunit 70	2407.1	3070.6	0.783918
DYNC1H1	dynein cytoplasmic 1 heavy chain 1	5530.6	6455.7	0.8567
ABCB5	ATP binding cassette subfamily B member 5	339	288.9	1.17342
SLC6A8	solute carrier family 6 member 8	5503.8	3989.5	1.37957
CLIC4	chloride intracellular channel 4	2870.3	2849.4	1.00733
MDH1	malate dehydrogenase 1	11603.2	10665.5	1.08792
ATP5ME	ATP synthase membrane subunit e	8495.5	6825.2	1.24473
CDH3	cadherin 3	15.8	59.1	0.267343
MTURN	maturin, neural progenitor differentiation regulator homolog	185.3	201.4	0.92006
RTL8C	retrotransposon Gag like 8C	1404.6	1194.1	1.17628
TBCA	tubulin folding cofactor A	7358.5	5454.5	1.34907
C1orf43	chromosome 1 open reading frame 43	8353.5	8027.9	1.04056
MAP4	microtubule associated protein 4	1828	2629.1	0.695295
EEF1B2	eukaryotic translation elongation factor 1 beta 2	8645.1	10883.3	0.794345
FSTL1	follistatin like 1	1334.6	1690.4	0.789517
CLTC	clathrin heavy chain	8294.5	8041.6	1.03145
TRIM63	tripartite motif containing 63	1054	1309	0.805195
DDB1	damage specific DNA binding protein 1	4886.2	3152.9	1.54975
GABARAPL2	GABA type A receptor associated protein like 2	2465.4	2024.8	1.2176
TAGLN2	transgelin 2	4670.8	2748.3	1.69952
MYO10	myosin X	1681.8	2076.2	0.810038
ATF4	activating transcription factor 4	3144	3877.2	0.810894
CALU	calumenin	8203.9	12144.2	0.675541
PDIA3	protein disulfide isomerase family A member 3	12388.9	13310.9	0.930733
RAB5C	RAB5C, member RAS oncogene family	5213.5	5457.9	0.955221
CLTA	clathrin light chain A	2675.4	2836.5	0.943205
NORAD	non-coding RNA activated by DNA damage	3195.5	3170	1.00804
MAT2A	methionine adenosyltransferase 2A	6053.4	5596.8	1.08158
ATP5MC2	ATP synthase membrane subunit c locus 2	5135.3	4562.1	1.12564
ITM2C	integral membrane protein 2C	1121.9	3390.3	0.330915
PRDM7	PR/SET domain 7	959.3	1616.7	0.593369
TLE5	TLE family member 5, transcriptional modulator	2748.1	2680.5	1.02522
METTL9	methyltransferase 9, His-X-His N1(pi)-histidine	4039.5	2732.8	1.47815
SEC11C	SEC11 homolog C, signal peptidase complex subunit	5525.8	6299.7	0.877153
EIF3K	eukaryotic translation initiation factor 3 subunit K	11623.1	10064.6	1.15485
MED15	mediator complex subunit 15	3728.7	3752.1	0.993763
MYO5A	myosin VA	4552.1	4395.8	1.03556
SUMF2	sulfatase modifying factor 2	5147.7	9340.3	0.551128
SND1	staphylococcal nuclease and tudor domain containing 1	5155.2	7775	0.663048
RAB1B	RAB1B, member RAS oncogene family	7257	6225.1	1.16576
ITPKB	inositol-trisphosphate 3-kinase B	1742.9	1149.5	1.51622
CUTA	cutA divalent cation tolerance homolog	5022.8	6859.5	0.73224
RAN	RAN, member RAS oncogene family	9543.3	7840.1	1.21724
COX6C	cytochrome c oxidase subunit 6C	10204.8	9616.3	1.0612
FKBP1A	FKBP prolyl isomerase 1A	17091.9	14770.8	1.15714
RPL17	ribosomal protein L17	11124.9	14603.6	0.761792
ANXA6	annexin A6	2312.4	2335.9	0.98994
TMBIM1	transmembrane BAX inhibitor motif containing 1	1152.1	1885.9	0.610902
ADI1	acireductone dioxygenase 1	801.5	402	1.99378
CCT3	chaperonin containing TCP1 subunit 3	8787.1	7968.7	1.1027
DYNLRB1	dynein light chain roadblock-type 1	2852.4	1798.4	1.58608
TECR	trans-2,3-enoyl-CoA reductase	2986.2	3450.3	0.86549
GPR137B	G protein-coupled receptor 137B	2988.3	3412.6	0.875667
RPS27	ribosomal protein S27	1646.8	2333.4	0.705751
ARPC1B	actin related protein 2/3 complex subunit 1B	7499.9	5040.5	1.48793
ATP1B3	ATPase Na+/K+ transporting subunit beta 3	6045.9	9224.6	0.655411
TPM3	tropomyosin 3	8114	4585.3	1.76957
ACTR2	actin related protein 2	5134.6	3010.6	1.70551
YWHAQ	tyrosine 3-monooxygenase/tryptophan 5-monooxygenase activation protein theta	6865.9	3793.2	1.81005
GAS5	growth arrest specific 5	6910.5	10657.8	0.648398
GDI1	GDP dissociation inhibitor 1	2410.5	2219.3	1.08615
TMEM147	transmembrane protein 147	1027.9	983.2	1.04546
RPS21	ribosomal protein S21	20675.1	27199.6	0.760125
DSTN	destrin, actin depolymerizing factor	2999.3	3062.9	0.979235
NDUFB4	NADH:ubiquinone oxidoreductase subunit B4	6511.8	3831.8	1.69941
CLIC1	chloride intracellular channel 1	13867.6	16486.1	0.841169
NCOA4	nuclear receptor coactivator 4	3528.3	2955.7	1.19373
EPS15	epidermal growth factor receptor pathway substrate 15	1513	1462.4	1.0346
HSPD1	heat shock protein family D (Hsp60) member 1	14153	11409.6	1.24045
H2AJ	H2A.J histone	1875.3	1681.9	1.11499
GANAB	glucosidase II alpha subunit	4985.1	5042.2	0.988676
RPL7	ribosomal protein L7	4937.7	6413.7	0.769868
TOM1	target of myb1 membrane trafficking protein	553.7	474.9	1.16593
KANK2	KN motif and ankyrin repeat domains 2	825.5	691.8	1.19326
LHFPL3-AS1	LHFPL3 antisense RNA 1	4126.6	12760.6	0.323386
CNPPD1	cyclin Pas1/PHO80 domain containing 1	961.3	954.9	1.0067
UBE2D3	ubiquitin conjugating enzyme E2 D3	4889	3935.5	1.24228
RPS6KA2	ribosomal protein S6 kinase A2	1266.7	848.6	1.49269
PLS3	plastin 3	1717.5	2137.9	0.803358
MAGED1	MAGE family member D1	2237.6	4364.1	0.512729
PSMB1	proteasome 20S subunit beta 1	2847.6	2074.5	1.37267
ADGRG1	adhesion G protein-coupled receptor G1	8409.1	12087.7	0.695674
RAB5B	RAB5B, member RAS oncogene family	2645.2	2399.4	1.10244
ATP6V0B	ATPase H+ transporting V0 subunit b	2311	3976.6	0.58115
CTSF	cathepsin F	1149.3	2568.2	0.447512
PLD3	phospholipase D family member 3	1286.6	2391.6	0.537966
PRDX2	peroxiredoxin 2	0	6.9	0
USP22	ubiquitin specific peptidase 22	2668.5	2506.5	1.06463
ATP5PO	ATP synthase peripheral stalk subunit OSCP	10924.6	7656.7	1.4268
PDIA6	protein disulfide isomerase family A member 6	10648.7	13378.6	0.79595
RPS10	ribosomal protein S10	5401.6	7743.3	0.697584
VCP	valosin containing protein	2680.9	2678.8	1.00078
TMED2	transmembrane p24 trafficking protein 2	5353.5	6327.1	0.846122
SORBS3	sorbin and SH3 domain containing 3	703.3	602.6	1.16711
RPN1	ribophorin I	5719.3	7722.7	0.740583
HADHB	hydroxyacyl-CoA dehydrogenase trifunctional multienzyme complex subunit beta	4261.1	4370.1	0.975058
HSPA5	heat shock protein family A (Hsp70) member 5	10544.4	7741.6	1.36204
TCF25	transcription factor 25	3783.6	4155.8	0.910438
ASPH	aspartate beta-hydroxylase	2890.8	3567.8	0.810247
MPV17	mitochondrial inner membrane protein MPV17	1649.6	1549.9	1.06433
CTSL	cathepsin L	2044.1	2661.7	0.767968
SSR4	signal sequence receptor subunit 4	3615.4	8382.8	0.431288
XRCC6	X-ray repair cross complementing 6	14975.1	12477.7	1.20015
ATP5F1C	ATP synthase F1 subunit gamma	12773.1	9084.8	1.40599
C1orf198	chromosome 1 open reading frame 198	1677	1862.7	0.900306
NBL1	NBL1, DAN family BMP antagonist	1295.5	1490.7	0.869055
PLOD3	procollagen-lysine,2-oxoglutarate 5-dioxygenase 3	2801.6	4767.9	0.587596
STAT2	signal transducer and activator of transcription 2	913.3	982.4	0.929662
RGS10	regulator of G protein signaling 10	6826.7	5386.8	1.2673
SELENOF	selenoprotein F	3691.6	5144.2	0.717624
NDUFS6	NADH:ubiquinone oxidoreductase subunit S6	1984.4	1627	1.21967
PAIP2	poly(A) binding protein interacting protein 2	2387.2	2400.2	0.994584
PROS1	protein S	383.6	715.8	0.535904
KRT14	keratin 14	0	13.7	0
ZFAND5	zinc finger AN1-type containing 5	1320.9	1579.9	0.836066
FDFT1	farnesyl-diphosphate farnesyltransferase 1	6155	5331.9	1.15437
HNRNPA1	heterogeneous nuclear ribonucleoprotein A1	7464.9	5846.2	1.27688
NANS	N-acetylneuraminate synthase	1737.4	1201	1.44663
COMT	catechol-O-methyltransferase	1690	2429.4	0.695645
NONO	non-POU domain containing octamer binding	4946.6	5630.2	0.878583
SEC31A	SEC31 homolog A, COPII coat complex component	3868	4332.4	0.892808
SEM1	SEM1 26S proteasome subunit	5182	3537.8	1.46475
GNS	glucosamine (N-acetyl)-6-sulfatase	2711.1	5535.9	0.489731
PEA15	proliferation and apoptosis adaptor protein 15	4486.2	3911.5	1.14693
TCP1	t-complex 1	3155	2648.8	1.19111
RPL37A	ribosomal protein L37a	5943	12089.4	0.491588
EIF4G1	eukaryotic translation initiation factor 4 gamma 1	4932.2	5963.7	0.827037
HNRNPDL	heterogeneous nuclear ribonucleoprotein D like	4380.5	3351.7	1.30695
ILVBL	ilvB acetolactate synthase like	1162.4	1142.7	1.01724
NDUFB2	NADH:ubiquinone oxidoreductase subunit B2	4310.5	3841.2	1.12218
HNRNPL	heterogeneous nuclear ribonucleoprotein L	7093	5481.9	1.29389
PRUNE2	prune homolog 2 with BCH domain	291.6	412.3	0.707252
VEPH1	ventricular zone expressed PH domain containing 1	108.4	151.7	0.714568
RPS23	ribosomal protein S23	19263	18788.6	1.02525
NARF	nuclear prelamin A recognition factor	781.6	754.4	1.03606
VAMP3	vesicle associated membrane protein 3	3070.6	2990.8	1.02668
ARFGAP1	ARF GTPase activating protein 1	2239	2685.7	0.833675
HPS1	HPS1 biogenesis of lysosomal organelles complex 3 subunit 1	933.2	1085.2	0.859934
MAP1LC3B	microtubule associated protein 1 light chain 3 beta	2295.9	1850.7	1.24056
SURF4	surfeit 4	1888.4	2820.3	0.669574
MLEC	malectin	2961.5	3156.3	0.938282
ECH1	enoyl-CoA hydratase 1	2805.8	3222.3	0.870744
EIF4H	eukaryotic translation initiation factor 4H	4709.2	4539	1.0375
SEC61A1	SEC61 translocon subunit alpha 1	3500.9	5744.2	0.609467
COPA	COPI coat complex subunit alpha	7357.8	6845.8	1.07479
SAMM50	SAMM50 sorting and assembly machinery component	1932.3	1496.7	1.29104
BANF1	barrier to autointegration nuclear assembly factor 1	8114	5341.3	1.51911
PRKD3	protein kinase D3	2389.9	1256.7	1.90173
ATP6V1G1	ATPase H+ transporting V1 subunit G1	1543.9	1801	0.857246
EPDR1	ependymin related 1	1069.7	1237	0.864753
SEC11A	SEC11 homolog A, signal peptidase complex subunit	6406.8	7127.8	0.898847
CD164	CD164 molecule	2774.2	3408.3	0.813954
NDUFA1	NADH:ubiquinone oxidoreductase subunit A1	9644.2	9624	1.0021
ST6GALNAC2	ST6 N-acetylgalactosaminide alpha-2,6-sialyltransferase 2	811.1	1204.4	0.673447
MYO9B	myosin IXB	1844.4	1642.4	1.12299
HINT1	histidine triad nucleotide binding protein 1	9717.6	5575.4	1.74294
FCRLA	Fc receptor like A	3201.7	17247.3	0.185635
PGK1	phosphoglycerate kinase 1	6773.2	5675.7	1.19337
SLC25A3	solute carrier family 25 member 3	6720.4	6076.8	1.10591
NQO1	NAD(P)H quinone dehydrogenase 1	4255	3933.8	1.08165
HNRNPH2	heterogeneous nuclear ribonucleoprotein H2	1880.8	1909.9	0.984764
VKORC1	vitamin K epoxide reductase complex subunit 1	2422.9	2688.2	0.901309
SF1	splicing factor 1	4311.2	2281.1	1.88997
CALD1	caldesmon 1	3518	4005.8	0.878227
TM9SF2	transmembrane 9 superfamily member 2	2810.6	3547.2	0.792343
TIMP1	TIMP metallopeptidase inhibitor 1	2101.8	7361	0.285532
CHMP1B	charged multivesicular body protein 1B	1039.6	606.9	1.71297
COL6A2	collagen type VI alpha 2 chain	24.7	406.3	0.0607925
TMEM59	transmembrane protein 59	1801.2	3424.6	0.525959
DDX3X	DEAD-box helicase 3 X-linked	3469.3	3158.9	1.09826
RPL23A	ribosomal protein L23a	12355.9	15081.9	0.819254
LAMP2	lysosomal associated membrane protein 2	3901.6	4944.4	0.789095
SET	SET nuclear proto-oncogene	3651.8	2561.4	1.4257
PHPT1	phosphohistidine phosphatase 1	656.7	1151.2	0.570448
NEAT1	nuclear paraspeckle assembly transcript 1	7686.5	5584.8	1.37633
ID2	inhibitor of DNA binding 2	1502	647.2	2.32077
RPL27A	ribosomal protein L27a	8682.2	6933.2	1.25226
DPP7	dipeptidyl peptidase 7	1092.4	1759.9	0.620717
FKBP8	FKBP prolyl isomerase 8	2145	2459.4	0.872164
PTGES3	prostaglandin E synthase 3	5752.2	4459.3	1.28993
ARL6IP1	ARL6 interacting reticulophagy regulator 1	6367.7	6094.8	1.04478
HEXA	hexosaminidase subunit alpha	2354.9	4040.9	0.582766
RBM39	RNA binding motif protein 39	3429.5	3978.4	0.86203
TXN	thioredoxin	4627.6	3786.3	1.2222
CAPN1	calpain 1	1029.9	706.3	1.45816
LAMTOR1	late endosomal/lysosomal adaptor, MAPK and MTOR activator 1	5048.2	3408.3	1.48115
WSB1	WD repeat and SOCS box containing 1	1996.8	1844.7	1.08245
HACD3	3-hydroxyacyl-CoA dehydratase 3	2942.3	2679.7	1.098
AGPAT1	1-acylglycerol-3-phosphate O-acyltransferase 1	3554.4	4048.7	0.877911
TXNRD1	thioredoxin reductase 1	3585.3	3993.8	0.897716
HM13	histocompatibility minor 13	3104.2	5278.8	0.58805
ETS1	ETS proto-oncogene 1, transcription factor	1735.3	1006.4	1.72426
RTF2	replication termination factor 2	3107.7	2624.8	1.18398
DNAJA1	DnaJ heat shock protein family (Hsp40) member A1	2225.9	2117.3	1.05129
ACIN1	apoptotic chromatin condensation inducer 1	3277.2	3903.8	0.83949
CAVIN1	caveolae associated protein 1	0	42.9	0
CCT6A	chaperonin containing TCP1 subunit 6A	5966.3	5894.3	1.01222
COX5B	cytochrome c oxidase subunit 5B	9028	7319	1.2335
EEF1D	eukaryotic translation elongation factor 1 delta	6124.8	7525.5	0.813873
SSR2	signal sequence receptor subunit 2	9273	12375.7	0.749291
C19orf12	chromosome 19 open reading frame 12	944.9	596.6	1.58381
RNH1	ribonuclease/angiogenin inhibitor 1	1183.6	501.5	2.36012
EMC7	ER membrane protein complex subunit 7	7011.3	10655.3	0.658011
RPL22	ribosomal protein L22	4343.5	4883.6	0.889405
ADAM10	ADAM metallopeptidase domain 10	2086.7	1958.7	1.06535
DDX39B	DExD-box helicase 39B	5263.6	6209.7	0.847642
TMEM258	transmembrane protein 258	1703.8	943.8	1.80526
SDHB	succinate dehydrogenase complex iron sulfur subunit B	5783.8	4782.4	1.20939
TRIR	telomerase RNA component interacting RNase	4563.1	3922.6	1.16328
MALAT1	metastasis associated lung adenocarcinoma transcript 1	81142.8	79931.6	1.01515
REXO2	RNA exonuclease 2	1851.3	1220.7	1.51659
TRAK2	trafficking kinesin protein 2	1697.6	1630.4	1.04122
FBXO7	F-box protein 7	9537.8	10515.5	0.907023
CD82	CD82 molecule	423.4	577.8	0.73278
SAE1	SUMO1 activating enzyme subunit 1	4521.9	3147.7	1.43657
WDFY1	WD repeat and FYVE domain containing 1	4331.8	3920.1	1.10502
SH3BGRL	SH3 domain binding glutamate rich protein like	1338	1376.7	0.971889
PSMD8	proteasome 26S subunit, non-ATPase 8	3946.9	4712.1	0.83761
CDC37	cell division cycle 37, HSP90 cochaperone	3671.7	4048.7	0.906884
STRAP	serine/threonine kinase receptor associated protein	3615.4	2873.4	1.25823
BHLHE41	basic helix-loop-helix family member e41	1542.5	1403.3	1.09919
SRPRA	SRP receptor subunit alpha	3045.9	2546.8	1.19597
CCNG1	cyclin G1	3562.6	3789.8	0.94005
LAMB2	laminin subunit beta 2	1423.1	3292.6	0.432212
AP2B1	adaptor related protein complex 2 subunit beta 1	1653.7	1912.5	0.86468
SIRPA	signal regulatory protein alpha	3769.8	3220.6	1.17053
RBM3	RNA binding motif protein 3	3461.7	2509.9	1.37922
LGI3	leucine rich repeat LGI family member 3	473.5	825.5	0.573592
BCL2A1	BCL2 related protein A1	1790.2	1970.8	0.908362
ILKAP	ILK associated serine/threonine phosphatase	1162.4	1027	1.13184
ENDOD1	endonuclease domain containing 1	1197.4	1070.7	1.11833
BAG6	BAG cochaperone 6	5074.3	4629.8	1.09601
PPDPF	pancreatic progenitor cell differentiation and proliferation factor	1997.5	2064.2	0.967687
STT3B	STT3 oligosaccharyltransferase complex catalytic subunit B	4003.1	3544.6	1.12935
GPX4	glutathione peroxidase 4	7714	8010.7	0.962962
ATP6AP1	ATPase H+ transporting accessory protein 1	2560.8	3786.3	0.676333
PKDCC	protein kinase domain containing, cytoplasmic	53.5	126.9	0.421592
RETSAT	retinol saturase	2838.7	4405.3	0.644383
ELOB	elongin B	3411.7	3587.5	0.950997
NAP1L1	nucleosome assembly protein 1 like 1	3131	2957.4	1.0587
COPE	COPI coat complex subunit epsilon	2459.2	2506.5	0.981129
WDR1	WD repeat domain 1	5864	4642.7	1.26306
GPI	glucose-6-phosphate isomerase	8264.3	5214.5	1.58487
STOM	stomatin	1552.1	1747	0.888437
APEX1	apurinic/apyrimidinic endodeoxyribonuclease 1	3529.7	3284	1.07482
SRP9	signal recognition particle 9	6682.6	3750.3	1.78188
NFE2L1	NFE2 like bZIP transcription factor 1	1617.3	2714.8	0.595734
KDELR2	KDEL endoplasmic reticulum protein retention receptor 2	2647.3	2994.3	0.884113
MYDGF	myeloid derived growth factor	3988	5764	0.691881
YIF1A	Yip1 interacting factor homolog A, membrane trafficking protein	2002.3	2239.1	0.894243
ATP6AP2	ATPase H+ transporting accessory protein 2	2945.1	3978.4	0.740272
TCEAL9	transcription elongation factor A like 9	816.5	916.4	0.890986
DIPK1C	divergent protein kinase domain 1C	273.8	301.7	0.907524
CABLES1	Cdk5 and Abl enzyme substrate 1	2405	2277.6	1.05594
SMPD1	sphingomyelin phosphodiesterase 1	1670.1	1727.3	0.966885
FLOT1	flotillin 1	22479.7	34192	0.657455
CLPTM1	CLPTM1 regulator of GABA type A receptor forward trafficking	5531.9	5386.8	1.02694
ENSA	endosulfine alpha	4463.6	3238.6	1.37825
MSN	moesin	7410	6766	1.09518
OPTN	optineurin	842.6	617.2	1.3652
DCTN3	dynactin subunit 3	593.5	649.8	0.913358
ANXA2P2	annexin A2 pseudogene 2	627.2	1534.4	0.408759
TPCN2	two pore segment channel 2	4023	4539.8	0.886162
IQGAP1	IQ motif containing GTPase activating protein 1	5784.4	5824.8	0.993064
LAMP1	lysosomal associated membrane protein 1	3394.5	5939.7	0.571494
HNRNPU	heterogeneous nuclear ribonucleoprotein U	9122.7	5938.8	1.53612
CFAP61	cilia and flagella associated protein 61	418.6	326.6	1.28169
ST13	ST13 Hsp70 interacting protein	6588	5533.4	1.19059
HNRNPA3	heterogeneous nuclear ribonucleoprotein A3	2551.2	1514.7	1.68429
NDUFA12	NADH:ubiquinone oxidoreductase subunit A12	5048.9	3110	1.62344
ANAPC5	anaphase promoting complex subunit 5	2790	2702.8	1.03226
VEGFB	vascular endothelial growth factor B	1802.6	776.6	2.32114
PCMT1	protein-L-isoaspartate (D-aspartate) O-methyltransferase	2032.4	1955.3	1.03943
DDOST	dolichyl-diphosphooligosaccharide--protein glycosyltransferase non-catalytic subunit	6008.8	11825.4	0.508127
PHB2	prohibitin 2	6141.3	7606.1	0.807418
CITED1	Cbp/p300 interacting transactivator with Glu/Asp rich carboxy-terminal domain 1	680	2630.8	0.258477
PRMT2	protein arginine methyltransferase 2	2401.6	2840	0.845634
LAMTOR4	late endosomal/lysosomal adaptor, MAPK and MTOR activator 4	1838.9	2298.2	0.800148
TSPO	translocator protein	1707.9	2183.3	0.782256
ECM1	extracellular matrix protein 1	8942.9	6360.6	1.40598
ACAT1	acetyl-CoA acetyltransferase 1	2330.9	1070.7	2.17699
MTPN	myotrophin	3236	2515.9	1.28622
HNRNPH3	heterogeneous nuclear ribonucleoprotein H3	3216.1	2014.5	1.59648
CDC42	cell division cycle 42	2355.6	1836.2	1.28287
ZNF106	zinc finger protein 106	3820.6	5996.3	0.63716
SARS1	seryl-tRNA synthetase 1	2549.8	4198.7	0.607283
TEX41	testis expressed 41	2228.7	3396.3	0.656214
TKT	transketolase	8053.6	7445	1.08175
TXNDC5	thioredoxin domain containing 5	6968.8	8694.8	0.801491
MARCKSL1	MARCKS like 1	12294.2	19400.6	0.633702
NARS1	asparaginyl-tRNA synthetase 1	6226.3	5024.2	1.23926
ENPP2	ectonucleotide pyrophosphatase/phosphodiesterase 2	737	1408.4	0.523289
PSMD4	proteasome 26S subunit ubiquitin receptor, non-ATPase 4	4919.2	4434.4	1.10933
TRPV2	transient receptor potential cation channel subfamily V member 2	3417.8	5911.4	0.578171
EIF3G	eukaryotic translation initiation factor 3 subunit G	3996.3	4235.5	0.943525
PTMS	parathymosin	2597.9	3348.3	0.775886
TOMM20	translocase of outer mitochondrial membrane 20	4842.3	4836.4	1.00122
GHITM	growth hormone inducible transmembrane protein	3852.2	4148.9	0.928487
SEC61G	SEC61 translocon subunit gamma	3395.9	2855.4	1.18929
GNB2	G protein subunit beta 2	2316.5	2524.5	0.917607
KDELR1	KDEL endoplasmic reticulum protein retention receptor 1	2954.7	4377	0.675051
SCAMP3	secretory carrier membrane protein 3	2266.4	2807.4	0.807295
PSMD2	proteasome 26S subunit ubiquitin receptor, non-ATPase 2	4974.8	4766.1	1.04379
COPS9	COP9 signalosome subunit 9	2041.4	1855.9	1.09995
GLUL	glutamate-ammonia ligase	1665.3	1429.8	1.16471
DNAJC13	DnaJ heat shock protein family (Hsp40) member C13	1825.2	1531	1.19216
CYSTM1	cysteine rich transmembrane module containing 1	2266.4	2021.3	1.12126
SDF4	stromal cell derived factor 4	2980.1	5557.4	0.53624
ENO2	enolase 2	2369.4	2505.7	0.945604
ATP6V1A	ATPase H+ transporting V1 subunit A	2300.1	2524.5	0.911111
ALDH1L2	aldehyde dehydrogenase 1 family member L2	13.7	9.4	1.45745
PFKM	phosphofructokinase, muscle	3328.6	3656	0.910449
SF3B2	splicing factor 3b subunit 2	5492.8	4952.2	1.10916
STMN1	stathmin 1	4804.6	3694.6	1.30044
ATOX1	antioxidant 1 copper chaperone	16521	13898.1	1.18872
TLN1	talin 1	989.5	1560.1	0.634254
SLC6A17	solute carrier family 6 member 17	474.1	662.6	0.715515
PLEKHA5	pleckstrin homology domain containing A5	2495.6	1951	1.27914
ARPC1A	actin related protein 2/3 complex subunit 1A	4246.7	3260.9	1.30231
HNRNPM	heterogeneous nuclear ribonucleoprotein M	4834.8	3356.9	1.44026
PRDX3	peroxiredoxin 3	6007.5	4358.1	1.37847
CSNK2B	casein kinase 2 beta	6629.1	5399.6	1.2277
GSTK1	glutathione S-transferase kappa 1	2579.3	3189.7	0.808634
TMEM50A	transmembrane protein 50A	1310.6	1391.3	0.941997
SLCO4A1-AS1	SLCO4A1 antisense RNA 1	454.9	358.3	1.26961
CDKN1A	cyclin dependent kinase inhibitor 1A	2186.1	5876.2	0.372026
KCNIP3	potassium voltage-gated channel interacting protein 3	157.1	126	1.24683
SLC45A2	solute carrier family 45 member 2	1540.5	1228.4	1.25407
MIR1244-2	microRNA 1244-2	8694.5	3199.1	2.7178
PPP1CA	protein phosphatase 1 catalytic subunit alpha	2283.6	1252.4	1.82338
EI24	EI24 autophagy associated transmembrane protein	2346.7	1013.2	2.31613
LIPA	lipase A, lysosomal acid type	1559.7	2269.9	0.687123
C4orf3	uncharacterized protein C4orf3	619.6	573.5	1.08038
TANGO2	transport and golgi organization 2 homolog	2901.8	2514.2	1.15416
RPL38	ribosomal protein L38	8794.7	18762.8	0.468731
RPS15A	ribosomal protein S15a	8554.5	9984.9	0.856744
COPZ2	COPI coat complex subunit zeta 2	179.1	351.5	0.509531
SORT1	sortilin 1	3071.3	3786.3	0.811161
IFI16	interferon gamma inducible protein 16	6778.7	5814.5	1.16583
EIF3A	eukaryotic translation initiation factor 3 subunit A	2960.2	2966.8	0.997775
CDK4	cyclin dependent kinase 4	3193.5	2241.6	1.42465
NDUFB1	NADH:ubiquinone oxidoreductase subunit B1	6588.6	4473.8	1.47271
FDPS	farnesyl diphosphate synthase	5282.9	4473.8	1.18085
ACTR1A	actin related protein 1A	1801.2	1565.3	1.15071
PPT1	palmitoyl-protein thioesterase 1	3903	5457.9	0.71511
OSBPL9	oxysterol binding protein like 9	2618.4	2330.8	1.12339
OSTC	oligosaccharyltransferase complex non-catalytic subunit	2891.5	3027.7	0.955015
CAPN2	calpain 2	6693.6	5554.8	1.20501
TOLLIP	toll interacting protein	789.1	632.6	1.24739
SNHG6	small nucleolar RNA host gene 6	3894	4117.2	0.945788
RPL9	ribosomal protein L9	1444.4	2077	0.695426
UQCRB	ubiquinol-cytochrome c reductase binding protein	8070.1	5472.5	1.47466
MGAT1	alpha-1,3-mannosyl-glycoprotein 2-beta-N-acetylglucosaminyltransferase	906.4	1166.7	0.776892
SFPQ	splicing factor proline and glutamine rich	5352.8	4966.7	1.07774
PFN2	profilin 2	2010.5	2542.5	0.790757
YIPF3	Yip1 domain family member 3	1183	1685.3	0.701952
PPFIA1	PTPRF interacting protein alpha 1	3295.7	1748.7	1.88466
YWHAG	tyrosine 3-monooxygenase/tryptophan 5-monooxygenase activation protein gamma	3042.5	3565.2	0.853388
STAT6	signal transducer and activator of transcription 6	1519.9	2151.6	0.706405
RBBP7	RB binding protein 7, chromatin remodeling factor	3869.3	2218.5	1.74411
ARPC4	actin related protein 2/3 complex subunit 4	3332.1	3168.3	1.0517
SNCA	synuclein alpha	4222	2895.7	1.45802
ISCU	iron-sulfur cluster assembly enzyme	2395.4	2838.3	0.843956
TACC1	transforming acidic coiled-coil containing protein 1	1762.1	1410.1	1.24963
ZEB2	zinc finger E-box binding homeobox 2	2418.8	3356.9	0.720546
HPS4	HPS4 biogenesis of lysosomal organelles complex 3 subunit 2	4397.7	3035.4	1.4488
CAPZA1	capping actin protein of muscle Z-line subunit alpha 1	4833.4	4481.6	1.0785
ARMCX3	armadillo repeat containing X-linked 3	941.4	1213.8	0.775581
MLF2	myeloid leukemia factor 2	4090.3	5283.9	0.774106
PFDN5	prefoldin subunit 5	2811.3	3069.7	0.915822
CCT8	chaperonin containing TCP1 subunit 8	5768.7	4794.4	1.20322
CRTAC1	cartilage acidic protein 1	287.5	978.9	0.293697
PDCD6	programmed cell death 6	1017.6	1152.1	0.883257
HP1BP3	heterochromatin protein 1 binding protein 3	3344.4	2401.1	1.39286
CORO1C	coronin 1C	7537.6	5760.5	1.3085
MARCKS	myristoylated alanine rich protein kinase C substrate	559.2	559.8	0.998928
HES6	hes family bHLH transcription factor 6	384.9	409.8	0.939239
KRT5	keratin 5	0	0	#DIV/0!
HMGN3	high mobility group nucleosomal binding domain 3	1296.2	1060.4	1.22237
AHCYL1	adenosylhomocysteinase like 1	3245.6	3143.4	1.03251
ATP6V1H	ATPase H+ transporting V1 subunit H	1786.1	2107.9	0.847336
RN7SL2	RNA component of signal recognition particle 7SL2	1.80271e+06	2.98229e+06	0.604473
H3-3A	H3.3 histone A	2639.7	1244.7	2.12075
HSPA9	heat shock protein family A (Hsp70) member 9	6369.1	5839.4	1.09071
PTPRM	protein tyrosine phosphatase receptor type M	1676.3	2449.1	0.684456
ERH	ERH mRNA splicing and mitosis factor	6183.8	3435.7	1.79987
PFKP	phosphofructokinase, platelet	5481.8	4251.8	1.28929
COL1A2	collagen type I alpha 2 chain	0	1.7	0
KIAA0930	KIAA0930	8678	11265.6	0.77031
M6PR	mannose-6-phosphate receptor, cation dependent	4049.1	2910.3	1.3913
STAT1	signal transducer and activator of transcription 1	2512.8	2368.5	1.06092
PRDX4	peroxiredoxin 4	2759.8	4431	0.622839
RAB13	RAB13, member RAS oncogene family	3721.8	3428.9	1.08542
CDV3	CDV3 homolog	2790	2741.4	1.01773
LMAN2	lectin, mannose binding 2	3021.2	3615.8	0.835555
CIB1	calcium and integrin binding 1	684.1	831.5	0.82273
HEBP1	heme binding protein 1	2443.5	1675	1.45881
PGAM1	phosphoglycerate mutase 1	7149.9	5998	1.19205
CLSTN1	calsyntenin 1	1456.1	2602.5	0.5595
GALNT2	polypeptide N-acetylgalactosaminyltransferase 2	3680.6	5083.3	0.724057
MTCH1	mitochondrial carrier 1	2396.1	2735.4	0.87596
SRSF11	serine and arginine rich splicing factor 11	3099.4	2864	1.08219
NOP10	NOP10 ribonucleoprotein	6093.2	5241.9	1.1624
LINC02099	long intergenic non-protein coding RNA 2099	962	1235.3	0.778758
CNBP	CCHC-type zinc finger nucleic acid binding protein	4683.8	3812.1	1.22867
GET3	guided entry of tail-anchored proteins factor 3, ATPase	2305.5	2150.8	1.07193
CHMP2A	charged multivesicular body protein 2A	2512.1	1771.9	1.41774
CAPRIN1	cell cycle associated protein 1	3698.5	2131.1	1.73549
CBX3	chromobox 3	7853.3	7133.8	1.10086
FARP2	FERM, ARH/RhoGEF and pleckstrin domain protein 2	3686.8	2230.5	1.6529
UQCRC2	ubiquinol-cytochrome c reductase core protein 2	6010.2	5094.5	1.17974
YWHAH	tyrosine 3-monooxygenase/tryptophan 5-monooxygenase activation protein eta	9980.4	7673.8	1.30058
FAM50A	family with sequence similarity 50 member A	2021.5	2266.5	0.891904
PDXDC1	pyridoxal dependent decarboxylase domain containing 1	3027.4	2581.1	1.17291
ATP2C1	ATPase secretory pathway Ca2+ transporting 1	1263.2	1825	0.692164
IGSF8	immunoglobulin superfamily member 8	2765.3	1048.4	2.63764
QDPR	quinoid dihydropteridine reductase	4557.6	3994.6	1.14094
YME1L1	YME1 like 1 ATPase	2426.3	2398.5	1.01159
PSMB5	proteasome 20S subunit beta 5	3336.2	3658.6	0.911879
COPS7A	COP9 signalosome subunit 7A	928.4	786.9	1.17982
MVP	major vault protein	766.5	1237.8	0.619244
UQCRC1	ubiquinol-cytochrome c reductase core protein 1	9107.6	7499.8	1.21438
DUSP3	dual specificity phosphatase 3	1427.9	1536.1	0.929562
CYBRD1	cytochrome b reductase 1	470.7	477.5	0.985759
SREBF2	sterol regulatory element binding transcription factor 2	3871.4	4383	0.883276
PCNP	PEST proteolytic signal containing nuclear protein	2418.1	1890.2	1.27928
FBXO32	F-box protein 32	986	1086.1	0.907835
ANP32B	acidic nuclear phosphoprotein 32 family member B	2396.1	1575.6	1.52075
SLC25A39	solute carrier family 25 member 39	3287.5	3356	0.979589
PUF60	poly(U) binding splicing factor 60	2104.5	2594	0.811295
STARD7	StAR related lipid transfer domain containing 7	3740.3	3513.7	1.06449
STT3A	STT3 oligosaccharyltransferase complex catalytic subunit A	885.9	1555.9	0.569381
QARS1	glutaminyl-tRNA synthetase 1	3840.5	3663.8	1.04823
CHD4	chromodomain helicase DNA binding protein 4	3654.6	4854.4	0.752843
WSB2	WD repeat and SOCS box containing 2	2180	2421.6	0.900231
NDUFB11	NADH:ubiquinone oxidoreductase subunit B11	2593.1	3073.1	0.843806
GYS1	glycogen synthase 1	870.8	816.1	1.06703
HNRNPF	heterogeneous nuclear ribonucleoprotein F	4455.3	3017.4	1.47654
LINC00518	long intergenic non-protein coding RNA 518	1065.6	1442.7	0.738615
LAPTM4B	lysosomal protein transmembrane 4 beta	2291.8	4004.1	0.572363
ITGB1BP1	integrin subunit beta 1 binding protein 1	2287.7	1435	1.59422
CDK2AP1	cyclin dependent kinase 2 associated protein 1	6541.3	5517.1	1.18564
GPAA1	glycosylphosphatidylinositol anchor attachment 1	1611.8	1982.8	0.812891
CD151	CD151 molecule (Raph blood group)	863.2	1417	0.609174
CHP1	calcineurin like EF-hand protein 1	4580.9	3662.9	1.25062
TRIP6	thyroid hormone receptor interactor 6	32.3	107.2	0.301306
SUMO3	small ubiquitin like modifier 3	2711.1	2555.4	1.06093
TUFM	Tu translation elongation factor, mitochondrial	4680.4	4289.5	1.09113
EIF3D	eukaryotic translation initiation factor 3 subunit D	3357.4	4202.1	0.798981
KRT6A	keratin 6A	0	0	#DIV/0!
ERP29	endoplasmic reticulum protein 29	3212	3674	0.874251
EIF2S3	eukaryotic translation initiation factor 2 subunit gamma	3915.3	3021.7	1.29573
FYN	FYN proto-oncogene, Src family tyrosine kinase	1509.6	1571.3	0.960733
PRPF8	pre-mRNA processing factor 8	4454.6	3671.5	1.21329
ARF5	ARF GTPase 5	1208.4	845.2	1.42972
POLR2A	RNA polymerase II subunit A	2250.6	2288.8	0.98331
MRPL44	mitochondrial ribosomal protein L44	1986.5	1866.2	1.06446
POMP	proteasome maturation protein	4180.2	3812.1	1.09656
FAM53B	family with sequence similarity 53 member B	599	690.9	0.866985
AP2S1	adaptor related protein complex 2 subunit sigma 1	6047.2	4320.4	1.39969
CDC16	cell division cycle 16	5662.3	5361.9	1.05602
AUP1	AUP1 lipid droplet regulating VLDL assembly factor	4109.5	5244.5	0.783583
CTNND1	catenin delta 1	2155.3	1835.3	1.17436
CLPTM1L	CLPTM1 like	897.5	1369	0.655588
GM2A	ganglioside GM2 activator	2335	969.5	2.40846
SCP2	sterol carrier protein 2	1050.5	936.9	1.12125
DNAJB6	DnaJ heat shock protein family (Hsp40) member B6	1915.1	1794.2	1.06738
MAZ	MYC associated zinc finger protein	2055.1	2157.6	0.952494
PLEKHM2	pleckstrin homology and RUN domain containing M2	985.3	1300.4	0.75769
G6PC3	glucose-6-phosphatase catalytic subunit 3	916	1129.8	0.810763
IK	IK cytokine	2274.7	2071	1.09836
CA14	carbonic anhydrase 14	753.4	762.9	0.987548
ARL6IP4	ARF like GTPase 6 interacting protein 4	2581.4	2054.8	1.25628
RRBP1	ribosome binding protein 1	2544.3	3253.2	0.782091
ESD	esterase D	4408.7	2428.5	1.8154
PLTP	phospholipid transfer protein	248.4	1333	0.186347
FN1	fibronectin 1	6866.5	7294.9	0.941274
PRR13	proline rich 13	4599.4	3323.4	1.38394
PSMA1	proteasome 20S subunit alpha 1	4186.3	1918.5	2.18207
ACTR3	actin related protein 3	1702.4	1564.4	1.08821
FKBP9	FKBP prolyl isomerase 9	2256.1	2664.2	0.846821
C12orf57	chromosome 12 open reading frame 57	2556.7	3161.4	0.808724
CCT2	chaperonin containing TCP1 subunit 2	5811.9	4862.2	1.19532
ESYT1	extended synaptotagmin 1	1720.9	2878.5	0.597846
NDUFAF3	NADH:ubiquinone oxidoreductase complex assembly factor 3	1803.3	1667.3	1.08157
MAP2K2	mitogen-activated protein kinase kinase 2	3301.9	4179.8	0.789966
NOP53	NOP53 ribosome biogenesis factor	1236.5	1886.7	0.655377
RRAGA	Ras related GTP binding A	985.3	976.4	1.00912
ARF3	ARF GTPase 3	2142.2	1969	1.08796
SCARB2	scavenger receptor class B member 2	3935.9	5420.2	0.726154
TMEM230	transmembrane protein 230	2412.6	1614.1	1.4947
CELF2	CUGBP Elav-like family member 2	2383.8	2089.9	1.14063
P2RX7	purinergic receptor P2X 7	116.6	324	0.359877
AHNAK	AHNAK nucleoprotein	1165.8	2070.2	0.563134
FUS	FUS RNA binding protein	5867.5	4763.6	1.23174
EIF3E	eukaryotic translation initiation factor 3 subunit E	3609.3	3934.6	0.917323
EWSR1	EWS RNA binding protein 1	2447.6	1988.8	1.23069
CYC1	cytochrome c1	3335.5	2804.8	1.18921
TMEM140	transmembrane protein 140	465.9	607.8	0.766535
PIP4K2A	phosphatidylinositol-5-phosphate 4-kinase type 2 alpha	2194.4	2363.4	0.928493
COPZ1	COPI coat complex subunit zeta 1	3137.9	2600	1.20688
HNRNPD	heterogeneous nuclear ribonucleoprotein D	4062.8	2982.3	1.3623
AKT1	AKT serine/threonine kinase 1	3455.6	2397.6	1.44127
CCT4	chaperonin containing TCP1 subunit 4	3585.9	4018.7	0.892303
NDUFV1	NADH:ubiquinone oxidoreductase core subunit V1	3622.3	1955.3	1.85255
FBXW5	F-box and WD repeat domain containing 5	780.2	936.9	0.832746
RPS29	ribosomal protein S29	17220.2	13482.4	1.27724
RHBDD2	rhomboid domain containing 2	610.7	1183.8	0.515881
TRAM1	translocation associated membrane protein 1	2195.1	2353.1	0.932855
SLC25A1	solute carrier family 25 member 1	1647.5	1513	1.0889
MAPRE1	microtubule associated protein RP/EB family member 1	3299.8	2215.1	1.48968
HNMT	histamine N-methyltransferase	671.8	674.6	0.995849
MDH2	malate dehydrogenase 2	5328.1	4823.6	1.10459
NSG1	neuronal vesicle trafficking associated 1	1625.5	1885.9	0.861923
IDH1	isocitrate dehydrogenase (NADP(+)) 1	2543	1033	2.46176
PLEKHB2	pleckstrin homology domain containing B2	4283.8	3542.9	1.20912
CCND1	cyclin D1	29000.4	41414.1	0.700254
UBL3	ubiquitin like 3	1929.5	2168.8	0.889662
LINC00589	long intergenic non-protein coding RNA 589	733.5	990.9	0.740236
SON	SON DNA and RNA binding protein	3338.2	3819.8	0.87392
SUCLG1	succinate-CoA ligase GDP/ADP-forming subunit alpha	3494.7	2542.5	1.37451
SRM	spermidine synthase	3200.3	3771.8	0.848481
HPCAL1	hippocalcin like 1	1655.7	2162.8	0.765535
KTN1	kinectin 1	3123.5	3082.6	1.01327
NDUFB10	NADH:ubiquinone oxidoreductase subunit B10	5552.5	4324.7	1.2839
ELOVL1	ELOVL fatty acid elongase 1	1757.3	3023.4	0.581233
COPB2	COPI coat complex subunit beta 2	1528.8	2183.3	0.700224
MMP2	matrix metallopeptidase 2	126.3	304.3	0.415051
VPS28	VPS28 subunit of ESCRT-I	1751.8	1764.2	0.992971
HTATIP2	HIV-1 Tat interactive protein 2	1266.7	169.7	7.46435
GAS6	growth arrest specific 6	554.4	606.9	0.913495
HNRNPAB	heterogeneous nuclear ribonucleoprotein A/B	5341.9	3930.4	1.35912
AIF1L	allograft inflammatory factor 1 like	404.2	537.5	0.752
HLA-F	major histocompatibility complex, class I, F	4539	5911.4	0.767838
SPAG9	sperm associated antigen 9	2175.2	2107.9	1.03193
CS	citrate synthase	7051.8	4451.5	1.58414
OTUB1	OTU deubiquitinase, ubiquitin aldehyde binding 1	962.7	564.1	1.70661
PABPC4	poly(A) binding protein cytoplasmic 4	2533.4	2225.3	1.13845
TBCB	tubulin folding cofactor B	2044.8	2342.8	0.872802
MT2A	metallothionein 2A	4921.9	4077.8	1.207
CDK5RAP3	CDK5 regulatory subunit associated protein 3	1570.7	1731.6	0.90708
COL6A1	collagen type VI alpha 1 chain	492.7	1084.4	0.454353
COPB1	COPI coat complex subunit beta 1	2090.8	1371.6	1.52435
NDUFA6	NADH:ubiquinone oxidoreductase subunit A6	3730.7	2536.5	1.47081
EPAS1	endothelial PAS domain protein 1	380.1	714.9	0.531683
EPS8	EGFR pathway substrate 8, signaling adaptor	2161.4	2599.1	0.831596
ARL4C	ARF like GTPase 4C	140	112.3	1.24666
HTRA1	HtrA serine peptidase 1	1842.4	1000.4	1.84166
DSTYK	dual serine/threonine and tyrosine protein kinase	2460.6	2018.8	1.21884
PYGB	glycogen phosphorylase B	3993.5	3545.5	1.12636
SDK1	sidekick cell adhesion molecule 1	6.9	12.9	0.534884
DCTN1	dynactin subunit 1	1489.7	1909	0.780356
FXR1	FMR1 autosomal homolog 1	3339.6	3332.9	1.00201
FSTL3	follistatin like 3	50.8	132.9	0.382242
CHD3	chromodomain helicase DNA binding protein 3	752.7	943.8	0.797521
LINC00520	long intergenic non-protein coding RNA 520	8508.6	7159.5	1.18843
EIF3I	eukaryotic translation initiation factor 3 subunit I	5704.2	6138.6	0.929235
CAST	calpastatin	4797	3137.4	1.52897
IGFBP4	insulin like growth factor binding protein 4	112.5	71.1	1.58228
NAGLU	N-acetyl-alpha-glucosaminidase	882.4	1165.8	0.756905
ANAPC11	anaphase promoting complex subunit 11	1632.4	1721.3	0.948353
EIF3B	eukaryotic translation initiation factor 3 subunit B	4709.2	2925.7	1.6096
LCN2	lipocalin 2	0	0	#DIV/0!
SLIRP	SRA stem-loop interacting RNA binding protein	6436.3	4154.9	1.54909
SLC11A2	solute carrier family 11 member 2	1389.5	1964.8	0.707197
ETFA	electron transfer flavoprotein subunit alpha	4091	3240.3	1.26254
MGAT4B	alpha-1,3-mannosyl-glycoprotein 4-beta-N-acetylglucosaminyltransferase B	1742.9	2839.1	0.613892
CRTAP	cartilage associated protein	2605.4	3185.4	0.817919
NDUFB3	NADH:ubiquinone oxidoreductase subunit B3	7309.1	4091.5	1.78641
PARP1	poly(ADP-ribose) polymerase 1	6293.6	3800.1	1.65617
UCHL1	ubiquitin C-terminal hydrolase L1	12.4	23.1	0.536797
TUBB4B	tubulin beta 4B class IVb	2944.4	1996.5	1.47478
PPP1CB	protein phosphatase 1 catalytic subunit beta	4106.1	2919.7	1.40634
MATR3	matrin 3	2586.9	2342.8	1.10419
TCEAL8	transcription elongation factor A like 8	1502	1501.9	1.00007
RDH11	retinol dehydrogenase 11	1162.4	1400.7	0.829871
TAX1BP3	Tax1 binding protein 3	968.9	476.6	2.03294
AHSA1	activator of HSP90 ATPase activity 1	2629.4	2501.4	1.05117
GRHPR	glyoxylate and hydroxypyruvate reductase	1567.9	1820.7	0.861152
GNPTG	N-acetylglucosamine-1-phosphate transferase subunit gamma	1368.9	2391.6	0.572378
VPS29	VPS29 retromer complex component	2720	1926.2	1.41211
AP3D1	adaptor related protein complex 3 subunit delta 1	2059.2	1900.5	1.0835
CAPZB	capping actin protein of muscle Z-line subunit beta	5992.4	3408.3	1.75818
SSBP1	single stranded DNA binding protein 1	4021	2621.4	1.53391
SRSF6	serine and arginine rich splicing factor 6	2913.5	3025.1	0.963109
RB1	RB transcriptional corepressor 1	1805.3	1485.6	1.2152
CPNE1	copine 1	1653.7	1620.1	1.02074
APH1A	aph-1 homolog A, gamma-secretase subunit	2597.2	1937.3	1.34063
DCAF8	DDB1 and CUL4 associated factor 8	2985.5	2602.5	1.14717
HSPA4	heat shock protein family A (Hsp70) member 4	3758.2	3314	1.13404
SNW1	SNW domain containing 1	1893.2	1469.3	1.2885
TOMM6	translocase of outer mitochondrial membrane 6	7560.9	5860	1.29026
RENBP	renin binding protein	1813.6	1808.7	1.00271
RPL14	ribosomal protein L14	5117.5	7590.7	0.67418
DNM2	dynamin 2	2550.5	2458.5	1.03742
CPQ	carboxypeptidase Q	2456.5	3098	0.792931
CCNL2	cyclin L2	1712	2881.1	0.594217
NAXE	NAD(P)HX epimerase	4558.3	3835.2	1.18854
SEC61B	SEC61 translocon subunit beta	2643.1	2301.6	1.14838
TUBA1C	tubulin alpha 1c	5496.3	4545.8	1.20909
FKBP11	FKBP prolyl isomerase 11	653.2	1358.7	0.480754
RPL18A	ribosomal protein L18a	3017.1	3238.6	0.931606
UBAP2L	ubiquitin associated protein 2 like	4872.5	3661.2	1.33085
GABARAPL1	GABA type A receptor associated protein like 1	575	1060.4	0.542248
ILK	integrin linked kinase	1198.7	1006.4	1.19108
GLO1	glyoxalase I	2755	1771.9	1.55483
PPP2CB	protein phosphatase 2 catalytic subunit beta	1455.4	1261.8	1.15343
UBQLN1	ubiquilin 1	1459.5	1344.1	1.08586
DDX1	DEAD-box helicase 1	3032.9	2383.1	1.27267
FAM210B	family with sequence similarity 210 member B	1059.5	1584.1	0.668834
PPP1CC	protein phosphatase 1 catalytic subunit gamma	4678.3	3802.6	1.23029
PON2	paraoxonase 2	2816.1	4759.3	0.591705
HSD17B14	hydroxysteroid 17-beta dehydrogenase 14	149.6	632.6	0.236484
CNPY2	canopy FGF signaling regulator 2	2155.3	2676.2	0.805358
ECHS1	enoyl-CoA hydratase, short chain 1	3745.1	3686	1.01603
SMS	spermine synthase	4445	3172.6	1.40106
FLYWCH1	FLYWCH-type zinc finger 1	506.4	492.9	1.02739
PFKL	phosphofructokinase, liver type	927.7	1312.4	0.706873
MRPL51	mitochondrial ribosomal protein L51	5282.2	3924.4	1.34599
RABL6	RAB, member RAS oncogene family like 6	754.1	978.1	0.770985
PAQR8	progestin and adipoQ receptor family member 8	300.5	318.9	0.942302
UFC1	ubiquitin-fold modifier conjugating enzyme 1	3889.2	3284	1.18429
LITAF	lipopolysaccharide induced TNF factor	2183.4	2465.4	0.885617
PSMA6	proteasome 20S subunit alpha 6	4733.9	3734.9	1.26748
COPS6	COP9 signalosome subunit 6	2562.9	2289.6	1.11937
SEPHS2	selenophosphate synthetase 2	1795.7	2411.4	0.744671
PAFAH1B1	platelet activating factor acetylhydrolase 1b regulatory subunit 1	2085.3	1979.3	1.05355
PJA2	praja ring finger ubiquitin ligase 2	1469.8	1735.9	0.846708
UQCRQ	ubiquinol-cytochrome c reductase complex III subunit VII	5683.6	4654.7	1.22105
RAB2A	RAB2A, member RAS oncogene family	1845.1	1452.1	1.27064
ARCN1	archain 1	2232.8	1100.7	2.02853
SLC35A4	solute carrier family 35 member A4	1254.3	877.8	1.42891
SZRD1	SUZ RNA binding domain containing 1	1578.9	1804.4	0.875028
TMEM259	transmembrane protein 259	1098.6	1474.4	0.745117
MCOLN1	mucolipin TRP cation channel 1	626.5	660.9	0.94795
SNRPN	small nuclear ribonucleoprotein polypeptide N	1222.1	2010.2	0.607949
SERPINI1	serpin family I member 1	45.3	193.7	0.233867
OGDH	oxoglutarate dehydrogenase	2265.7	2218.5	1.02128
SEC13	SEC13 homolog, nuclear pore and COPII coat complex component	3303.2	3042.3	1.08576
MARVELD1	MARVEL domain containing 1	975.1	1219.8	0.799393
LARP1	La ribonucleoprotein 1, translational regulator	3055.5	2330.8	1.31092
SBDS	SBDS ribosome maturation factor	1690	1759	0.960773
IRF4	interferon regulatory factor 4	1419.7	1214.7	1.16877
MICOS13	mitochondrial contact site and cristae organizing system subunit 13	1864.3	1495	1.24702
CHMP4B	charged multivesicular body protein 4B	1595.4	1717	0.929179
NDUFV2	NADH:ubiquinone oxidoreductase core subunit V2	8803.6	5268.5	1.67099
ACLY	ATP citrate lyase	2805.8	3019.1	0.92935
PGD	phosphogluconate dehydrogenase	2079.1	1993.9	1.04273
UROD	uroporphyrinogen decarboxylase	1616.6	1729.9	0.934505
SUPT5H	SPT5 homolog, DSIF elongation factor subunit	2077	2461.1	0.843932
MYO1C	myosin IC	1632.4	1340.7	1.21757
TMED3	transmembrane p24 trafficking protein 3	3325.2	6642.6	0.500587
LENG8	leukocyte receptor cluster member 8	1007.3	1643.3	0.612974
NPLOC4	NPL4 homolog, ubiquitin recognition factor	1828	1967.3	0.929192
TWF1	twinfilin actin binding protein 1	1355.9	901.8	1.50355
ATP10A	ATPase phospholipid transporting 10A (putative)	1173.4	576.9	2.03397
HSPH1	heat shock protein family H (Hsp110) member 1	2132.6	2538.2	0.840202
MYH10	myosin heavy chain 10	3506.3	4176.4	0.839551
HMGB1	high mobility group box 1	4033.3	2861.4	1.40955
PITRM1	pitrilysin metallopeptidase 1	3587.3	3555.8	1.00886
RAB6A	RAB6A, member RAS oncogene family	5232.8	4044.4	1.29384
ILF2	interleukin enhancer binding factor 2	7215.1	4832.2	1.49313
POR	cytochrome p450 oxidoreductase	950.4	1409.3	0.674377
GPX1	glutathione peroxidase 1	7217.9	7996.2	0.902666
WBP1	WW domain binding protein 1	722.5	949.8	0.760686
ADAR	adenosine deaminase RNA specific	2764.6	2628.2	1.0519
SASH1	SAM and SH3 domain containing 1	924.3	1055.2	0.875948
PIGY	phosphatidylinositol glycan anchor biosynthesis class Y	2154.6	1759	1.2249
STAT3	signal transducer and activator of transcription 3	1173.4	1525	0.769443
TMEM219	transmembrane protein 219	1593.3	1604.7	0.992896
RAD23A	RAD23 homolog A, nucleotide excision repair protein	3021.2	2652.2	1.13913
RBM5	RNA binding motif protein 5	2090.8	2516.8	0.830737
FIBP	FGF1 intracellular binding protein	2076.4	890.7	2.3312
GNPTAB	N-acetylglucosamine-1-phosphate transferase subunits alpha and beta	3256.6	4570.7	0.712495
EMC4	ER membrane protein complex subunit 4	3522.8	3296.9	1.06852
YKT6	YKT6 v-SNARE homolog	1324.3	1384.4	0.956588
HSF4	heat shock transcription factor 4	446.7	445.8	1.00202
KHDRBS1	KH RNA binding domain containing, signal transduction associated 1	2888.1	2237.3	1.29089
ACP1	acid phosphatase 1	2103.8	1621	1.29784
THBS1	thrombospondin 1	321.8	191.2	1.68305
TGOLN2	trans-golgi network protein 2	1537.7	2271.6	0.676924
TMEM14C	transmembrane protein 14C	4443	4403.5	1.00897
HNRNPA1P10	heterogeneous nuclear ribonucleoprotein A1 pseudogene 10	3501.5	3194	1.09627
TCEAL4	transcription elongation factor A like 4	1886.3	1633	1.15511
FEZ1	fasciculation and elongation protein zeta 1	15.8	47.1	0.335456
ILF3	interleukin enhancer binding factor 3	3656.6	3257.4	1.12255
HNRNPUL1	heterogeneous nuclear ribonucleoprotein U like 1	3322.5	2786	1.19257
SELENON	selenoprotein N	995.6	993.5	1.00211
AKR1B1	aldo-keto reductase family 1 member B	3103.6	2400.2	1.29306
CIAO2B	cytosolic iron-sulfur assembly component 2B	1503.4	1369.8	1.09753
ANXA4	annexin A4	763.7	1020.1	0.748652
IVNS1ABP	influenza virus NS1A binding protein	17501.5	13116.3	1.33433
PTBP1	polypyrimidine tract binding protein 1	3507	2463.7	1.42347
ARL6IP5	ARF like GTPase 6 interacting protein 5	1834.8	2048.8	0.895549
ELN	elastin	0	0	#DIV/0!
RRAGD	Ras related GTP binding D	1164.4	896.7	1.29854
RN7SL1	RNA component of signal recognition particle 7SL1	1.99004e+06	3.26073e+06	0.610307
MAEA	macrophage erythroblast attacher, E3 ubiquitin ligase	2857.9	2155.9	1.32562
MAF1	MAF1 homolog, negative regulator of RNA polymerase III	1001.1	748.4	1.33765
USP48	ubiquitin specific peptidase 48	2722.7	2469.7	1.10244
ACTN4	actinin alpha 4	5875	6091.4	0.964475
NRBP1	nuclear receptor binding protein 1	1165.8	1422.1	0.819774
ELOVL5	ELOVL fatty acid elongase 5	2687.7	3143.4	0.85503
EIF4A3	eukaryotic translation initiation factor 4A3	1817	1322.7	1.37371
PICALM	phosphatidylinositol binding clathrin assembly protein	3029.5	1729.9	1.75126
GLA	galactosidase alpha	1141.8	1391.3	0.820671
NDUFA8	NADH:ubiquinone oxidoreductase subunit A8	2546.4	1583.3	1.60829
NDUFA2	NADH:ubiquinone oxidoreductase subunit A2	2537.5	2240.8	1.13241
TMBIM4	transmembrane BAX inhibitor motif containing 4	991.5	900.9	1.10057
SERPINE2	serpin family E member 2	3411.7	12455.4	0.273913
TMEM205	transmembrane protein 205	533.8	1464.1	0.364593
OGA	O-GlcNAcase	1307.8	1877.3	0.696639
MXRA7	matrix remodeling associated 7	417.9	282.9	1.4772
NDUFB9	NADH:ubiquinone oxidoreductase subunit B9	10858.7	10230.1	1.06145
TSPAN4	tetraspanin 4	1049.2	955.8	1.09772
NAGK	N-acetylglucosamine kinase	945.5	903.5	1.04649
HMGN2	high mobility group nucleosomal binding domain 2	4791.6	2548.5	1.88016
IST1	IST1 factor associated with ESCRT-III	2257.5	1955.3	1.15455
AP3S1	adaptor related protein complex 3 subunit sigma 1	1655.1	1150.4	1.43872
GOLGA7	golgin A7	945.5	923.2	1.02416
PTPRS	protein tyrosine phosphatase receptor type S	1915.1	4057.2	0.472025
SNU13	small nuclear ribonucleoprotein 13	5534.7	4766.1	1.16126
UBE2V1	ubiquitin conjugating enzyme E2 V1	2875.8	2334.2	1.23203
NRBP2	nuclear receptor binding protein 2	679.3	1102.4	0.616201
SOAT1	sterol O-acyltransferase 1	1583.7	1567.9	1.01008
MRPL41	mitochondrial ribosomal protein L41	1266	1286.7	0.983912
KIF5B	kinesin family member 5B	3251.8	2892.3	1.1243
DNAJC8	DnaJ heat shock protein family (Hsp40) member C8	3147.5	2831.4	1.11164
OCIAD1	OCIA domain containing 1	3170.8	3748.6	0.845862
TGFBI	transforming growth factor beta induced	229.9	66.9	3.43647
LDB1	LIM domain binding 1	1595.4	1933	0.825349
MRPS24	mitochondrial ribosomal protein S24	2257.5	2847.7	0.792745
FABP5	fatty acid binding protein 5	9215.3	6496.9	1.41841
ZFYVE16	zinc finger FYVE-type containing 16	2621.9	2506.5	1.04604
CAMTA1	calmodulin binding transcription activator 1	2418.8	1606.4	1.50573
RETREG2	reticulophagy regulator family member 2	1151.4	1325.3	0.868784
OXA1L	OXA1L mitochondrial inner membrane protein	2221.1	2633.4	0.843434
WASHC4	WASH complex subunit 4	1546.6	1531.9	1.0096
GOLM1	golgi membrane protein 1	987.4	1782.2	0.554034
HIGD2A	HIG1 hypoxia inducible domain family member 2A	3356.8	3826.6	0.877228
ARL8B	ARF like GTPase 8B	2127.1	2091.6	1.01697
UROS	uroporphyrinogen III synthase	1837.6	1086.1	1.69193
PAPOLA	poly(A) polymerase alpha	4115.7	2922.3	1.40838
HLA-H	major histocompatibility complex, class I, H (pseudogene)	738.3	2428.5	0.304015
PTOV1	PTOV1 extended AT-hook containing adaptor protein	1338	1729.9	0.773455
SHISA5	shisa family member 5	1290	1419.6	0.908707
GIPC1	GIPC PDZ domain containing family member 1	2340.5	2746.5	0.852175
LASP1	LIM and SH3 protein 1	666.3	733.8	0.908013
NDUFB7	NADH:ubiquinone oxidoreductase subunit B7	2453.1	2487.7	0.986092
YTHDF3	YTH N6-methyladenosine RNA binding protein F3	2011.9	2146.5	0.937293
C6orf62	chromosome 6 open reading frame 62	4511.6	6314.3	0.714505
S100A13	S100 calcium binding protein A13	5076.3	6038.3	0.840684
NUMA1	nuclear mitotic apparatus protein 1	4047.7	3503.5	1.15533
CDIPT	CDP-diacylglycerol--inositol 3-phosphatidyltransferase	660.1	947.2	0.696896
NDUFS3	NADH:ubiquinone oxidoreductase core subunit S3	3908.4	1678.4	2.32865
AKAP13	A-kinase anchoring protein 13	1121.2	1273.8	0.880201
PSME1	proteasome activator subunit 1	2374.8	1960.5	1.21132
ETF1	eukaryotic translation termination factor 1	3301.9	3273.7	1.00861
NDUFS2	NADH:ubiquinone oxidoreductase core subunit S2	6222.9	3709.2	1.67769
KIAA1191	KIAA1191	1605.6	1411.8	1.13727
STARD3NL	STARD3 N-terminal like	1331.9	700.3	1.9019
QPRT	quinolinate phosphoribosyltransferase	1545.9	2802.3	0.551654
BRD8	bromodomain containing 8	1154.1	1171	0.985568
IDI1	isopentenyl-diphosphate delta isomerase 1	2921	1599.6	1.82608
TOMM5	translocase of outer mitochondrial membrane 5	1644.1	892.4	1.84234
COPS8	COP9 signalosome subunit 8	2348.1	1786.4	1.31443
KLC1	kinesin light chain 1	2221.1	2635.1	0.84289
C11orf58	chromosome 11 open reading frame 58	1720.9	918.9	1.87278
DERA	deoxyribose-phosphate aldolase	3043.9	1464.1	2.07902
BRD2	bromodomain containing 2	2269.9	3266	0.695009
RNF181	ring finger protein 181	2007.1	2368.5	0.847414
KARS1	lysyl-tRNA synthetase 1	3952.4	2793.7	1.41475
DNAJB1	DnaJ heat shock protein family (Hsp40) member B1	3146.1	3163.1	0.994626
AKT2	AKT serine/threonine kinase 2	2036.6	1952.7	1.04297
FLII	FLII actin remodeling protein	1669.5	1687	0.989627
POLR2K	RNA polymerase II, I and III subunit K	2610.9	1642.4	1.58969
SMIM7	small integral membrane protein 7	2049.6	2099.3	0.976325
TGFBR2	transforming growth factor beta receptor 2	360.9	450.9	0.800399
DCTN2	dynactin subunit 2	1804.6	1880.7	0.959536
NDUFA3	NADH:ubiquinone oxidoreductase subunit A3	3994.9	3983.5	1.00286
ATP5MG	ATP synthase membrane subunit g	4765.5	1987.9	2.39725
STUB1	STIP1 homology and U-box containing protein 1	1890.4	1973.3	0.957989
CTDNEP1	CTD nuclear envelope phosphatase 1	1857.5	1639.9	1.13269
CKB	creatine kinase B	126.9	190.3	0.666842
PSMC4	proteasome 26S subunit, ATPase 4	3272.4	3290	0.99465
TRIM28	tripartite motif containing 28	2569	2260.5	1.13647
TUBB4A	tubulin beta 4A class IVa	2223.2	2430.2	0.914822
MMP17	matrix metallopeptidase 17	2346.7	2338.5	1.00351
TMEM30A	transmembrane protein 30A	721.2	1181.3	0.610514
SLC39A7	solute carrier family 39 member 7	3922.9	4487.6	0.874164
OXCT1	3-oxoacid CoA-transferase 1	567.5	243.5	2.3306
KPNA2	karyopherin subunit alpha 2	7819.6	6182.3	1.26484
MANF	mesencephalic astrocyte derived neurotrophic factor	5829	2677.1	2.17736
SF3B1	splicing factor 3b subunit 1	2597.9	2425.9	1.0709
PPP1R7	protein phosphatase 1 regulatory subunit 7	1196	971.2	1.23147
ZNF330	zinc finger protein 330	1381.3	1296.1	1.06574
ARMCX1	armadillo repeat containing X-linked 1	423.4	414	1.02271
CHPT1	choline phosphotransferase 1	1871.9	1030.4	1.81667
COX17	cytochrome c oxidase copper chaperone COX17	5293.1	2532.2	2.09032
ATRAID	all-trans retinoic acid induced differentiation factor	1859.5	2143.1	0.867668
MTSS1	MTSS I-BAR domain containing 1	753.4	682.3	1.10421
PTPN1	protein tyrosine phosphatase non-receptor type 1	1073.2	1052.7	1.01947
TAX1BP1	Tax1 binding protein 1	3115.2	3374.9	0.92305
VAMP2	vesicle associated membrane protein 2	647.1	810.9	0.798002
PSMB6	proteasome 20S subunit beta 6	3037	2654.8	1.14397
BAX	BCL2 associated X, apoptosis regulator	2234.2	2362.5	0.945693
DHX15	DEAH-box helicase 15	3807.6	2525.4	1.50772
RNPS1	RNA binding protein with serine rich domain 1	3142	3395.5	0.925342
VDAC3	voltage dependent anion channel 3	4834.8	2127.6	2.27242
SUMO1	small ubiquitin like modifier 1	3100.1	1655.3	1.87283
TUBB3	tubulin beta 3 class III	2239	2139.6	1.04646
HSPA1A	heat shock protein family A (Hsp70) member 1A	1247.5	2221.9	0.561456
ADH5	alcohol dehydrogenase 5 (class III), chi polypeptide	1774.4	1377.6	1.28804
NDUFA4	NDUFA4 mitochondrial complex associated	4347.6	3058.6	1.42143
NGRN	neugrin, neurite outgrowth associated	2049.6	1807.9	1.13369
PSMA4	proteasome 20S subunit alpha 4	3529	3290.9	1.07235
PAX3	paired box 3	1760	1519.9	1.15797
SRSF9	serine and arginine rich splicing factor 9	3109.7	3322.6	0.935924
LY6E	lymphocyte antigen 6 family member E	7674.2	15195.1	0.505044
ATP5MC3	ATP synthase membrane subunit c locus 3	11542.8	5695.4	2.02669
CERS2	ceramide synthase 2	4325	5234.2	0.826296
BLVRB	biliverdin reductase B	1348.3	1281.5	1.05213
NOMO2	NODAL modulator 2	3641.5	5797.4	0.628126
SF3B5	splicing factor 3b subunit 5	1699	1704.2	0.996949
ACO2	aconitase 2	16456.5	17681.9	0.930697
LSS	lanosterol synthase	974.4	882.1	1.10464
CNN3	calponin 3	319.8	190.3	1.6805
PFDN2	prefoldin subunit 2	4297.5	3383.5	1.27013
KPNB1	karyopherin subunit beta 1	4335.2	3850.6	1.12585
PSMC5	proteasome 26S subunit, ATPase 5	3273	2659.1	1.23087
IARS2	isoleucyl-tRNA synthetase 2, mitochondrial	4576.1	3562.6	1.28448
KHSRP	KH-type splicing regulatory protein	2880.6	2671.1	1.07843
CD276	CD276 molecule	2417.4	4987.3	0.484711
VAMP5	vesicle associated membrane protein 5	725.3	575.2	1.26095
ZNHIT1	zinc finger HIT-type containing 1	1398.4	2104.5	0.664481
YJEFN3	YjeF N-terminal domain containing 3	50.1	594.1	0.0843292
CNDP2	carnosine dipeptidase 2	2280.2	2410.5	0.945945
C19orf53	chromosome 19 open reading frame 53	1985.8	2527.1	0.785802
NME4	NME/NM23 nucleoside diphosphate kinase 4	2682.9	2140.5	1.2534
RGS3	regulator of G protein signaling 3	39.8	141.4	0.281471
PGM1	phosphoglucomutase 1	2985.5	3084.3	0.967967
PSMD1	proteasome 26S subunit, non-ATPase 1	2965	2489.4	1.19105
SAP18	Sin3A associated protein 18	2631.5	2235.6	1.17709
GNAL	G protein subunit alpha L	34.3	32.6	1.05215
NQO2	N-ribosyldihydronicotinamide:quinone dehydrogenase 2	2905.3	3116	0.932381
THRAP3	thyroid hormone receptor associated protein 3	2890.2	2560.5	1.12876
SPG21	SPG21 abhydrolase domain containing, maspardin	3124.8	2508.2	1.24583
SSB	small RNA binding exonuclease protection factor La	3170.8	2220.2	1.42816
SRSF2	serine and arginine rich splicing factor 2	4706.5	2900	1.62293
SEPTIN7	septin 7	1904.8	1519	1.25398
DNAJB2	DnaJ heat shock protein family (Hsp40) member B2	481.7	786.1	0.612772
PSMC3	proteasome 26S subunit, ATPase 3	3279.9	1643.3	1.99592
RAD21	RAD21 cohesin complex component	4175.4	2332.5	1.7901
CLTB	clathrin light chain B	1151.4	1420.4	0.810617
TMX2	thioredoxin related transmembrane protein 2	3576.3	2523.7	1.41709
NAA20	N-alpha-acetyltransferase 20, NatB catalytic subunit	2573.2	1821.6	1.4126
OGT	O-linked N-acetylglucosamine (GlcNAc) transferase	1384	1668.2	0.829637
UBE2A	ubiquitin conjugating enzyme E2 A	1548	1209.5	1.27987
DCTD	dCMP deaminase	1465	1367.3	1.07145
PABPN1	poly(A) binding protein nuclear 1	1941.9	2276.8	0.852908
CALCOCO1	calcium binding and coiled-coil domain 1	247	537.5	0.459535
COL1A1	collagen type I alpha 1 chain	2.1	12.9	0.162791
NRDC	nardilysin convertase	2585.5	2393.4	1.08026
TMEM214	transmembrane protein 214	1287.9	1793.3	0.718173
NUDC	nuclear distribution C, dynein complex regulator	2038.6	1981	1.02908
IDH3B	isocitrate dehydrogenase (NAD(+)) 3 non-catalytic subunit beta	2612.9	2018.8	1.29428
TMED9	transmembrane p24 trafficking protein 9	1605.6	3041.4	0.527915
NDUFAB1	NADH:ubiquinone oxidoreductase subunit AB1	4441.6	3130.6	1.41877
SIRT2	sirtuin 2	796.6	1041.5	0.764858
UXT	ubiquitously expressed prefoldin like chaperone	1688.7	923.2	1.82918
AGPAT2	1-acylglycerol-3-phosphate O-acyltransferase 2	452.2	528.9	0.854982
DHRS7	dehydrogenase/reductase 7	1480.8	1740.2	0.850937
HSPA2	heat shock protein family A (Hsp70) member 2	815.2	1070.7	0.761371
TAF7	TATA-box binding protein associated factor 7	1508.9	2150.8	0.701553
PPP1R37	protein phosphatase 1 regulatory subunit 37	1009.4	898.4	1.12355
REEP5	receptor accessory protein 5	1215.2	1557.6	0.780175
SUPT16H	SPT16 homolog, facilitates chromatin remodeling subunit	2604.7	2210.8	1.17817
TMEM208	transmembrane protein 208	1162.4	1413.6	0.822298
LIMA1	LIM domain and actin binding 1	1427.9	2532.2	0.563897
MPC1	mitochondrial pyruvate carrier 1	2225.9	1189	1.87208
ATP5IF1	ATP synthase inhibitory factor subunit 1	1871.2	1953.6	0.957821
FH	fumarate hydratase	4923.3	2489.4	1.97771
ATP5PB	ATP synthase peripheral stalk-membrane subunit b	5365.9	3370.6	1.59197
SF3B6	splicing factor 3b subunit 6	4151.4	2896.5	1.43325
POPDC3	popeye domain cAMP effector 3	508.5	370.3	1.37321
SNRPC	small nuclear ribonucleoprotein polypeptide C	4021.7	2507.4	1.60393
NDFIP1	Nedd4 family interacting protein 1	1379.9	1582.4	0.87203
RABGGTB	Rab geranylgeranyltransferase subunit beta	2680.9	3308.9	0.810209
SDHC	succinate dehydrogenase complex subunit C	6290.8	3086	2.0385
SORBS1	sorbin and SH3 domain containing 1	150.3	152.6	0.984928
CHMP5	charged multivesicular body protein 5	644.3	588.9	1.09407
CMPK1	cytidine/uridine monophosphate kinase 1	1858.2	1799.3	1.03273
SLC4A2	solute carrier family 4 member 2	2215.7	3762.3	0.588922
GTF2I	general transcription factor IIi	1804.6	2439.7	0.739681
NCCRP1	NCCRP1, F-box associated domain containing	0	4.3	0
DAB2	DAB adaptor protein 2	5000.1	3564.3	1.40283
ATG4B	autophagy related 4B cysteine peptidase	1747.7	2369.4	0.737613
SFXN3	sideroflexin 3	1655.7	2480.8	0.667406
RNPEP	arginyl aminopeptidase	2431.1	1603.9	1.51574
DHCR24	24-dehydrocholesterol reductase	1656.4	1243	1.33258
NAP1L4	nucleosome assembly protein 1 like 4	3720.4	1859.3	2.00097
RER1	retention in endoplasmic reticulum sorting receptor 1	1948	2632.5	0.739981
ANTXR1	ANTXR cell adhesion molecule 1	380.8	413.2	0.921588
NUCKS1	nuclear casein kinase and cyclin dependent kinase substrate 1	5238.9	3566.9	1.46875
RPL39	ribosomal protein L39	6988	7863.3	0.888685
FAM234A	family with sequence similarity 234 member A	1478	1771	0.834557
GORASP2	golgi reassembly stacking protein 2	1944.6	2065	0.941695
PCDHGC3	protocadherin gamma subfamily C, 3	448.1	822.9	0.544538
PDCD5	programmed cell death 5	2831.2	1455.6	1.94504
SLC6A15	solute carrier family 6 member 15	815.2	622.3	1.30998
BBS5	Bardet-Biedl syndrome 5	404.8	473.2	0.855452
ATP5MC1	ATP synthase membrane subunit c locus 1	4583	2826.3	1.62155
CSNK1E	casein kinase 1 epsilon	5252	8016.7	0.655132
TMEM138	transmembrane protein 138	1649.6	1084.4	1.52121
XPO1	exportin 1	4360.6	3478.6	1.25355
SOD2	superoxide dismutase 2	686.9	384	1.7888
NOP56	NOP56 ribonucleoprotein	7203.5	6827.8	1.05503
RAB18	RAB18, member RAS oncogene family	1454	1153	1.26106
CLK1	CDC like kinase 1	1344.2	1459	0.921316
SNRNP200	small nuclear ribonucleoprotein U5 subunit 200	3129	3386	0.924099
TRPC4AP	transient receptor potential cation channel subfamily C member 4 associated protein	1091	917.2	1.18949
PITHD1	PITH domain containing 1	1312.7	1530.1	0.857918
ARHGEF1	Rho guanine nucleotide exchange factor 1	573	736.4	0.77811
RNF10	ring finger protein 10	1483.5	1561	0.950352
ARPC5	actin related protein 2/3 complex subunit 5	3595.6	2071	1.73617
KIAA2026	uncharacterized protein KIAA2026	1175.4	1177.8	0.997962
NDUFA11	NADH:ubiquinone oxidoreductase subunit A11	2558.1	2990.8	0.855323
BACE2	beta-secretase 2	4867.7	8030.4	0.606159
LRRC59	leucine rich repeat containing 59	2872.3	2896.5	0.991645
HDAC1	histone deacetylase 1	2012.5	2069.3	0.972551
INPPL1	inositol polyphosphate phosphatase like 1	5398.8	6191.7	0.871941
BNIP3L	BCL2 interacting protein 3 like	461.1	624.1	0.738824
NDUFS4	NADH:ubiquinone oxidoreductase subunit S4	3636	2961.7	1.22767
ADRM1	ADRM1 26S proteasome ubiquitin receptor	3170.8	2535.7	1.25046
ABHD14B	abhydrolase domain containing 14B	2252	1609	1.39963
TBC1D9B	TBC1 domain family member 9B	1391.6	1888.5	0.736881
MTSS2	MTSS I-BAR domain containing 2	48.7	81.4	0.59828
SDHD	succinate dehydrogenase complex subunit D	2655.5	1039	2.55582
TERF2IP	TERF2 interacting protein	1465	1573.9	0.930809
SERPINB6	serpin family B member 6	2036.6	2194.5	0.928047
NBR1	NBR1 autophagy cargo receptor	1062.9	1362.1	0.780339
PARVA	parvin alpha	1133.6	748.4	1.5147
SNX17	sorting nexin 17	1841.7	1904.7	0.966924
HSD17B4	hydroxysteroid 17-beta dehydrogenase 4	1037.5	1031.2	1.00611
CCT5	chaperonin containing TCP1 subunit 5	17384.9	13994.1	1.2423
UCK1	uridine-cytidine kinase 1	526.3	345.5	1.5233
SMIM29	small integral membrane protein 29	846.7	966.1	0.87641
FAM32A	family with sequence similarity 32 member A	1195.3	794.6	1.50428
ARHGAP1	Rho GTPase activating protein 1	625.8	407.2	1.53684
PSMA3	proteasome 20S subunit alpha 3	4905.5	3690.3	1.3293
DAP	death associated protein	5735.7	5366.2	1.06886
PLOD1	procollagen-lysine,2-oxoglutarate 5-dioxygenase 1	2057.8	5361.1	0.383839
TSG101	tumor susceptibility 101	1967.9	849.5	2.31654
ABI1	abl interactor 1	1241.3	991.8	1.25156
KLF6	KLF transcription factor 6	1768.3	2138.8	0.826772
ARL1	ARF like GTPase 1	1557.6	1320.1	1.17991
RAB11B	RAB11B, member RAS oncogene family	1262.6	1269.5	0.994565
ATIC	5-aminoimidazole-4-carboxamide ribonucleotide formyltransferase/IMP cyclohydrolase	2602.7	1758.2	1.48032
RAB10	RAB10, member RAS oncogene family	1852.7	1928.7	0.960595
SRPX	sushi repeat containing protein X-linked	2269.2	2291.4	0.990312
GNG12	G protein subunit gamma 12	3515.3	1945.9	1.80652
UBXN1	UBX domain protein 1	1095.8	665.2	1.64732
CSNK1D	casein kinase 1 delta	1264.6	1939.9	0.651889
MCRIP1	MAPK regulated corepressor interacting protein 1	588.1	516.9	1.13774
TAF15	TATA-box binding protein associated factor 15	1849.2	1785.6	1.03562
FXYD5	FXYD domain containing ion transport regulator 5	8925.1	28470.9	0.313481
PSME3	proteasome activator subunit 3	2660.3	2425.9	1.09662
UQCR10	ubiquinol-cytochrome c reductase, complex III subunit X	1956.3	1620.1	1.20752
CHCHD6	coiled-coil-helix-coiled-coil-helix domain containing 6	2072.2	2211.6	0.936969
AGPAT3	1-acylglycerol-3-phosphate O-acyltransferase 3	824.8	1098.1	0.751116
NCSTN	nicastrin	1622.8	2365.1	0.686144
HAX1	HCLS1 associated protein X-1	4135.6	2290.5	1.80554
CSNK1A1	casein kinase 1 alpha 1	2184.8	2647.1	0.825356
G3BP2	G3BP stress granule assembly factor 2	5488	7044.6	0.779036
PPP4C	protein phosphatase 4 catalytic subunit	1786.8	2024.8	0.882458
SPCS2	signal peptidase complex subunit 2	3074.1	2238.2	1.37347
SYPL1	synaptophysin like 1	2477.8	2654.8	0.933328
ANP32A	acidic nuclear phosphoprotein 32 family member A	2735.8	2213.3	1.23607
PSMD13	proteasome 26S subunit, non-ATPase 13	2790	1766.7	1.57922
DHX9	DExH-box helicase 9	4648.1	3636.3	1.27825
MTCH2	mitochondrial carrier 2	3016.4	1138.4	2.64968
ADIPOR2	adiponectin receptor 2	2025.6	2326.5	0.870664
LETMD1	LETM1 domain containing 1	1590.6	1435	1.10843
SNHG5	small nucleolar RNA host gene 5	590.1	572.6	1.03056
BEX4	brain expressed X-linked 4	151	280.3	0.538709
SLC38A10	solute carrier family 38 member 10	1615.9	2301.6	0.702077
SIGMAR1	sigma non-opioid intracellular receptor 1	754.1	1079.2	0.698758
PPIF	peptidylprolyl isomerase F	4659.1	2332.5	1.99747
CIZ1	CDKN1A interacting zinc finger protein 1	914	664.3	1.37588
HSPA1B	heat shock protein family A (Hsp70) member 1B	1078	1849.9	0.582734
MAD1L1	mitotic arrest deficient 1 like 1	1337.4	1560.1	0.857253
GTF2F2	general transcription factor IIF subunit 2	1316.1	1205.3	1.09193
GYPC	glycophorin C (Gerbich blood group)	7206.9	5394.5	1.33597
NDUFC2	NADH:ubiquinone oxidoreductase subunit C2	4119.1	2457.7	1.676
ZNF664	zinc finger protein 664	1396.4	1399.8	0.997571
CHMP3	charged multivesicular body protein 3	1284.5	1307.3	0.982559
AMDHD2	amidohydrolase domain containing 2	679.3	843.5	0.805335
HPDL	4-hydroxyphenylpyruvate dioxygenase like	306	184.3	1.66034
CDKN1B	cyclin dependent kinase inhibitor 1B	1193.9	1489.8	0.801383
CDC42SE1	CDC42 small effector 1	4338.7	3789.8	1.14484
UQCR11	ubiquinol-cytochrome c reductase, complex III subunit XI	2687.1	2549.4	1.05401
ACBD3	acyl-CoA binding domain containing 3	1642	1500.1	1.09459
MGST3	microsomal glutathione S-transferase 3	6647	5469.9	1.2152
GSTM2	glutathione S-transferase mu 2	106.4	331.7	0.320772
SDHA	succinate dehydrogenase complex flavoprotein subunit A	2303.5	2125.1	1.08395
GLUD1	glutamate dehydrogenase 1	1858.8	1553.3	1.19668
TMEM263	transmembrane protein 263	2258.2	2197.9	1.02744
UBXN6	UBX domain protein 6	967.5	854.6	1.13211
PTPN11	protein tyrosine phosphatase non-receptor type 11	1999.5	2056.5	0.972283
LYST	lysosomal trafficking regulator	4964.5	5585.7	0.888787
SEPTIN10	septin 10	1755.9	1235.3	1.42144
SACM1L	SAC1 like phosphatidylinositide phosphatase	1079.4	1165.8	0.925888
DPM3	dolichyl-phosphate mannosyltransferase subunit 3, regulatory	530.4	1077.5	0.492251
ATXN2L	ataxin 2 like	2295.9	2160.2	1.06282
FAM91A1	family with sequence similarity 91 member A1	1339.4	1257.5	1.06513
PSMD10	proteasome 26S subunit, non-ATPase 10	1116.4	880.4	1.26806
TARDBP	TAR DNA binding protein	2219.8	2122.5	1.04584
EIF6	eukaryotic translation initiation factor 6	2619.8	1667.3	1.57128
VDAC2	voltage dependent anion channel 2	4270.7	3434	1.24365
ADAM9	ADAM metallopeptidase domain 9	1090.3	2528.8	0.431153
CYP51A1	cytochrome P450 family 51 subfamily A member 1	2953.3	3367.2	0.877079
PLA2G15	phospholipase A2 group XV	382.9	863.2	0.443582
ALDH9A1	aldehyde dehydrogenase 9 family member A1	2717.9	2235.6	1.21574
PBRM1	polybromo 1	1469.8	1401.6	1.04866
KIDINS220	kinase D interacting substrate 220	1070.4	1253.3	0.854065
EBNA1BP2	EBNA1 binding protein 2	2057.1	2352.2	0.874543
PSMB3	proteasome 20S subunit beta 3	5689.1	4958.2	1.14741
RNF114	ring finger protein 114	1887	1798.4	1.04927
HNRNPUL2	heterogeneous nuclear ribonucleoprotein U like 2	1390.9	784.4	1.7732
PDCD6IP	programmed cell death 6 interacting protein	1840.3	1795	1.02524
EGLN3	egl-9 family hypoxia inducible factor 3	657.4	1069	0.614967
PLBD2	phospholipase B domain containing 2	1045.7	1718.7	0.608425
PRMT1	protein arginine methyltransferase 1	3221.6	2394.2	1.34559
ARMC9	armadillo repeat containing 9	955.8	2034.2	0.469865
COPRS	coordinator of PRMT5 and differentiation stimulator	1924	1383.6	1.39058
UPP1	uridine phosphorylase 1	2167.6	3089.4	0.701625
TM9SF3	transmembrane 9 superfamily member 3	1865	2078.8	0.897152
UBE2Z	ubiquitin conjugating enzyme E2 Z	1754.5	1935.6	0.906437
SRSF3	serine and arginine rich splicing factor 3	3274.4	2587.1	1.26566
PI4KB	phosphatidylinositol 4-kinase beta	1572	1903.9	0.825674
MRPL37	mitochondrial ribosomal protein L37	6422.6	2605.1	2.46539
PA2G4	proliferation-associated 2G4	7109.4	4580.1	1.55224
ZFYVE21	zinc finger FYVE-type containing 21	493.4	456	1.08202
RPL36A	ribosomal protein L36a	3937.3	7880.4	0.499632
EIF5	eukaryotic translation initiation factor 5	2584.1	2910.3	0.887915
AP2A1	adaptor related protein complex 2 subunit alpha 1	1302.4	1074.1	1.21255
ABCC5	ATP binding cassette subfamily C member 5	697.8	1063.8	0.65595
MXD4	MAX dimerization protein 4	92.6	264	0.350758
C1QBP	complement C1q binding protein	6988.7	4588.7	1.52302
MARS1	methionyl-tRNA synthetase 1	2293.2	2991.7	0.766521
PSME2	proteasome activator subunit 2	2702.2	2152.5	1.25538
ALAD	aminolevulinate dehydratase	293	236.6	1.23838
TMEM9B	TMEM9 domain family member B	995	388.3	2.56245
RPL17-C18orf32	RPL17-C18orf32 readthrough	796	3250.6	0.244878
UBE2H	ubiquitin conjugating enzyme E2 H	885.2	1375.8	0.643407
PIGT	phosphatidylinositol glycan anchor biosynthesis class T	1847.2	2762.8	0.668597
UGP2	UDP-glucose pyrophosphorylase 2	3124.8	2839.1	1.10063
MCFD2	multiple coagulation factor deficiency 2, ER cargo receptor complex subunit	1379.9	1642.4	0.840173
SUPT6H	SPT6 homolog, histone chaperone and transcription elongation factor	1685.9	1919.3	0.878393
PRELID1	PRELI domain containing 1	5165.5	4022.9	1.28402
DVL3	dishevelled segment polarity protein 3	646.4	696.9	0.927536
PSMD3	proteasome 26S subunit, non-ATPase 3	2146.4	2654.8	0.808498
TMEM109	transmembrane protein 109	1075.2	1008.1	1.06656
HTT	huntingtin	750	906.1	0.827723
RNF13	ring finger protein 13	1281.8	1539.6	0.832554
TRAPPC4	trafficking protein particle complex subunit 4	845.4	609.5	1.38704
RTN3	reticulon 3	1357.9	1008.1	1.34699
CLIP1	CAP-Gly domain containing linker protein 1	1615.3	1861.9	0.867555
NOMO1	NODAL modulator 1	2242.4	4235.5	0.52943
PNRC2	proline rich nuclear receptor coactivator 2	1437.5	1565.3	0.918354
FKBP10	FKBP prolyl isomerase 10	1583.7	4677	0.338614
RNF11	ring finger protein 11	1179.5	1190.7	0.990594
UNC45A	unc-45 myosin chaperone A	1327.1	1467.6	0.904265
HSD17B10	hydroxysteroid 17-beta dehydrogenase 10	2449	2329.9	1.05112
PINK1	PTEN induced kinase 1	142.7	287.2	0.496866
YBX3	Y-box binding protein 3	2091.5	2413.9	0.86644
SAFB	scaffold attachment factor B	2354.9	2095.9	1.12357
DDX24	DEAD-box helicase 24	1735.3	1950.2	0.889806
SS18	SS18 subunit of BAF chromatin remodeling complex	2081.2	1663	1.25147
TMEM54	transmembrane protein 54	42.5	107.2	0.396455
IDH3G	isocitrate dehydrogenase (NAD(+)) 3 non-catalytic subunit gamma	2049.6	1392.1	1.47231
DYNC1I2	dynein cytoplasmic 1 intermediate chain 2	1393.6	1239.5	1.12432
PSMD7	proteasome 26S subunit, non-ATPase 7	2322	1889.3	1.22903
ACOT7	acyl-CoA thioesterase 7	5984.1	5541.9	1.07979
CAT	catalase	1509.6	844.4	1.78778
RGS12	regulator of G protein signaling 12	1285.9	1465	0.877747
PGRMC1	progesterone receptor membrane component 1	1480.8	1831.9	0.808341
MPDU1	mannose-P-dolichol utilization defect 1	2543	1901.3	1.33751
TMEM87A	transmembrane protein 87A	2431.1	2766.3	0.878827
PGLS	6-phosphogluconolactonase	673.8	682.3	0.987542
U2AF2	U2 small nuclear RNA auxiliary factor 2	2288.4	2277.6	1.00474
NENF	neudesin neurotrophic factor	1537.7	1128.1	1.36309
BAP1	BRCA1 associated deubiquitinase 1	1121.9	1225	0.915837
PDE10A	phosphodiesterase 10A	2560.8	2013.6	1.27175
PPP1R14B	protein phosphatase 1 regulatory inhibitor subunit 14B	2368	993.5	2.38349
GLOD4	glyoxalase domain containing 4	1299.6	1236.1	1.05137
KLHDC3	kelch domain containing 3	829.6	794.6	1.04405
CDC42BPB	CDC42 binding protein kinase beta	792.5	1174.4	0.674813
DDX42	DEAD-box helicase 42	2894.3	2886.3	1.00277
SNHG7	small nucleolar RNA host gene 7	769.2	1076.7	0.714405
PPP2CA	protein phosphatase 2 catalytic subunit alpha	2031.8	1946.7	1.04372
ZDHHC7	zinc finger DHHC-type palmitoyltransferase 7	995	1122.1	0.88673
PRKAG1	protein kinase AMP-activated non-catalytic subunit gamma 1	2075	1938.2	1.07058
CERT1	ceramide transporter 1	886.5	1050.1	0.844205
MAN2C1	mannosidase alpha class 2C member 1	1753.2	1978.5	0.886126
NFE2L2	NFE2 like bZIP transcription factor 2	2112.7	2221.9	0.950853
GALNT1	polypeptide N-acetylgalactosaminyltransferase 1	1626.2	1640.7	0.991162
TNPO1	transportin 1	1892.5	1938.2	0.976421
TPD52L2	TPD52 like 2	1273.5	1585.9	0.803014
TRAPPC3	trafficking protein particle complex subunit 3	1489	1598.7	0.931382
MFF	mitochondrial fission factor	1746.3	1529.3	1.14189
SNX5	sorting nexin 5	2750.2	2445.7	1.1245
VMP1	vacuole membrane protein 1	2875.1	3990.4	0.720504
YPEL5	yippee like 5	553.1	842.6	0.656421
SERBP1	SERPINE1 mRNA binding protein 1	3970.2	3603.8	1.10167
CLDND1	claudin domain containing 1	2867.5	3464.9	0.827585
IL1R1	interleukin 1 receptor type 1	68.6	134.6	0.509658
BLVRA	biliverdin reductase A	1532.9	1215.5	1.26113
CHTF8	chromosome transmission fidelity factor 8	579.1	738.1	0.784582
SELENOH	selenoprotein H	1624.9	1013.2	1.60373
NDUFS8	NADH:ubiquinone oxidoreductase core subunit S8	15787.5	11920.5	1.3244
BECN1	beclin 1	1724.4	1824.2	0.945291
MAP3K11	mitogen-activated protein kinase kinase kinase 11	848.8	641.2	1.32377
RTCB	RNA 2',3'-cyclic phosphate and 5'-OH ligase	6721.1	6134.3	1.09566
TNFSF12	TNF superfamily member 12	452.9	140.6	3.22119
CAV1	caveolin 1	809	1507.9	0.536508
CHST11	carbohydrate sulfotransferase 11	1540.5	1769.3	0.870683
POLR2E	RNA polymerase II, I and III subunit E	2141.5	1642.4	1.30388
SRSF7	serine and arginine rich splicing factor 7	3649.8	3032.8	1.20344
GPS1	G protein pathway suppressor 1	1480.8	1555	0.952283
UBA2	ubiquitin like modifier activating enzyme 2	2289.8	1734.2	1.32038
KCNJ13	potassium inwardly rectifying channel subfamily J member 13	105.7	120	0.880833
ERBIN	erbb2 interacting protein	2923.8	2816.8	1.03799
NMT1	N-myristoyltransferase 1	1259.1	1396.4	0.901676
COMMD4	COMM domain containing 4	2806.5	1843.9	1.52205
ALKBH5	alkB homolog 5, RNA demethylase	1073.2	1211.3	0.88599
PPP2R1A	protein phosphatase 2 scaffold subunit Aalpha	1376.5	1115.2	1.23431
PGAP6	post-GPI attachment to proteins 6	1358.6	1367.3	0.993637
DEGS1	delta 4-desaturase, sphingolipid 1	2033.1	1741	1.16778
FNDC10	fibronectin type III domain containing 10	60.4	92.6	0.652268
POLR2G	RNA polymerase II subunit G	1733.3	855.5	2.02607
ITM2B	integral membrane protein 2B	576.4	1202.7	0.479255
GLYR1	glyoxylate reductase 1 homolog	1759.3	1578.1	1.11482
ABRACL	ABRA C-terminal like	819.3	513.5	1.59552
JTB	jumping translocation breakpoint	3222.3	3243.7	0.993403
SNRPG	small nuclear ribonucleoprotein polypeptide G	3823.4	1786.4	2.14028
HNRNPR	heterogeneous nuclear ribonucleoprotein R	3972.3	1641.6	2.41977
MRPL18	mitochondrial ribosomal protein L18	1266.7	932.7	1.3581
RARS1	arginyl-tRNA synthetase 1	2381.7	1957	1.21702
FMN1	formin 1	12824.6	14310.4	0.896173
MXI1	MAX interactor 1, dimerization protein	3161.2	3800.1	0.831873
UBE2L3	ubiquitin conjugating enzyme E2 L3	2631.5	1849.9	1.42251
JAK1	Janus kinase 1	1443	1582.4	0.911906
LAP3	leucine aminopeptidase 3	2045.5	1748.7	1.16973
MIR635	microRNA 635	405.5	462	0.877706
ZMAT2	zinc finger matrin-type 2	1210.4	912.1	1.32705
LONP2	lon peptidase 2, peroxisomal	1231	1315	0.936122
NCOR2	nuclear receptor corepressor 2	863.9	1347.6	0.641066
TXN2	thioredoxin 2	1960.4	2038.5	0.961688
TRIP12	thyroid hormone receptor interactor 12	3271.7	3345.7	0.977882
ROMO1	reactive oxygen species modulator 1	3009.6	2970.3	1.01323
OSBPL1A	oxysterol binding protein like 1A	1990.6	1716.2	1.15989
ABHD4	abhydrolase domain containing 4, N-acyl phospholipase B	280	409.8	0.68326
ABHD12	abhydrolase domain containing 12, lysophospholipase	1727.8	2254.5	0.766378
CD46	CD46 molecule	2117.5	2798	0.756791
EIF3C	eukaryotic translation initiation factor 3 subunit C	5414.6	5091.9	1.06338
CFDP1	craniofacial development protein 1	1508.9	1582.4	0.953552
SUN1	Sad1 and UNC84 domain containing 1	1440.3	1660.4	0.867442
FNIP2	folliculin interacting protein 2	1902.1	1691.3	1.12464
GARS1	glycyl-tRNA synthetase 1	2306.9	2505.7	0.920661
ATN1	atrophin 1	623	798.1	0.780604
BABAM1	BRISC and BRCA1 A complex member 1	1900.7	1826.7	1.04051
CLCN3	chloride voltage-gated channel 3	1480.1	2121.6	0.697634
SH3PXD2A	SH3 and PX domains 2A	1915.8	3062.9	0.625486
ANKRD10	ankyrin repeat domain 10	3129	4413	0.709041
PPP2R5C	protein phosphatase 2 regulatory subunit B'gamma	2079.8	2029.9	1.02458
SEC22B3P	SEC22 homolog B3, pseudogene	800.8	995.2	0.804662
LRPPRC	leucine rich pentatricopeptide repeat containing	4351	4155.8	1.04697
HYOU1	hypoxia up-regulated 1	5265.7	3666.3	1.43624
SELENOS	selenoprotein S	3159.1	3757.2	0.840812
ACSL1	acyl-CoA synthetase long chain family member 1	1933.6	2192.8	0.881795
AARS1	alanyl-tRNA synthetase 1	2273.3	1872.2	1.21424
ZFP36L1	ZFP36 ring finger protein like 1	1339.4	1506.1	0.889317
MRPL20	mitochondrial ribosomal protein L20	2066.8	2094.2	0.986916
GPM6B	glycoprotein M6B	1135.6	850.4	1.33537
LRRFIP2	LRR binding FLII interacting protein 2	1489.7	1399.8	1.06422
HIF1A	hypoxia inducible factor 1 subunit alpha	4047.7	3192.3	1.26796
ITPA	inosine triphosphatase	1618	1447	1.11818
DIP2C	disco interacting protein 2 homolog C	1036.1	1020.1	1.01568
H2AZ2	H2A.Z variant histone 2	2593.1	1685.3	1.53866
STOML2	stomatin like 2	1489	1141.8	1.30408
MRPL43	mitochondrial ribosomal protein L43	1892.5	1578.1	1.19923
MCL1	MCL1 apoptosis regulator, BCL2 family member	1863	2410.5	0.772869
TPRG1L	tumor protein p63 regulated 1 like	623	883.8	0.704911
ARL8A	ARF like GTPase 8A	1020.3	1526.7	0.668304
BAIAP2	BAR/IMD domain containing adaptor protein 2	686.9	1070.7	0.641543
GMFB	glia maturation factor beta	811.1	511.8	1.5848
TM7SF3	transmembrane 7 superfamily member 3	2267.8	3032	0.747955
GPS2	G protein pathway suppressor 2	1601.5	1146.1	1.39735
CD68	CD68 molecule	6835.7	9972.9	0.685428
LRRFIP1	LRR binding FLII interacting protein 1	2019.4	1516.4	1.33171
POLR1D	RNA polymerase I and III subunit D	4016.2	4299	0.934217
SSR3	signal sequence receptor subunit 3	3793.2	5706.5	0.664716
FCGRT	Fc gamma receptor and transporter	43.2	296.6	0.145651
SRSF1	serine and arginine rich splicing factor 1	3474.8	2454.2	1.41586
RAI14	retinoic acid induced 14	2361.1	2547.7	0.926757
WDR83OS	WD repeat domain 83 opposite strand	1031.3	315.5	3.26878
HIGD1A	HIG1 hypoxia inducible domain family member 1A	3655.2	3465.7	1.05468
LRRC39	leucine rich repeat containing 39	58.3	144	0.404861
SLC35B2	solute carrier family 35 member B2	2048.2	3044	0.672865
MAPK1	mitogen-activated protein kinase 1	3037	2444.8	1.24223
APMAP	adipocyte plasma membrane associated protein	1997.5	3501.7	0.570437
PPP2R5B	protein phosphatase 2 regulatory subunit B'beta	96.1	143.2	0.671089
EIF4EBP2	eukaryotic translation initiation factor 4E binding protein 2	1269.4	745.8	1.70206
LUC7L3	LUC7 like 3 pre-mRNA splicing factor	1652.3	1537.9	1.07439
SMIM30	small integral membrane protein 30	2175.9	1805.3	1.20528
TXNDC12	thioredoxin domain containing 12	2046.2	2885.4	0.709156
BUD23	BUD23 rRNA methyltransferase and ribosome maturation factor	2122.3	3038.8	0.698401
RHEB	Ras homolog, mTORC1 binding	2348.1	1879.9	1.24906
PRRC2A	proline rich coiled-coil 2A	2592.4	3819.8	0.678674
FAM102A	protein FAM102A	309.5	440.6	0.702451
VPS35	VPS35 retromer complex component	1143.9	804.9	1.42117
TIMM17A	translocase of inner mitochondrial membrane 17A	5426.9	4574.1	1.18644
ZMIZ1	zinc finger MIZ-type containing 1	1466.4	1365.6	1.07381
GOLGA2	golgin A2	474.8	702.9	0.675487
KDSR	3-ketodihydrosphingosine reductase	612.1	759.5	0.805925
HGS	hepatocyte growth factor-regulated tyrosine kinase substrate	1201.5	1922.7	0.624902
PITPNA	phosphatidylinositol transfer protein alpha	976.4	887.2	1.10054
PSMD6	proteasome 26S subunit, non-ATPase 6	2391.3	2227.1	1.07373
RAP1B	RAP1B, member of RAS oncogene family	1548.7	1572.1	0.985115
NCBP2	nuclear cap binding protein subunit 2	1495.2	1311.5	1.14007
TMEM184B	transmembrane protein 184B	3513.2	4568.1	0.769072
ARF6	ARF GTPase 6	2326.8	2243.3	1.03722
MAP4K4	mitogen-activated protein kinase kinase kinase kinase 4	1943.2	2762.8	0.703344
UTP4	UTP4 small subunit processome component	1633.8	1336.4	1.22254
BTBD2	BTB domain containing 2	413.1	413.2	0.999758
RCN1	reticulocalbin 1	4854.7	4863	0.998293
SEC24C	SEC24 homolog C, COPII coat complex component	1437.5	1065.5	1.34913
WNK1	WNK lysine deficient protein kinase 1	2304.2	2315.4	0.995163
LAMTOR2	late endosomal/lysosomal adaptor, MAPK and MTOR activator 2	1553.5	1731.6	0.897147
SLC41A3	solute carrier family 41 member 3	464.5	642.1	0.723408
SNRPB	small nuclear ribonucleoprotein polypeptides B and B1	3167.4	2014.5	1.5723
CUEDC2	CUE domain containing 2	1239.9	1425.6	0.869739
PMM1	phosphomannomutase 1	1609.8	1842.2	0.873846
BDH2	3-hydroxybutyrate dehydrogenase 2	538.6	514.3	1.04725
HABP4	hyaluronan binding protein 4	627.2	695.2	0.902186
PSMD14	proteasome 26S subunit, non-ATPase 14	3379.4	2502.2	1.35057
RUSF1	RUS family member 1	885.2	1198.4	0.738652
AEBP1	AE binding protein 1	464.5	1047.5	0.443437
DNASE2	deoxyribonuclease 2, lysosomal	645.7	1163.2	0.555107
QKI	QKI, KH domain containing RNA binding	986	779.2	1.2654
LTBP3	latent transforming growth factor beta binding protein 3	239.5	540	0.443519
MMADHC	metabolism of cobalamin associated D	3001.3	2110.5	1.42208
DLST	dihydrolipoamide S-succinyltransferase	3207.9	2753.4	1.16507
AFG3L2	AFG3 like matrix AAA peptidase subunit 2	3395.9	3079.1	1.10289
ZYX	zyxin	762.3	938.7	0.812081
IARS1	isoleucyl-tRNA synthetase 1	2478.5	2114.8	1.17198
ATP6V1C1	ATPase H+ transporting V1 subunit C1	1429.3	1230.1	1.16194
ICMT	isoprenylcysteine carboxyl methyltransferase	2071.6	1675	1.23678
SPRYD3	SPRY domain containing 3	291.6	395.2	0.737854
VPS41	VPS41 subunit of HOPS complex	937.3	966.1	0.970189
DAG1	dystroglycan 1	2589.6	3359.4	0.770852
WDR26	WD repeat domain 26	1915.8	2377.1	0.80594
POLD2	DNA polymerase delta 2, accessory subunit	2220.5	1778.7	1.24838
AIP	aryl hydrocarbon receptor interacting protein	931.1	688.3	1.35275
POMGNT1	protein O-linked mannose N-acetylglucosaminyltransferase 1 (beta 1,2-)	2526.5	946.4	2.66959
CORO1B	coronin 1B	436.4	412.3	1.05845
NR1H2	nuclear receptor subfamily 1 group H member 2	771.9	664.3	1.16198
SNF8	SNF8 subunit of ESCRT-II	1629	1465.8	1.11134
UBE2M	ubiquitin conjugating enzyme E2 M	4454	3164.9	1.40731
CIAO2A	cytosolic iron-sulfur assembly component 2A	4390.1	2685.7	1.63462
STX16	syntaxin 16	1292.8	1525.9	0.847238
SLC12A7	solute carrier family 12 member 7	634	1045	0.606699
RUFY3	RUN and FYVE domain containing 3	1395	1347.6	1.03517
EIF2AK1	eukaryotic translation initiation factor 2 alpha kinase 1	1322.3	1262.7	1.0472
IPO5	importin 5	3594.9	3134	1.14706
RAD23B	RAD23 homolog B, nucleotide excision repair protein	1646.1	1487.3	1.10677
RNF167	ring finger protein 167	2187.5	1642.4	1.33189
SLC38A8	solute carrier family 38 member 8	0	7.7	0
NME1-NME2	NME1-NME2 readthrough	2685	3674.9	0.730632
SNAP23	synaptosome associated protein 23	2090.8	1669	1.25273
PLPPR2	phospholipid phosphatase related 2	81	352.3	0.229918
MFSD1	major facilitator superfamily domain containing 1	1615.9	937.8	1.72308
NSMF	NMDA receptor synaptonuclear signaling and neuronal migration factor	254.6	257.2	0.989891
PRPF6	pre-mRNA processing factor 6	1538.4	1514.7	1.01565
PIK3R2	phosphoinositide-3-kinase regulatory subunit 2	444.6	528.9	0.840613
UBXN4	UBX domain protein 4	1492.4	1559.3	0.957096
COX5A	cytochrome c oxidase subunit 5A	10427.1	5538.5	1.88266
PET100	PET100 cytochrome c oxidase chaperone	1194.6	1450.4	0.823635
DOCK7	dedicator of cytokinesis 7	1561	1724.7	0.905085
DNAJC3	DnaJ heat shock protein family (Hsp40) member C3	2092.1	2222.8	0.9412
TSN	translin	2616.4	1292.7	2.02398
XPNPEP1	X-prolyl aminopeptidase 1	1984.4	1565.3	1.26774
PTPRU	protein tyrosine phosphatase receptor type U	84.4	114.9	0.734552
HMGN1	high mobility group nucleosome binding domain 1	3967.5	3538.6	1.12121
CREBL2	cAMP responsive element binding protein like 2	907.8	725.2	1.25179
IFT81	intraflagellar transport 81	1170.6	972.1	1.2042
MAP7D1	MAP7 domain containing 1	1074.5	1249	0.860288
EIF3CL	eukaryotic translation initiation factor 3 subunit C like	4756.6	4755.9	1.00015
ETFB	electron transfer flavoprotein subunit beta	2266.4	1698.2	1.33459
PDE4DIP	phosphodiesterase 4D interacting protein	1302.4	1395.6	0.933219
CERCAM	cerebral endothelial cell adhesion molecule	111.2	397.8	0.279537
AZIN1	antizyme inhibitor 1	3610	2648.8	1.36288
DDX41	DEAD-box helicase 41	1174	661.8	1.77395
COMMD3	COMM domain containing 3	1664.7	918.9	1.81162
WTAP	WT1 associated protein	915.4	796.4	1.14942
ATF6B	activating transcription factor 6 beta	1425.9	1984.5	0.718519
GGA1	golgi associated, gamma adaptin ear containing, ARF binding protein 1	4410	4191.8	1.05205
PAICS	phosphoribosylaminoimidazole carboxylase and phosphoribosylaminoimidazolesuccinocarboxamide synthase	3687.5	1783	2.06814
PCNA	proliferating cell nuclear antigen	8068	5132.2	1.57204
ZRANB2	zinc finger RANBP2-type containing 2	1771.7	1777	0.997017
HSD17B12	hydroxysteroid 17-beta dehydrogenase 12	3015.7	2434.5	1.23873
GTF3A	general transcription factor IIIA	3846	3296	1.16687
EXOC7	exocyst complex component 7	940.1	1173.5	0.801108
CLN6	CLN6 transmembrane ER protein	1685.2	1507	1.11825
SAT2	spermidine/spermine N1-acetyltransferase family member 2	769.2	1303.8	0.589968
ARPP19	cAMP regulated phosphoprotein 19	3465.9	2338.5	1.4821
TNS1	tensin 1	4255.6	3008	1.41476
PRDX6	peroxiredoxin 6	5766.6	5081.6	1.1348
TOP2B	DNA topoisomerase II beta	1937.8	1474.4	1.3143
API5	apoptosis inhibitor 5	2004.3	1176.1	1.70419
CNP	2',3'-cyclic nucleotide 3' phosphodiesterase	2060.6	3149.4	0.654283
LUC7L2	LUC7 like 2, pre-mRNA splicing factor	2046.2	1940.7	1.05436
ANXA1	annexin A1	438.5	1046.7	0.418936
CTDSP2	CTD small phosphatase 2	634.7	624.1	1.01698
APRT	adenine phosphoribosyltransferase	2772.8	1987.9	1.39484
DNAJC7	DnaJ heat shock protein family (Hsp40) member C7	1667.4	1806.2	0.923154
SST	somatostatin	0	0	#DIV/0!
VAMP8	vesicle associated membrane protein 8	221.6	1039.8	0.213118
VPS26C	VPS26 endosomal protein sorting factor C	1805.3	1623.6	1.11191
IGSF3	immunoglobulin superfamily member 3	2430.4	4251	0.571724
IFITM2	interferon induced transmembrane protein 2	0	96.9	0
LIMS2	LIM zinc finger domain containing 2	16.5	90.9	0.181518
POLR2B	RNA polymerase II subunit B	2110	2329.9	0.905618
SLC23A2	solute carrier family 23 member 2	2133.3	2382.2	0.895517
PCBD1	pterin-4 alpha-carbinolamine dehydratase 1	1395.7	1245.5	1.12059
SEC62	SEC62 homolog, preprotein translocation factor	1067.7	1354.4	0.78832
UBE2G2	ubiquitin conjugating enzyme E2 G2	2180	2039.3	1.06899
MRPL24	mitochondrial ribosomal protein L24	5325.4	3652.6	1.45798
ATP8B2	ATPase phospholipid transporting 8B2	886.5	1444.4	0.61375
SPART	spartin	1426.6	1459	0.977793
TUG1	taurine up-regulated 1	1702.4	2388.2	0.712838
H1-0	H1.0 linker histone	19191.6	11527	1.66493
FGD5-AS1	FGD5 antisense RNA 1	1338	1198.4	1.11649
HIBADH	3-hydroxyisobutyrate dehydrogenase	2643.8	1996.5	1.32422
KCTD20	potassium channel tetramerization domain containing 20	1121.2	1162.4	0.964556
TIMM8B	translocase of inner mitochondrial membrane 8 homolog B	1595.4	1056.1	1.51065
DCAF7	DDB1 and CUL4 associated factor 7	1452.6	1267	1.14649
SLFN5	schlafen family member 5	349.3	304.3	1.14788
CCDC159	coiled-coil domain containing 159	92.6	220.3	0.420336
HECTD3	HECT domain E3 ubiquitin protein ligase 3	712.2	834.9	0.853036
NUCB2	nucleobindin 2	663.5	690.1	0.961455
SEC23A	SEC23 homolog A, COPII coat complex component	1315.4	1411.8	0.931718
NDUFA7	NADH:ubiquinone oxidoreductase subunit A7	1933	1452.1	1.33118
SYNGR1	synaptogyrin 1	1161	2219.3	0.523138
TIMMDC1	translocase of inner mitochondrial membrane domain containing 1	1344.9	1386.1	0.970276
AHCY	adenosylhomocysteinase	3771.2	2395.9	1.57402
IPO13	importin 13	517.4	591.5	0.874725
GTF2IP1	general transcription factor IIi pseudogene 1	937.3	1051	0.891817
SEMA7A	semaphorin 7A (JohnMiltonHagen blood group)	811.7	2230.5	0.363909
WASHC3	WASH complex subunit 3	1055.3	749.2	1.40857
PSMC2	proteasome 26S subunit, ATPase 2	1714.1	1699	1.00889
IGBP1	immunoglobulin binding protein 1	680.7	877.8	0.775461
MAN1B1	mannosidase alpha class 1B member 1	472.1	839.2	0.56256
MZT2B	mitotic spindle organizing protein 2B	2657.6	2732	0.972767
SNX12	sorting nexin 12	1167.9	1083.5	1.0779
CREG1	cellular repressor of E1A stimulated genes 1	1850.6	3645.8	0.507598
USP11	ubiquitin specific peptidase 11	1044.4	998.7	1.04576
ANGPTL2	angiopoietin like 2	1498.6	1764.2	0.84945
POLDIP2	DNA polymerase delta interacting protein 2	1621.4	1235.3	1.31256
PGRMC2	progesterone receptor membrane component 2	1176.8	1270.4	0.926322
RUVBL2	RuvB like AAA ATPase 2	1779.2	1532.7	1.16083
ST7	suppression of tumorigenicity 7	1452.6	1034.7	1.40389
PFDN1	prefoldin subunit 1	1626.2	981.5	1.65685
MRPL3	mitochondrial ribosomal protein L3	3007.5	1085.2	2.77138
SAR1A	secretion associated Ras related GTPase 1A	1375.1	1245.5	1.10405
GPR107	G protein-coupled receptor 107	445.3	612.1	0.727496
POLR2F	RNA polymerase II, I and III subunit F	17905	17483.9	1.02409
PI4KA	phosphatidylinositol 4-kinase alpha	1526.7	1348.4	1.13223
GYG2	glycogenin 2	1926.1	1742.7	1.10524
ILRUN	inflammation and lipid regulator with UBA-like and NBR1-like domains	1279	1008.9	1.26772
KXD1	KxDL motif containing 1	1267.4	1114.4	1.13729
FKBP7	FKBP prolyl isomerase 7	261.4	412.3	0.634004
XPO7	exportin 7	1559	842.6	1.85023
PLXNB2	plexin B2	362.3	1023.5	0.353981
BEST1	bestrophin 1	2685.7	2003.3	1.34064
TIMM23	translocase of inner mitochondrial membrane 23	2965	2082.2	1.42397
OSTF1	osteoclast stimulating factor 1	778.8	669.5	1.16326
IFI27L2	interferon alpha inducible protein 27 like 2	2948.5	3836.1	0.768619
APEH	acylaminoacyl-peptide hydrolase	3021.9	2869.1	1.05326
ACTR10	actin related protein 10	1549.4	1517.3	1.02116
ELOF1	elongation factor 1	1131.5	813.5	1.3909
IMPDH2	inosine monophosphate dehydrogenase 2	3901.6	4743.9	0.822446
MAN2B1	mannosidase alpha class 2B member 1	716.4	1663	0.430788
ZMYND11	zinc finger MYND-type containing 11	1207	735.5	1.64106
GRB2	growth factor receptor bound protein 2	1279.7	1074.1	1.19142
LTBR	lymphotoxin beta receptor	2014.6	3494.9	0.57644
EFCAB14	EF-hand calcium binding domain 14	1078.7	1139.2	0.946893
FAM120A	family with sequence similarity 120 member A	1421.1	1210.4	1.17407
DDX39A	DExD-box helicase 39A	2835.3	2041	1.38917
CREB3	cAMP responsive element binding protein 3	467.3	572.6	0.816102
PTPA	protein phosphatase 2 phosphatase activator	1207.7	1793.3	0.673451
HBP1	HMG-box transcription factor 1	732.8	954.9	0.76741
GNG5	G protein subunit gamma 5	4784.7	3125.4	1.53091
AMZ2	archaelysin family metallopeptidase 2	1838.9	1468.4	1.25232
RIPOR1	RHO family interacting cell polarization regulator 1	739	411.5	1.79587
VTI1B	vesicle transport through interaction with t-SNAREs 1B	1045	840.9	1.24272
TFRC	transferrin receptor	8195	7109.8	1.15263
TUBB6	tubulin beta 6 class V	1115	1685.3	0.661603
TIA1	TIA1 cytotoxic granule associated RNA binding protein	1318.1	1340.7	0.983143
GDE1	glycerophosphodiester phosphodiesterase 1	909.9	1146.1	0.79391
TMEM9	transmembrane protein 9	618.2	1123	0.55049
SLC25A36	solute carrier family 25 member 36	1453.3	1384.4	1.04977
DCXR	dicarbonyl and L-xylulose reductase	1316.8	1123.8	1.17174
DUS1L	dihydrouridine synthase 1 like	1023.1	855.5	1.19591
PDHB	pyruvate dehydrogenase E1 subunit beta	2260.3	1715.3	1.31773
CPSF1	cleavage and polyadenylation specific factor 1	680.7	809.2	0.841201
PBXIP1	PBX homeobox interacting protein 1	237.4	960.1	0.247266
PLXNA1	plexin A1	1171.3	1838.7	0.637026
FXYD6	FXYD domain containing ion transport regulator 6	192.8	112.3	1.71683
EPRS1	glutamyl-prolyl-tRNA synthetase 1	2808.5	2684.8	1.04607
PREPL	prolyl endopeptidase like	627.2	802.4	0.781655
EIF4EBP1	eukaryotic translation initiation factor 4E binding protein 1	3432.2	3480.3	0.986179
VPS53	VPS53 subunit of GARP complex	1657.8	1504.4	1.10197
LPCAT1	lysophosphatidylcholine acyltransferase 1	207.2	313.7	0.660504
THOC7	THO complex subunit 7	2473	1579.9	1.56529
DPM2	dolichyl-phosphate mannosyltransferase subunit 2, regulatory	420.6	361.7	1.16284
MRPL32	mitochondrial ribosomal protein L32	1463.6	1628.7	0.898631
KDELR3	KDEL endoplasmic reticulum protein retention receptor 3	1208.4	2590.5	0.466474
NELFE	negative elongation factor complex member E	3527.6	3310.6	1.06555
SF3B4	splicing factor 3b subunit 4	2833.2	1532.7	1.8485
USO1	USO1 vesicle transport factor	1653.7	2020.5	0.818461
MIEN1	migration and invasion enhancer 1	852.2	1015.8	0.838945
SPCS1	signal peptidase complex subunit 1	2013.2	3074	0.654912
HACD1	3-hydroxyacyl-CoA dehydratase 1	1351.1	1201	1.12498
PPP6R1	protein phosphatase 6 regulatory subunit 1	3760.9	2883.7	1.30419
ERLEC1	endoplasmic reticulum lectin 1	1140.4	1697.3	0.671891
TFG	trafficking from ER to golgi regulator	1673.6	1991.3	0.840456
WBP1L	WW domain binding protein 1 like	468	702.1	0.666572
ARHGEF12	Rho guanine nucleotide exchange factor 12	1043.7	748.4	1.39458
IPO7	importin 7	2526.5	1557.6	1.62205
MAX	MYC associated factor X	1268	977.2	1.29758
TTC1	tetratricopeptide repeat domain 1	1692.8	1741	0.972315
SLC43A3	solute carrier family 43 member 3	5584.8	2707.1	2.06302
RAB14	RAB14, member RAS oncogene family	1025.8	638.6	1.60633
DEF8	differentially expressed in FDCP 8 homolog	763.7	822.1	0.928962
DENND2B	DENN domain containing 2B	1127.4	774.1	1.4564
DPYSL2	dihydropyrimidinase like 2	784.3	534	1.46873
RXRG	retinoid X receptor gamma	544.1	432.9	1.25687
CDC123	cell division cycle 123	2549.1	1982.8	1.28561
PPA1	inorganic pyrophosphatase 1	2573.8	1462.4	1.75998
MACROH2A1	macroH2A.1 histone	4956.9	4989	0.993566
NEO1	neogenin 1	692.3	582.9	1.18768
FKBP3	FKBP prolyl isomerase 3	2298.7	1470.1	1.56364
TP53INP2	tumor protein p53 inducible nuclear protein 2	1371.7	1072.4	1.27909
PCSK1N	proprotein convertase subtilisin/kexin type 1 inhibitor	0	11.1	0
UBE2E1	ubiquitin conjugating enzyme E2 E1	2159.4	1979.3	1.09099
SLC18B1	solute carrier family 18 member B1	295.1	490.3	0.601876
STX8	syntaxin 8	975.1	823.8	1.18366
TMEM126B	transmembrane protein 126B	1162.4	450	2.58311
NTAN1	N-terminal asparagine amidase	1244.7	953.2	1.30581
TPRA1	transmembrane protein adipocyte associated 1	474.1	428.6	1.10616
SAMD4B	sterile alpha motif domain containing 4B	863.9	900.1	0.959782
GALM	galactose mutarotase	13.7	25.7	0.533074
NXF1	nuclear RNA export factor 1	741.1	808.4	0.916749
ZFR	zinc finger RNA binding protein	1981	2329.9	0.850251
LONRF1	LON peptidase N-terminal domain and ring finger 1	2335.7	1670.7	1.39804
RAB9A	RAB9A, member RAS oncogene family	614.1	416.6	1.47408
ANKFY1	ankyrin repeat and FYVE domain containing 1	1137	1161.5	0.978907
PPP1R12C	protein phosphatase 1 regulatory subunit 12C	870.8	1140.1	0.763793
LMF2	lipase maturation factor 2	398	540.9	0.735811
LEPROT	leptin receptor overlapping transcript	821.3	1068.1	0.768935
AURKAIP1	aurora kinase A interacting protein 1	3682	3354.3	1.0977
IP6K1	inositol hexakisphosphate kinase 1	776.7	580.3	1.33845
NSMCE1	NSE1 homolog, SMC5-SMC6 complex component	970.2	690.1	1.40588
GBF1	golgi brefeldin A resistant guanine nucleotide exchange factor 1	1460.2	1752.2	0.833352
TXNL4A	thioredoxin like 4A	1911	1589.3	1.20242
CNOT1	CCR4-NOT transcription complex subunit 1	2630.8	1995.6	1.3183
FYCO1	FYVE and coiled-coil domain autophagy adaptor 1	737.6	1234.4	0.597537
GTF3C6	general transcription factor IIIC subunit 6	1840.3	1290.1	1.42648
DGUOK	deoxyguanosine kinase	2097.6	1936.5	1.08319
PRNP	prion protein (Kanno blood group)	3158.5	3047.4	1.03646
MFN2	mitofusin 2	2516.2	1659.6	1.51615
GAA	alpha glucosidase	599	1226.7	0.488302
OLFM1	olfactomedin 1	3220.9	2371.9	1.35794
NEU1	neuraminidase 1	1682.5	2851.1	0.590123
ZFAND6	zinc finger AN1-type containing 6	3281.3	3055.1	1.07404
SGCB	sarcoglycan beta	71.4	126	0.566667
RAB5IF	RAB5 interacting factor	3450.1	3995.5	0.863496
RRAGC	Ras related GTP binding C	999.8	874.4	1.14341
RTL8A	retrotransposon Gag like 8A	841.2	721.8	1.16542
MRPS16	mitochondrial ribosomal protein S16	2690.5	1746.2	1.54077
PPP1R11	protein phosphatase 1 regulatory inhibitor subunit 11	2589.6	1806.2	1.43373
IGF2R	insulin like growth factor 2 receptor	1795.7	2770.5	0.64815
ATG3	autophagy related 3	1798.5	1471	1.22264
NAV2	neuron navigator 2	4095.8	2065	1.98344
PKD2	polycystin 2, transient receptor potential cation channel	588.7	891.5	0.660348
PSMA2	proteasome 20S subunit alpha 2	2614.3	806.6	3.24114
YIF1B	Yip1 interacting factor homolog B, membrane trafficking protein	1195.3	1242.1	0.962322
CZIB	CXXC motif containing zinc binding protein	843.3	751.8	1.12171
RANBP1	RAN binding protein 1	8284.2	4842.4	1.71076
AKAP12	A-kinase anchoring protein 12	820.7	858.9	0.955525
XRN2	5'-3' exoribonuclease 2	1540.5	1178.7	1.30695
MAPKAP1	MAPK associated protein 1	727.3	608.6	1.19504
YPEL3	yippee like 3	238.1	294	0.809864
LONP1	lon peptidase 1, mitochondrial	1959	1547.3	1.26608
HDGF	heparin binding growth factor	3903	3091.1	1.26266
CYREN	cell cycle regulator of NHEJ	929.1	1078.4	0.861554
PRKACA	protein kinase cAMP-activated catalytic subunit alpha	1442.3	1489	0.968637
COX7A2L	cytochrome c oxidase subunit 7A2 like	1863.6	1627.9	1.14479
ACAA2	acetyl-CoA acyltransferase 2	1245.4	672.1	1.853
RNF14	ring finger protein 14	2345.3	2034.2	1.15293
SCRN1	secernin 1	65.9	44.6	1.47758
WASF2	WASP family member 2	1508.9	1569.6	0.961328
CPSF3	cleavage and polyadenylation specific factor 3	1690.7	1021.8	1.65463
KIF1A	kinesin family member 1A	4.8	71.1	0.0675105
NABP1	nucleic acid binding protein 1	1175.4	1034.7	1.13598
CCAR2	cell cycle and apoptosis regulator 2	1775.8	1607.3	1.10483
MKRN1	makorin ring finger protein 1	868	834.1	1.04064
DAP3	death associated protein 3	4860.2	4540.7	1.07036
TMEM165	transmembrane protein 165	2341.9	2285.4	1.02472
EMC3	ER membrane protein complex subunit 3	1627.6	1525	1.06728
KCTD15	potassium channel tetramerization domain containing 15	675.2	751.8	0.898111
MAGEH1	MAGE family member H1	320.4	507.5	0.63133
ANAPC13	anaphase promoting complex subunit 13	850.2	846.9	1.0039
SCAMP2	secretory carrier membrane protein 2	1246.8	1621	0.769155
WAC	WW domain containing adaptor with coiled-coil	2184.1	1944.2	1.12339
CGGBP1	CGG triplet repeat binding protein 1	1799.8	1559.3	1.15424
FGFR1	fibroblast growth factor receptor 1	497.5	428.6	1.16076
BNIP3	BCL2 interacting protein 3	494	548.6	0.900474
TMCO1	transmembrane and coiled-coil domains 1	2717.2	3020	0.899735
PSENEN	presenilin enhancer, gamma-secretase subunit	798.7	1186.4	0.673213
ELF1	E74 like ETS transcription factor 1	1734	1576.4	1.09997
SPTLC1	serine palmitoyltransferase long chain base subunit 1	680	891.5	0.762759
SLC35D2	solute carrier family 35 member D2	347.9	517.8	0.671881
PNMA1	PNMA family member 1	443.3	478.3	0.926824
L1CAM	L1 cell adhesion molecule	740.4	2100.2	0.352538
SH3PXD2B	SH3 and PX domains 2B	559.9	1031.2	0.54296
AGRN	agrin	408.3	1393.8	0.29294
FADD	Fas associated via death domain	640.9	327.5	1.95695
SBNO2	strawberry notch homolog 2	876.9	912.1	0.961408
SLC39A1	solute carrier family 39 member 1	2429.7	2324.8	1.04512
TARS1	threonyl-tRNA synthetase 1	1669.5	1399	1.19335
JUN	Jun proto-oncogene, AP-1 transcription factor subunit	61.8	375.5	0.164581
OSGIN1	oxidative stress induced growth inhibitor 1	321.8	431.2	0.746289
NAMPT	nicotinamide phosphoribosyltransferase	2035.9	1453	1.40117
CAVIN3	caveolae associated protein 3	964.8	852.1	1.13226
FBL	fibrillarin	3212	2010.2	1.59785
NIBAN1	niban apoptosis regulator 1	1500.7	1552.4	0.966697
PDAP1	PDGFA associated protein 1	1613.2	1744.4	0.924788
FASTK	Fas activated serine/threonine kinase	1167.9	784.4	1.48891
SEMA6A-AS1	SEMA6A antisense RNA 1	1345.6	858.1	1.56812
ADCY6	adenylate cyclase 6	335.5	564.1	0.594753
PNKD	PNKD metallo-beta-lactamase domain containing	1109.5	1414.4	0.784432
SAP30BP	SAP30 binding protein	1154.1	1637.3	0.70488
ACP5	acid phosphatase 5, tartrate resistant	3004.8	6484	0.463418
GLG1	golgi glycoprotein 1	936.6	1306.4	0.716932
ZSWIM8	zinc finger SWIM-type containing 8	1024.5	1167.5	0.877516
SEL1L	SEL1L adaptor subunit of SYVN1 ubiquitin ligase	1562.4	2118.2	0.737607
DPY30	dpy-30 histone methyltransferase complex regulatory subunit	1804.6	1231	1.46596
ECHDC1	ethylmalonyl-CoA decarboxylase 1	1449.2	942.1	1.53827
PNISR	PNN interacting serine and arginine rich protein	1178.8	1080.1	1.09138
APOBEC3C	apolipoprotein B mRNA editing enzyme catalytic subunit 3C	653.9	604.3	1.08208
TMEM181	transmembrane protein 181	439.2	525.5	0.835775
ABCF1	ATP binding cassette subfamily F member 1	2557.4	2508.2	1.01962
PWWP3A	PWWP domain containing 3A, DNA repair factor	1145.2	1199.3	0.95489
GTF2IP4	general transcription factor IIi pseudogene 4	929.8	1178.7	0.788835
WDR45	WD repeat domain 45	560.6	499.8	1.12165
LRP10	LDL receptor related protein 10	367.1	802.4	0.457502
RHOB	ras homolog family member B	1414.9	2674.5	0.529033
BIN3	bridging integrator 3	2859.3	2726	1.0489
GSR	glutathione-disulfide reductase	2943	2556.2	1.15132
SLC25A11	solute carrier family 25 member 11	2859.3	2050.5	1.39444
LYPLA2	lysophospholipase 2	1091	1196.7	0.911674
RNF146	ring finger protein 146	416.5	490.3	0.84948
[truncated: 23,884 more rows]
[truncated: 1 more columns]

## Sheet: Supplementary Table S4B
Supplemtary Table S4B: YUSIK Gene expression in response to shLZTR1 compared to control (CT)
The shRNA for LZTR1 and control used in this study are described in Supplementary Table 5. The results of these studies were reported in our 2022 publication (referene 5).
YUSIK melanoma cells were treated with shRNA conntrol or shLZTR1 (2) in three independent cutures.
Gene names may include: AS: antisense; P: psudogenes; DT: Divergent genes; IT: Intronic Transcript
GeneName	Full Name	YUSIK_CT	YUSIK_shLZTR1 (2)	fold CT/shLZTR1	YUSIK_CTa	YUSIK_shLZTR1 (2)	Fold CTa/shLZTR1	YUSIK_CT2	YUSIK_shLZTR1 (2)	Fold CT2/shLZTR1 (2)
ZWINT	ZW10 interacting kinetochore protein	665.2	129.7	5.12876	784.9	127.8	6.14163	749.7	99.5	7.53467
ZNF629	zinc finger protein 629	916.4	93	9.85376	990	89.9	11.0122	796.9	535.4	1.48842
YOD1	YOD1 deubiquitinase	966.1	3792	0.254773	1384.7	4469.7	0.309797	1116	3336.7	0.334462
XRCC2	X-ray repair cross complementing 2	868.1	169.7	5.1155	751.8	158.2	4.75221	818.9	136.8	5.98611
XBP1	X-box binding protein 1	4429.6	2275.1	1.94699	3646.3	2260.3	1.61319	4412.6	3021.8	1.46026
WFS1	wolframin ER transmembrane glycoprotein	642	226.9	2.82944	492.6	163.7	3.00916	465.6	404.3	1.15162
WDR62	WD repeat domain 62	996.8	161.6	6.16832	735.7	160.5	4.5838	905.6	80.2	11.2918
WARS	tryptophanyl-tRNA synthetase	1373.3	5466.5	0.251221	1432.5	5223.9	0.27422	1338.4	4165.9	0.321275
UQCC3	ubiquinol-cytochrome c reductase complex assembly factor 3	243.7	40	6.0925	245.4	50.1	4.8982	219.3	107.9	2.03244
UNG	uracil DNA glycosylase	1088.7	147.7	7.37102	1317.2	184.6	7.13543	1111.5	379.8	2.92654
UHRF1	ubiquitin like with PHD and ring finger domains 1	1952.7	315	6.19905	1765.1	325	5.43108	1861.6	191.6	9.71608
UGT8	UDP glycosyltransferase 8	666.6	51.4	12.9689	589.5	41.8	14.1029	760.9	93.8	8.11194
UBC	ubiquitin C	6938.5	12419.8	0.558664	7912.6	15070.6	0.525035	7887.8	8266.5	0.954189
TYR	tyrosinase	7370.2	4253.9	1.73257	10515.2	4448	2.36403	8151.6	23396.7	0.348408
TYMS	thymidylate synthetase	1243.2	186.1	6.68028	1352.1	207.1	6.52873	1158.7	118	9.81949
TXNIP	thioredoxin interacting protein	230.8	475.7	0.48518	61.2	581.1	0.105318	290.8	553	0.525859
TUBB3	tubulin beta 3 class III	794.6	3631.3	0.21882	454.6	2923.8	0.155483	671.9	869.6	0.772654
TTK	TTK protein kinase	1028.1	235	4.37489	921.6	238.7	3.86091	1058.9	89.9	11.7786
TTF2	transcription termination factor 2	1186.7	190.9	6.21634	1272.5	208.7	6.09727	1323.6	373.2	3.54662
TRPM8	transient receptor potential cation channel subfamily M member 8	200.9	1135.1	0.176989	366.1	1255.2	0.291667	224.7	720.5	0.311867
TROAP	trophinin associated protein	1521	244.8	6.21324	1631.9	230	7.09522	1357.3	118.4	11.4637
TRAF1	TNF receptor associated factor 1	2	26.1	0.0766284	0.9	23.7	0.0379747	2.7	25.4	0.106299
TPX2	TPX2, microtubule nucleation factor	5376.7	1177.5	4.5662	5015.4	1176.7	4.26226	5290.9	584.1	9.05821
TP53	tumor protein p53	1228.3	799.7	1.53595	1322.6	771.2	1.71499	1213.1	683.6	1.77458
TNFSF8	TNF superfamily member 8	0.7	9.8	0.0714286	0.9	8.3	0.108434	1.8	7	0.257143
TNFSF18	TNF superfamily member 18	0.7	15.5	0.0451613	0	14.6	0	1.8	0	#DIV/0!
TNFSF15	TNF superfamily member 15	3.4	33.5	0.101493	5.4	30.8	0.175325	6.7	116.6	0.0574614
TNFRSF13C	TNF receptor superfamily member 13C	60.6	12.2	4.96721	29.5	10.3	2.86408	49.4	12.3	4.01626
TNFAIP8L3	TNF alpha induced protein 8 like 3	0	0.8	0	0.9	1.2	0.75	0	0.4	0
TNF	tumor necrosis factor	0	1.6	0	0	0.8	0	0	3.5	0
TMOD1	tropomodulin 1	67.4	498.6	0.135178	69.7	536.5	0.129916	76	123.7	0.61439
TMEM97	transmembrane protein 97	4778.2	905.8	5.27512	7719.5	923.1	8.36258	4934	3311.2	1.49009
TMEM201	transmembrane protein 201	1734.1	186.1	9.31811	1103.5	176.7	6.24505	1329.5	506.9	2.62281
TK1	thymidine kinase 1	1350.1	146.9	9.19061	1584.5	128.2	12.3596	1225.2	102.2	11.9883
TICRR	TOPBP1 interacting checkpoint and replication regulator	2854.1	351.7	8.11515	2644.7	318.7	8.2984	2888.1	255.2	11.317
TGOLN2	trans-golgi network protein 2	6014.6	1329.3	4.52464	5863.7	1378.3	4.2543	6068.9	2960	2.0503
TGFB2	transforming growth factor beta 2	15	78.3	0.191571	13	69.4	0.18732	9.9	152.2	0.065046
TGFA	transforming growth factor alpha	302.3	64.5	4.68682	145.3	72.6	2.00138	342.9	53.5	6.40935
TFPI	tissue factor pathway inhibitor	28.6	197.5	0.14481	33.1	195.3	0.169483	28.8	229.3	0.1256
TDRD3	tudor domain containing 3	384.7	1325.2	0.290296	379.5	1399.2	0.271226	405.4	2803.9	0.144584
TDP2	tyrosyl-DNA phosphodiesterase 2	486.8	2324.8	0.209394	470.7	2512	0.187381	466.5	684.5	0.681519
TCOF1	treacle ribosome biogenesis factor 1	3240.2	977.6	3.31444	2945.9	1003.9	2.93446	3024.3	1602.8	1.88689
TCF19	transcription factor 19	835.4	185.2	4.5108	994	194.1	5.12107	888.6	136.4	6.51466
TANGO2	transport and golgi organization 2 homolog	1170.4	661.8	1.76851	2209.8	534.1	4.13743	1022	983.6	1.03904
TAF7L	TATA-box binding protein associated factor 7 like	4.1	0.8	5.125	1.8	3.9	0.461538	1.8	12.7	0.141732
TACC3	transforming acidic coiled-coil containing protein 3	1446.1	281.5	5.13712	1454.4	259.2	5.61111	1423.4	130.2	10.9324
STC1	stanniocalcin 1	330.2	2151.8	0.153453	170.7	2033.1	0.0839605	293	1600.6	0.183056
STAT1	signal transducer and activator of transcription 1	1435.2	7070.8	0.202976	1349.4	7421.9	0.181813	1472.4	1757.6	0.837733
SRXN1	sulfiredoxin 1	3130.5	14715.2	0.212739	3703.1	16551.5	0.223732	3470.6	3035	1.14353
SREBF2	sterol regulatory element binding transcription factor 2	11854.9	2610.4	4.54141	12914.5	2202.7	5.86303	10361.9	12008.8	0.862859
SPP1	secreted phosphoprotein 1	663.1	10109.6	0.0655911	1561.7	9913.4	0.157534	674.2	6996.1	0.096368
SPC24	SPC24, NDC80 kinetochore complex component	712.8	79.2	9	832.2	73	11.4	687.7	71.5	9.61818
SPATA18	spermatogenesis associated 18	0	0	#DIV/0!	0	0.4	0	0	0	#DIV/0!
SP110	SP110 nuclear body protein	170.9	968.6	0.17644	162.7	938.8	0.173306	178.9	349.5	0.511874
SOX10	SRY-box 10	8893.3	5266.6	1.68862	8023.9	3801.9	2.1105	6396.9	5345.5	1.19669
SOD3	superoxide dismutase 3	164.1	266.8	0.615067	204.3	141.2	1.44688	88.5	328	0.269817
SOD2	superoxide dismutase 2	1548.9	4573.8	0.338646	2461.9	5260.2	0.468024	1771.3	4000.2	0.442803
SOD1	superoxide dismutase 1	1852.6	3938.1	0.47043	2187.9	4153.7	0.526735	1973.1	2482.9	0.794676
SNX9	sorting nexin 9	2098.4	8674.2	0.241913	2281.3	9090.1	0.250965	2207.7	6527.8	0.3382
SLITRK2	SLIT and NTRK like family member 2	696.5	2413.8	0.288549	385.7	2668.6	0.144533	716	1426.1	0.502069
SLCO2B1	solute carrier organic anion transporter family member 2B1	36.1	1727.5	0.0208973	15.6	1664.7	0.00937106	42.2	326.3	0.129329
SLC7A8	solute carrier family 7 member 8	1096.8	3252.6	0.337207	1344	2687.1	0.500167	898.9	4812.3	0.186792
SLC7A5	solute carrier family 7 member 5	83513	18710.4	4.46345	71746.3	15129	4.7423	66282.3	21100.2	3.14131
SLC7A11	solute carrier family 7 member 11	2875.2	12407.5	0.231731	2916.9	14525.1	0.200818	3386.6	2721.9	1.2442
SLC6A8	solute carrier family 6 member 8	6731.6	2726.3	2.46913	6113.5	2269.4	2.69388	5508.8	4745.6	1.16082
SLC39A14	solute carrier family 39 member 14	4194	1394.6	3.00731	3968.6	1448.5	2.7398	4441.9	2040.4	2.17698
SLC37A4	solute carrier family 37 member 4	1175.8	267.7	4.39223	1258.6	293.9	4.28241	1262.9	699.9	1.8044
SLC29A1	solute carrier family 29 member 1 (Augustine blood group)	3298.7	922.9	3.57428	2785.5	713.2	3.90564	2645.4	1608.5	1.64464
SLC25A23	solute carrier family 25 member 23	835.4	337	2.47893	876.5	307.7	2.84855	709.7	840.2	0.84468
SKP2	S-phase kinase associated protein 2	1555.7	447.2	3.47876	1302.9	516.4	2.52304	1557.8	423.2	3.681
SIVA1	SIVA1 apoptosis inducing factor	361.5	86.5	4.17919	338.4	84.8	3.99057	374.4	150.9	2.48111
SGIP1	SH3 domain GRB2 like endophilin interacting protein 1	3.4	17.1	0.19883	5.8	24.5	0.236735	7.2	73.2	0.0983607
SERTM2	serine rich and transmembrane domain containing 2	481.4	116.7	4.12511	1766.4	143.2	12.3352	497.5	2387.3	0.208394
SERPINH1	serpin family H member 1	5442	1839.3	2.95873	3555.6	1532.9	2.31953	4464.8	2587.7	1.72539
SDC1	syndecan 1	362.9	35.9	10.1086	236.9	22.9	10.345	291.2	87.7	3.32041
SCARA3	scavenger receptor class A member 3	271.7	31	8.76452	444.3	28.4	15.6444	228.8	100.9	2.26759
SAMD9	sterile alpha motif domain containing 9	175	1614.9	0.108366	115.3	1751.8	0.065818	164	339.9	0.482495
S100A6	S100 calcium binding protein A6	9.5	395.8	0.024002	2.7	456	0.00592105	13.5	298.2	0.0452716
S100A4	S100 calcium binding protein A4	6.8	45.7	0.148796	7.6	69	0.110145	10.8	9.6	1.125
S100A1	S100 calcium binding protein A1	183.8	1790.3	0.102664	157.8	1418.1	0.111276	158.2	946.3	0.167177
RUNX2	runt related transcription factor 2	43.6	215.4	0.202414	36.2	206.3	0.175473	39.6	109.6	0.361314
RUBCN	RUN and cysteine rich domain containing beclin 1 interacting protein	716.3	2099.6	0.34116	730.8	2052.8	0.356002	664.7	712.6	0.932781
RSAD2	radical S-adenosyl methionine domain containing 2	0	90.6	0	1.8	108.5	0.0165899	0.9	15.8	0.056962
RRM2	ribonucleotide reductase regulatory subunit M2	5173.1	971.1	5.32705	4910.3	995.6	4.932	5501.7	427.1	12.8815
RPS6KA2	ribosomal protein S6 kinase A2	90.6	392.5	0.230828	77.8	381.5	0.203932	79.6	605.6	0.13144
RNASE4	ribonuclease A family member 4	132.8	15.5	8.56774	154.2	28.8	5.35417	139.8	135.1	1.03479
RIT1	Ras like without CAAX 1	765.3	2124.9	0.360158	992.7	2379	0.417276	785.6	1210.3	0.649095
RIPK4	receptor interacting serine/threonine kinase 4	1641.5	784.2	2.09322	2178.5	721.5	3.0194	1651.3	2586.4	0.638455
RFC3	replication factor C subunit 3	1737.5	465.1	3.73576	2258.1	549.1	4.11237	2003.6	381.9	5.2464
RELB	RELB proto-oncogene, NF-kB subunit	68.8	173.8	0.395857	74.2	138.1	0.537292	63.4	184.6	0.343445
REEP4	receptor accessory protein 4	1467.2	220.3	6.66001	1309.2	179.5	7.29359	1190.1	489.8	2.42977
RECQL4	RecQ like helicase 4	690.4	85.7	8.05601	409.9	71	5.77324	516	66.7	7.73613
RBL1	RB transcriptional corepressor like 1	1783.8	563.9	3.16333	1480.3	586.6	2.52353	1819.8	493.3	3.68903
RB1CC1	RB1 inducible coiled-coil 1	840.2	3625.6	0.231741	655.2	3900.5	0.167978	905.2	1485.3	0.609439
RASGRP3	RAS guanyl releasing protein 3	219.9	1163.6	0.188982	617.3	1248.9	0.494275	235.1	2235.6	0.105162
RASGRF1	Ras protein specific guanine nucleotide releasing factor 1	8.9	137.9	0.0645395	4.9	114.8	0.0426829	9	17.5	0.514286
RARB	retinoic acid receptor beta	183.1	970.2	0.188724	188.6	1031.5	0.182841	196.4	467.9	0.419748
RAF1	Raf-1 proto-oncogene, serine/threonine kinase	1776.3	891.9	1.99159	1881.3	961.3	1.95704	1856.7	1305.5	1.42221
RAD51C	RAD51 paralog C	298.9	127.3	2.348	394.2	126.2	3.12361	328.5	182	1.80495
PTPN23	protein tyrosine phosphatase, non-receptor type 23	2694.1	1037.2	2.59747	2105.6	752.2	2.79926	2005	1724.3	1.16279
PTPMT1	protein tyrosine phosphatase, mitochondrial 1	407.1	135.5	3.00443	396.5	126.6	3.13191	349.2	339.9	1.02736
PTK7	protein tyrosine kinase 7 (inactive)	1092.1	270.1	4.04332	764.8	267.1	2.86335	1016.6	731.9	1.38899
PTGFRN	prostaglandin F2 receptor inhibitor	3048.8	586.7	5.19652	2510.6	591.3	4.2459	3016.2	1389.7	2.1704
PRIM1	DNA primase subunit 1	530.4	135.5	3.91439	569.9	152.3	3.74196	594.2	119.7	4.96408
PRDX1	peroxiredoxin 1	2837.8	11048.8	0.256842	3595.8	12516.8	0.287278	3367.2	4001.9	0.8414
PPP1R26	protein phosphatase 1 regulatory subunit 26	1002.9	507.6	1.97577	1023.5	451.7	2.26588	924.5	712.6	1.29736
POLQ	DNA polymerase theta	1672.2	194.2	8.61071	1083	192.9	5.61431	1693.5	157.4	10.7592
POLE2	DNA polymerase epsilon 2, accessory subunit	342.5	94.7	3.61668	322.7	90.7	3.55788	317.3	86.8	3.65553
POLE	DNA polymerase epsilon, catalytic subunit	4934.8	669.9	7.36647	4169.3	686.4	6.07416	4790.6	876.2	5.46747
POLD1	DNA polymerase delta 1, catalytic subunit	819.1	216.2	3.78862	626.6	200.8	3.12052	577.1	156.1	3.69699
POLA2	DNA polymerase alpha 2, accessory subunit	1199.7	204	5.88088	1209.5	227.2	5.3235	1162.7	192.1	6.05258
PNRC1	proline rich nuclear receptor coactivator 1	472.5	2336.3	0.202243	474.7	1967.6	0.241258	422	2498.7	0.168888
PLXND1	plexin D1	4477.9	842.1	5.31754	2930.7	700.2	4.18552	3428.8	2120.7	1.61682
PLOD1	procollagen-lysine,2-oxoglutarate 5-dioxygenase 1	4704.7	1855.6	2.53541	3553.8	1492.7	2.38079	3917.8	6800.5	0.576105
PLK4	polo like kinase 4	778.9	137.9	5.6483	801	111.6	7.17742	857.5	71.9	11.9263
PLK1	polo like kinase 1	2533.4	385.2	6.57684	2669.7	283.6	9.41361	2101.2	138.6	15.1602
PKMYT1	protein kinase, membrane associated tyrosine/threonine 1	1450.2	214.6	6.75769	801.4	131.8	6.08042	880.5	77.2	11.4054
PIMREG	PICALM interacting mitotic regulator	460.9	47.3	9.74419	551.1	46.2	11.9286	429.2	33.8	12.6982
PIGM	phosphatidylinositol glycan anchor biosynthesis class M	834.7	264.4	3.15696	935	229.6	4.0723	825.6	1355.9	0.608894
PIF1	PIF1 5'-to-3' DNA helicase	369.7	40	9.2425	330.8	44.6	7.41704	369.4	25	14.776
PDIA4	protein disulfide isomerase family A member 4	11083.5	2788.3	3.975	9358.9	2851.6	3.28198	11388.9	8887.4	1.28147
PCNA	proliferating cell nuclear antigen	3596.9	992.3	3.62481	4410.6	1018.5	4.33049	3852.2	1035.3	3.72085
PCLAF	PCNA clamp associated factor	1029.4	155	6.64129	1556.3	236.3	6.58612	1339.8	199.1	6.72928
PARP9	poly(ADP-ribose) polymerase family member 9	286	1419.1	0.201536	345.1	1561.3	0.221034	304.7	595.5	0.511671
PAK4	p21 (RAC1) activated kinase 4	616.2	111.8	5.51163	565	93.1	6.06874	502.5	359.1	1.39933
OTUD7A	OTU deubiquitinase 7A	58.6	58.8	0.996599	35.8	54	0.662963	58	48.2	1.20332
ORAI3	ORAI calcium release-activated calcium modulator 3	386	54.7	7.05667	536.4	66.3	8.0905	328.1	385.9	0.85022
OASL	2'-5'-oligoadenylate synthetase like	2	211.3	0.00946522	0.4	215.4	0.00185701	2.2	15.8	0.139241
OAS2	2'-5'-oligoadenylate synthetase 2	4.8	677.3	0.00708696	6.3	751.5	0.00838323	7.6	56.6	0.134276
OAS1	2'-5'-oligoadenylate synthetase 1	10.2	359	0.0284123	25	429.2	0.0582479	12.6	107.9	0.116775
NUP210	nucleoporin 210	7317.1	857.6	8.53207	7182.2	831.9	8.63349	6867.5	4557.1	1.50699
NRM	nurim	843.6	131.4	6.42009	616.8	114.4	5.39161	647.6	206.1	3.14216
NQO1	NAD(P)H quinone dehydrogenase 1	14157.6	55559.2	0.25482	15092.6	61007.2	0.24739	16080.7	12765.7	1.25968
NOX5	NADPH oxidase 5	4.8	82.4	0.0582524	17	106.1	0.160226	2.7	464	0.00581897
NOX4	NADPH oxidase 4	153.2	1290.9	0.118677	467.5	1354.2	0.345222	188.3	4611.5	0.0408327
NOTCH1	notch 1	2901.8	395.8	7.33148	956.5	307.3	3.11259	2075.1	500.8	4.14357
NOSTRIN	nitric oxide synthase trafficking	114.4	13.9	8.23022	91.2	17.8	5.1236	125.4	12.7	9.87402
NMRAL2P	NmrA like redox sensor 2, pseudogene	247.8	1471.3	0.168422	226.2	1461.1	0.154815	246.7	389.4	0.633539
NLRX1	NLR family member X1	296.9	93	3.19247	252.1	82	3.07439	220.2	169.3	1.30065
NID1	nidogen 1	3896.5	621	6.27456	3329	633.5	5.25493	3658.5	4822.8	0.758584
NFKB2	nuclear factor kappa B subunit 2	313.9	834.8	0.376018	259.7	696.6	0.372811	249.9	353.4	0.707131
NFKB1	nuclear factor kappa B subunit 1	795.2	369.7	2.15093	846.1	361.3	2.34182	842.7	588.5	1.43195
NFIC	nuclear factor I C	3466.2	1477	2.34678	2481.5	1071.8	2.31526	2320.5	1466	1.58288
NFE2L2/NRF2	nuclear factor, erythroid 2 like 2	2131.1	3749.6	0.568354	2165.1	3738	0.579213	2096.2	2371.5	0.883913
NEU1	neuraminidase 1	5155.4	914.8	5.63555	5207.6	911.2	5.7151	4998.7	8796.2	0.568279
NEIL3	nei like DNA glycosylase 3	320.7	69.4	4.62104	362.5	64.7	5.60278	350.1	44.7	7.83221
NDRG1	N-myc downstream regulated 1	165.4	679.7	0.243343	90.3	666.7	0.135443	125.8	268.8	0.468006
NCAPH	non-SMC condensin I complex subunit H	1085.3	214.6	5.05732	1195.2	251.7	4.74851	1073.7	139	7.72446
NCAPG2	non-SMC condensin II complex subunit G2	4171.6	812.8	5.13238	4294.9	945.9	4.54054	4542.5	768.3	5.9124
MYOF	myoferlin	1022.6	9181.8	0.111372	795.1	9845.1	0.080761	1114.2	1101.1	1.0119
MYBL2	MYB proto-oncogene like 2	4616.8	355	13.0051	3930.1	312.8	12.5643	3889.9	314.4	12.3725
MYB	MYB proto-oncogene, transcription factor	121.9	18.8	6.48404	146.6	19.7	7.44162	99.3	36.4	2.72802
MVP	major vault protein	220.6	1658.1	0.133044	320.5	1616.9	0.198219	187	1011.7	0.184837
MSRB2	methionine sulfoxide reductase B2	204.9	50.6	4.04941	299.5	45.4	6.59692	210.3	241.6	0.870447
MMS22L	MMS22 like, DNA repair protein	1898.2	460.2	4.12473	2044.4	502.6	4.06765	2156.4	603.8	3.57138
MMP1	matrix metallopeptidase 1	0.7	58.8	0.0119048	0	54.8	0	0.9	7.9	0.113924
MDC1	mediator of DNA damage checkpoint 1	2807.1	1017.6	2.75855	2365.8	901	2.62575	2449.9	941.5	2.60212
MCM10	minichromosome maintenance 10 replication initiation factor	881.7	162.4	5.42919	917.6	174	5.27356	1023.8	80.7	12.6865
MCL1	MCL1, BCL2 family apoptosis regulator	2659.4	4401.6	0.604189	3201.6	4765.2	0.671871	3011.7	3488.8	0.863248
MCAM	melanoma cell adhesion molecule	20426.2	3455	5.91207	24997.2	3363.6	7.43168	19723.4	21327.3	0.924796
MAP3K14	mitogen-activated protein kinase kinase kinase 14	291.4	621.8	0.468639	240.9	552.3	0.436176	235.1	279.8	0.840243
MAP2	microtubule associated protein 2	166.8	1106.5	0.150746	62.1	1229.2	0.0505207	172.6	110.9	1.55636
MAP1B	microtubule associated protein 1B	1140.4	8596.7	0.132656	1069.1	8806.9	0.121393	1160	1355.5	0.855773
MAD2L1	mitotic arrest deficient 2 like 1	749.6	144.4	5.19114	889.9	176.3	5.04765	876	120.2	7.28785
LMNB2	lamin B2	2206	740.9	2.97746	1922.8	636.7	3.01995	1863.4	475.4	3.91965
LMNB1	lamin B1	2747.2	585.9	4.68885	2551.7	585	4.36188	2792	343.8	8.121
LIG1	DNA ligase 1	1280	380.3	3.36576	1513.4	364.9	4.14744	1247.7	419.2	2.97638
LAMB3	laminin subunit beta 3	36.1	377	0.095756	43.4	374.7	0.115826	37.3	232.4	0.160499
KYNU	kynureninase	64	1223.2	0.0523218	46	1439.4	0.0319578	76.4	449	0.170156
KLHDC8B	kelch domain containing 8B	288.7	1339.1	0.215593	382.6	1357.4	0.281862	293	827	0.354293
KIFC1	kinesin family member C1	2417.7	341.1	7.08795	2090.9	295.5	7.0758	2293.1	189	12.1328
KIF7	kinesin family member 7	192	18	10.6667	117.6	16.6	7.08434	168.1	13.6	12.3603
KIF4A	kinesin family member 4A	1583	364.8	4.33936	1449.9	402	3.60672	1744.3	145.1	12.0214
KIF2C	kinesin family member 2C	1362.4	294.6	4.62458	1385.6	301.4	4.59721	1464.3	114.9	12.7441
KIF22	kinesin family member 22	1281.4	294.6	4.34963	1261.3	243.8	5.1735	1170.4	226.7	5.16277
KIF18B	kinesin family member 18B	1886	244	7.72951	1628.7	205.9	7.91015	1590.1	110.5	14.39
KIF11	kinesin family member 11	1963.6	395.8	4.96109	1655.1	362.5	4.56579	2063.4	201.3	10.2504
KDELC2	KDEL motif containing 2	1341.3	259.5	5.16879	1542.5	244.6	6.30621	1602.7	994.1	1.61221
KATNB1	katanin regulatory subunit B1	803.4	119.1	6.74559	646.8	100.6	6.42942	656.2	374.9	1.75033
JUN	Jun proto-oncogene, AP-1 transcription factor subunit	348.6	1707.1	0.204206	338.4	1474.5	0.229502	317.8	345.6	0.91956
ITGAX	integrin subunit alpha X	234.9	1374.2	0.170936	277.6	1281.6	0.216604	233.3	1583.5	0.147332
ITGA9	integrin subunit alpha 9	1525.1	359	4.24819	1619.3	347.1	4.66523	1597.3	914.7	1.74626
ITGA7	integrin subunit alpha 7	2496.7	648.7	3.84877	7158.1	693.9	10.3158	2594.6	6320.4	0.410512
ITGA11	integrin subunit alpha 11	34	218.7	0.155464	32.6	225.2	0.14476	30.6	61	0.501639
ISG15	ISG15 ubiquitin-like modifier	53.8	265.2	0.202866	69.7	226.4	0.307862	49.4	67.5	0.731852
IRF9/ISGF3	interferon regulatory factor 9	125.3	978.4	0.128066	133.6	820.9	0.162748	111.5	385.5	0.289235
IRF7	interferon regulatory factor 7	139.6	419.4	0.332856	77.8	253.2	0.307267	91.2	109.2	0.835165
IRF1	interferon regulatory factor 1	96.7	355.8	0.271782	94.3	343.6	0.274447	95.7	104.4	0.916667
IQGAP3	IQ motif containing GTPase activating protein 3	1933.6	296.2	6.52802	2390.4	288	8.3	1916	164.9	11.6192
INCENP	inner centromere protein	3055	755.6	4.04314	2711.3	665.5	4.07408	2583.4	547.7	4.71682
IL6	interleukin 6	2	16.3	0.122699	4	14.2	0.28169	2.7	11.8	0.228814
IL33	interleukin 33	1.4	13.1	0.10687	4	17.8	0.224719	4.5	100	0.045
IL1R1	interleukin 1 receptor type 1	2.7	16.3	0.165644	2.2	10.7	0.205607	5.8	39	0.148718
IL1A	interleukin 1 alpha	38.1	9.8	3.88776	29.1	9.5	3.06316	49.4	1.3	38
IKBKG/nemo	inhibitor of nuclear factor kappa B kinase subunit gamma	117.1	106.1	1.10368	115.3	84	1.37262	106.5	87.3	1.21993
IFITM3	interferon induced transmembrane protein 3	2377.5	6241.7	0.380906	1615.3	4371.5	0.369507	1640.9	2283.8	0.718495
IFITM2	interferon induced transmembrane protein 2	1420.9	2569.6	0.552965	1083.4	1770.8	0.611814	928.6	1307.2	0.710373
IFITM10	interferon induced transmembrane protein 10	65.4	284.8	0.229635	55.9	191.7	0.291601	44.9	157.9	0.284357
IFITM1	interferon induced transmembrane protein 1	7.5	336.2	0.0223081	7.6	286.4	0.0265363	7.6	32	0.2375
IFIT5	interferon induced protein with tetratricopeptide repeats 5	268.9	1002.1	0.268336	300.4	1022.9	0.293675	337.1	296.9	1.1354
IFIT3	interferon induced protein with tetratricopeptide repeats 3	158	878.8	0.179791	185.9	900.6	0.206418	170.8	239.9	0.711963
IFIT2	interferon induced protein with tetratricopeptide repeats 2	34	395.8	0.085902	25.9	467.4	0.0554129	29.2	58.3	0.500858
IFIT1	interferon induced protein with tetratricopeptide repeats 1	41.5	1014.3	0.0409149	42.9	1102.9	0.0388975	53.9	111.4	0.483842
IFIH1	interferon induced with helicase C domain 1	94	680.6	0.138113	78.2	671.4	0.116473	84.9	290.7	0.292054
IFI6	interferon alpha inducible protein 6	202.2	2751.6	0.0734845	334.3	2343.1	0.142674	160	1279.6	0.125039
IFI44L	interferon induced protein 44 like	2.7	111	0.0243243	0	147.1	0	1.3	10.5	0.12381
IFI44	interferon induced protein 44	9.5	288.1	0.0329747	7.6	281.6	0.0269886	12.6	48.2	0.261411
IFI35	interferon induced protein 35	184.5	482.3	0.382542	216.3	447.3	0.483568	175.7	360.5	0.487379
IFI27L2	interferon alpha inducible protein 27 like 2	53.1	111	0.478378	58.6	90.7	0.646086	39.1	103.9	0.376323
IFI27	interferon alpha inducible protein 27	2	60.4	0.0331126	3.6	90.3	0.0398671	1.8	10.1	0.178218
IFI16	interferon gamma inducible protein 16	1309.3	4395.1	0.2979	1121	4656.3	0.240749	1292.2	3080.6	0.419464
HSP90AA1	heat shock protein 90 alpha family class A member 1	13377.3	30284.8	0.441717	9249.9	31294.3	0.295578	13788.5	9039.2	1.52541
HR	HR, lysine demethylase and nuclear receptor corepressor	2743.1	428.4	6.40313	2165.5	320.3	6.76085	2077.8	893.3	2.32598
HMGB2	high mobility group box 2	1402.5	261.9	5.3551	1424.5	278.9	5.10757	1448.6	150.4	9.63165
HJURP	Holliday junction recognition protein	2011.2	310.9	6.46896	1913.9	358.6	5.33714	1965.4	160.5	12.2455
HIST4H4	histone cluster 4 H4	1226.2	272.5	4.49982	1030.7	254.8	4.04513	1097.5	351.7	3.12056
HIST2H3D	histone cluster 2 H3 family member d	1128.2	132.2	8.53404	845.2	102.2	8.27006	947.9	75.9	12.4888
HIST2H2BF	histone cluster 2 H2B family member f	2804.4	263.6	10.6388	2451.6	228.8	10.715	2130.8	176.7	12.0589
HIST2H2AC	histone cluster 2 H2A family member c	3238.8	695.2	4.6588	2099.8	512	4.10117	2347	569.2	4.12333
HIST2H2AB	histone cluster 2 H2A family member b	1432.5	128.9	11.1133	1151.8	118.7	9.70345	1292.6	201.7	6.40853
HIST1H4K	histone cluster 1 H4 family member k	37.4	22	1.7	16.5	13.8	1.19565	22.9	17.5	1.30857
HIST1H4J	histone cluster 1 H4 family member j	492.3	120	4.1025	1039.6	226.8	4.58377	1090.4	222.3	4.90508
HIST1H4H	histone cluster 1 H4 family member h	1311.3	374.6	3.50053	1599.2	446.1	3.58485	1668.8	330.6	5.04779
HIST1H4E	histone cluster 1 H4 family member e	5585	1660.6	3.36324	4780.7	1433.9	3.33405	4872.9	2986.3	1.63175
HIST1H4C	histone cluster 1 H4 family member c	2886.1	425.1	6.78923	3758.5	613	6.13132	4161.4	588.9	7.06639
HIST1H4B	histone cluster 1 H4 family member b	2015.3	192.6	10.4637	2606.2	265.9	9.80143	2845.4	263.1	10.8149
HIST1H3H	histone cluster 1 H3 family member h	2131.7	236.6	9.00972	1273.4	157.4	8.09022	1526.3	126.3	12.0847
HIST1H3E	histone cluster 1 H3 family member e	228.1	94.7	2.40866	233.3	74.2	3.1442	177.1	140.3	1.2623
HIST1H3D	histone cluster 1 H3 family member d	1266.4	145.3	8.71576	991.8	132.9	7.46275	1048.6	112.3	9.33749
HIST1H3C	histone cluster 1 H3 family member c	474.6	34.3	13.8367	316.9	17	18.6412	265.2	11.4	23.2632
HIST1H3B	histone cluster 1 H3 family member b	7824.3	642.2	12.1836	5416.3	574	9.43606	6797	476.7	14.2584
HIST1H3A	histone cluster 1 H3 family member a	1679	180.3	9.31226	1205.9	160.2	7.52747	1389.7	156.1	8.90263
HIST1H2BO	histone cluster 1 H2B family member o	1696	182	9.31868	1330.2	170.4	7.80634	1459.3	118.4	12.3252
HIST1H2BN	histone cluster 1 H2B family member n	1740.9	521.4	3.3389	1498.7	426.8	3.51148	1507.9	454.7	3.31625
HIST1H2BM	histone cluster 1 H2B family member m	527.7	31.8	16.5943	456.8	31.2	14.641	472.8	19.7	24
HIST1H2BL	histone cluster 1 H2B family member l	1379.4	150.1	9.18987	1121.9	135.3	8.29194	1057.5	152.6	6.92988
HIST1H2BK	histone cluster 1 H2B family member k	5137.7	1435.4	3.57928	4089.7	1386.2	2.9503	4414.9	1520.8	2.90301
HIST1H2BJ	histone cluster 1 H2B family member j	3110.1	370.5	8.39433	2495.8	312	7.99936	3053.1	196	15.577
HIST1H2BG	histone cluster 1 H2B family member g	1243.2	172.2	7.21951	1114.7	164.1	6.79281	1276.4	107.4	11.8845
HIST1H2BF	histone cluster 1 H2B family member f	2075.9	253.8	8.17928	1551	171.2	9.05958	1489.9	192.1	7.75586
HIST1H2BD	histone cluster 1 H2B family member d	4320	914.8	4.72234	3802.8	860.3	4.42032	4192.9	606.5	6.91327
HIST1H2BC	histone cluster 1 H2B family member c	4098.7	1007.8	4.06698	3240	850.9	3.80773	3463.4	710	4.87803
HIST1H2BB	histone cluster 1 H2B family member b	103.5	4.9	21.1224	83.1	5.9	14.0847	99.8	7.5	13.3067
HIST1H2AM	histone cluster 1 H2A family member m	3371.6	437.4	7.70828	1954.1	301.4	6.48341	2422.5	320.6	7.55614
HIST1H2AL	histone cluster 1 H2A family member l	332.3	22	15.1045	195.8	26.8	7.30597	221.1	14.5	15.2483
HIST1H2AK	histone cluster 1 H2A family member k	418	116.7	3.58183	348.2	77.3	4.50453	302.5	75	4.03333
HIST1H2AJ	histone cluster 1 H2A family member j	1736.2	128.9	13.4694	1003.9	88	11.408	1111.5	64.5	17.2326
HIST1H2AI	histone cluster 1 H2A family member i	2595.4	281.5	9.21989	1937.1	246.9	7.84569	2253.5	260	8.66731
HIST1H2AH	histone cluster 1 H2A family member h	2480.3	299.5	8.28147	1675.7	239.4	6.99958	1926.8	228.9	8.41765
HIST1H2AG	histone cluster 1 H2A family member g	5158.8	492.1	10.4832	2638	313.6	8.41199	3675.6	234.2	15.6943
HIST1H2AE	histone cluster 1 H2A family member e	3710.6	530.4	6.99585	2786.4	446.5	6.24054	3056.7	565.2	5.40817
HIST1H2AC	histone cluster 1 H2A family member c	2801.7	969.4	2.89014	1976.5	769.6	2.56822	2262.5	793.3	2.85201
HIST1H2AB	histone cluster 1 H2A family member b	1314.7	104.4	12.5929	1167.5	104.9	11.1296	1288.6	118	10.9203
HIST1H1E	histone cluster 1 H1 family member e	10953.5	3308.9	3.31031	9194.5	3083.2	2.98213	9804.2	2157.9	4.5434
HIST1H1C	histone cluster 1 H1 family member c	11825	3066.6	3.85606	12006.3	3617.7	3.31877	13918	3115.2	4.46777
HELZ2	helicase with zinc finger 2	503.8	2448	0.205801	358.5	1882.8	0.190408	358.7	798.1	0.449442
HELLS	helicase, lymphoid specific	1329	356.6	3.72686	1267.6	405.1	3.1291	1440	281.5	5.11545
HAS2	hyaluronan synthase 2	819.1	182.8	4.48085	1218	208.3	5.84734	835.5	718.3	1.16316
H2AFX	H2A histone family member X	4364.9	643	6.78834	2490.5	426	5.84624	2406.8	261.8	9.19328
GTSE1	G2 and S-phase expressed 1	2353	345.2	6.81634	2625.9	320.3	8.19825	2254.4	201.7	11.177
GOLPH3L	golgi phosphoprotein 3 like	192.7	67.7	2.84638	189.1	60	3.15167	182.9	136.4	1.34091
GOLGB1	golgin B1	628.4	2349.3	0.267484	400	2407	0.166182	652.6	653	0.999387
GOLGA8A	golgin A8 family member A	87.1	286.4	0.30412	41.1	271	0.151661	76	181.1	0.419658
GOLGA4	golgin A4	669.3	3057.6	0.218897	464.8	3020.4	0.153887	706.1	407.4	1.73319
GLMP	glycosylated lysosomal membrane protein	6487.8	2138	3.03452	7190.3	1731.3	4.15312	5179.9	16761.9	0.309028
GINS2	GINS complex subunit 2	872.8	151	5.78013	935	174	5.37356	941.1	105.2	8.94582
FTL	ferritin light chain	8168.1	47923	0.170442	7993.5	38061.8	0.210014	6251.3	16725.5	0.373759
FOXO6	forkhead box O6	4.1	20.4	0.20098	1.3	15.4	0.0844156	0.9	6.6	0.136364
FOXM1	forkhead box M1	4002	526.3	7.60403	4530.9	476.9	9.50073	3575.3	356.5	10.0289
FEN1	flap structure-specific endonuclease 1	2182.8	587.5	3.7154	2855.6	675.3	4.22864	2339.8	374.9	6.24113
FANCI	Fanconi anemia complementation group I	3277.6	685.5	4.78133	3990.5	804.3	4.96146	3839.2	726.6	5.28379
FANCG	Fanconi anemia complementation group G	585.5	107.7	5.4364	555.1	86.8	6.39516	567.6	93	6.10323
FANCD2	Fanconi anemia complementation group D2	2033	446.4	4.55421	2299.6	491.5	4.67874	2257.6	335.9	6.72105
FANCA	Fanconi anemia complementation group A	1653.8	300.3	5.50716	1406.6	290.3	4.84533	1707.4	250.4	6.81869
FABP3	fatty acid binding protein 3	249.2	1043.7	0.238766	305.7	864.3	0.353697	219.8	655.6	0.335265
EZH2	enhancer of zeste 2 polycomb repressive complex 2 subunit	1717.1	441.5	3.88924	1482.1	467	3.17366	1790.6	557.8	3.21011
ESPL1	extra spindle pole bodies like 1, separase	3138	538.6	5.82622	2648.2	473.8	5.58928	2909.3	222.3	13.0873
ERCC6L	ERCC excision repair 6 like, spindle assembly checkpoint helicase	723.7	173	4.18324	616.8	187.4	3.29136	792.4	103.9	7.62656
ERBB3	erb-b2 receptor tyrosine kinase 3	10791.5	2283.2	4.72648	7049.9	2285.9	3.08408	10444.6	9210.2	1.13403
ERBB2	erb-b2 receptor tyrosine kinase 2	1392.3	770.3	1.80748	1064.7	710	1.49958	1211.7	963	1.25826
ELL2	elongation factor for RNA polymerase II 2	542	2879.7	0.188214	498.4	3039.8	0.163958	596	959	0.621481
EIF5B	eukaryotic translation initiation factor 5B	620.9	2265.3	0.274092	387.1	2050.4	0.188792	578.9	467	1.23961
EIF4EBP2	eukaryotic translation initiation factor 4E binding protein 2	2698.9	621.8	4.34046	2823.5	609.1	4.63553	2590.6	3849.3	0.673005
EIF2S3	eukaryotic translation initiation factor 2 subunit gamma	8600.5	15359	0.559965	9722.3	16728.2	0.581192	9688.2	15021.4	0.64496
EIF2AK2	eukaryotic translation initiation factor 2 alpha kinase 2	1365.1	3531.7	0.386528	1218.9	3436.6	0.354682	1307.4	1112.1	1.17561
EGR2	early growth response 2	21.1	80.8	0.261139	17.4	73.8	0.235772	21.1	40.3	0.523573
EDNRB	endothelin receptor type B	2892.9	8999	0.321469	3274	10365.4	0.315859	3272	16112.5	0.203072
E2F8	E2F transcription factor 8	501.8	52.2	9.61303	449.2	47.7	9.41719	453.5	79.4	5.71159
E2F7	E2F transcription factor 7	1835.6	516.5	3.55392	1580.9	514.4	3.07329	1886.8	373.6	5.05032
E2F2	E2F transcription factor 2	708.8	51.4	13.7899	740.6	45	16.4578	695.7	62.3	11.1669
E2F1	E2F transcription factor 1	1385.5	298.7	4.63843	1454.4	258.4	5.62848	1223.8	198.6	6.16213
DTX3L	deltex E3 ubiquitin ligase 3L	431	1189.8	0.362246	576.1	1290.7	0.446347	515.1	914.7	0.563135
DTL	denticleless E3 ubiquitin protein ligase homolog	2542.3	523.9	4.85264	2611.6	568.8	4.59142	2755.1	216.2	12.7433
DST	dystonin	5745	14665.4	0.391738	2624.6	15145.2	0.173296	6105.7	4170.7	1.46395
DNMT1	DNA methyltransferase 1	2340.1	647.9	3.61182	2184.3	584.6	3.7364	2343.9	708.6	3.30779
DNAJB4	DnaJ heat shock protein family (Hsp40) member B4	356.8	1639.4	0.217641	405.8	1792.1	0.226438	382.5	767.4	0.498436
DIAPH3	diaphanous related formin 3	962.7	179.5	5.36323	787.5	157.4	5.00318	971.7	102.6	9.47076
DHX58	DExH-box helicase 58	34.7	194.2	0.178682	25.5	174	0.146552	32.4	90.3	0.358804
DDX60L	DExD/H-box 60 like	328.2	2091.4	0.156928	333.9	2317.5	0.144078	340.2	1140.1	0.298395
DDX60	DExD/H-box helicase 60	103.5	534.5	0.193639	96.5	663.1	0.145529	104.3	251.3	0.415042
DDX58	DExD/H-box helicase 58	70.8	225.2	0.314387	42.5	214.2	0.198413	59.8	92.1	0.649294
DDX54	DEAD-box helicase 54	2033	412.9	4.92371	1483.5	345.2	4.29751	1499.8	1120.4	1.33863
DDX12P	DEAD/H-box helicase 12, pseudogene	1156.1	211.3	5.47137	789.8	210.3	3.75559	1130.8	207.9	5.43915
DDX11	DEAD/H-box helicase 11	1406.6	242.4	5.80281	1185.8	235.5	5.03524	1485.9	243.4	6.10477
DDIT4	DNA damage inducible transcript 4	468.4	778.5	0.60167	302.1	769.2	0.392746	485.8	524.5	0.926215
DDIAS	DNA damage induced apoptosis suppressor	522.2	145.3	3.59394	462.2	131.4	3.5175	557.8	52.6	10.6046
DCLRE1B	DNA cross-link repair 1B	321.4	104.4	3.07854	327.6	95.5	3.43037	314.2	104.8	2.99809
CYSLTR2	cysteinyl leukotriene receptor 2	52.4	848.7	0.0617415	32.2	883.2	0.0364583	50.3	451.2	0.11148
CYLD	CYLD lysine 63 deubiquitinase	386	173	2.23121	481.4	185.8	2.59096	484.5	495.5	0.9778
CXCL8	C-X-C motif chemokine ligand 8	162	879.7	0.184154	103.2	1024.8	0.100703	173	1555.9	0.11119
CTTNBP2	cortactin binding protein 2	167.5	1040.4	0.160996	89.4	1092.7	0.0818157	189.7	168.4	1.12648
CSNK1A1	casein kinase 1 alpha 1	3328	7878.6	0.42241	3202	8300	0.385783	3513.3	3780.5	0.929322
CREBRF	CREB3 regulatory factor	191.3	962.9	0.198671	257.9	1104.1	0.233584	237.8	988.4	0.240591
CPEB2	cytoplasmic polyadenylation element binding protein 2	1429.8	5529.3	0.258586	1351.2	5434.6	0.248629	1327.2	4824.6	0.27509
COL4A1	collagen type IV alpha 1 chain	4.1	15.5	0.264516	2.2	17	0.129412	4	4.8	0.833333
CNTN1	contactin 1	153.2	609.6	0.251312	127.4	695.4	0.183204	147.9	1454.6	0.101677
CLDN1	claudin 1	1418.9	269.3	5.26885	1930.4	243.4	7.93098	1388.8	4501.8	0.308499
CKS1B	CDC28 protein kinase regulatory subunit 1B	678.1	200.7	3.37867	748.7	223.3	3.35289	645.4	103.5	6.23575
CIT	citron rho-interacting serine/threonine kinase	3719.5	924.5	4.02326	3738.4	893.9	4.18212	3502.5	545.5	6.42071
CIP2A	cell proliferation regulating inhibitor of protein phosphatase 2A	1098.2	233.4	4.70523	935.5	275.3	3.39811	1263.4	178.5	7.07787
CHEK2	checkpoint kinase 2	446.6	111	4.02342	495.7	127.4	3.89089	472.4	144.3	3.27374
CHAF1A	chromatin assembly factor 1 subunit A	1315.4	301.9	4.35707	1352.1	288	4.69479	1253.1	210.5	5.95297
CENPM	centromere protein M	1061.4	190.9	5.55998	999.9	139.6	7.16261	901.6	121.5	7.42058
CENPI	centromere protein I	1186.7	233.4	5.0844	1733.8	243	7.13498	1449.5	266.2	5.44515
CDKN3	cyclin dependent kinase inhibitor 3	529.7	195	2.71641	693.2	225.6	3.0727	549.7	102.2	5.37867
CDKN2C	cyclin dependent kinase inhibitor 2C	584.2	159.9	3.65353	562.7	167.6	3.3574	503.4	90.8	5.54405
CDKN2A	cyclin dependent kinase inhibitor 2A	473.2	164.8	2.87136	334.3	130.2	2.56759	347.9	200	1.7395
CDKN1C	cyclin dependent kinase inhibitor 1C	12.3	190.9	0.0644316	26.8	130.6	0.205207	21.1	43.4	0.486175
CDKN1A	cyclin dependent kinase inhibitor 1A	4877.6	9317.3	0.523499	4884.8	8261.7	0.591258	4276.5	8949.7	0.477837
CDK2	cyclin dependent kinase 2	16832.6	4866.7	3.45873	27060.9	4943.5	5.47404	17597.1	12418.8	1.41697
CDK19	cyclin dependent kinase 19	494.3	102.8	4.80837	569.9	119.1	4.78505	571.7	446	1.28184
CDK1	cyclin dependent kinase 1	1220.8	292.1	4.17939	1813.3	379.1	4.78317	1494	227.2	6.5757
CDCA5	cell division cycle associated 5	1400.5	266	5.26504	1395.9	261.5	5.33805	1422.5	100	14.225
CDCA3	cell division cycle associated 3	769.4	112.6	6.83304	902.4	124.7	7.23657	741.1	63.1	11.7448
CDCA2	cell division cycle associated 2	1286.8	226.9	5.67122	1006.6	243.4	4.13558	1444.5	99.1	14.5762
CDC45	cell division cycle 45	1327.7	213.8	6.21001	1407.5	193.7	7.26639	1419.8	132.9	10.6832
CDC25A	cell division cycle 25A	1134.3	195	5.81692	1344.9	220.9	6.08828	1245	157.9	7.88474
CDC20	cell division cycle 20	1229.6	165.7	7.42064	1465.6	153.1	9.57283	1191	59.6	19.9832
CD99L2	CD99 molecule like 2	3020.9	555.7	5.43621	3279.8	583.4	5.62187	3009	2682.4	1.12176
CD200	CD200 molecule	364.9	1431.3	0.254943	303.5	1431.5	0.212015	374.8	669.2	0.560072
CCND3	cyclin D3	1318.8	499.4	2.64077	1224.2	423.7	2.88931	1046.8	516.1	2.02829
CCND1	cyclin D1	4170.2	13002.4	0.320725	5925.4	12519.6	0.47329	4049.5	17839.8	0.226992
CCNA2	cyclin A2	1531.9	242.4	6.31972	1559.5	277.7	5.61577	1595.5	130.7	12.2073
CCL20	C-C motif chemokine ligand 20	0.7	4.9	0.142857	0	1.6	0	0	43.4	0
CCDC80	coiled-coil domain containing 80	22.5	309.3	0.0727449	17.4	329.8	0.0527592	24.3	67.5	0.36
CASP7	caspase 7	309.1	1044.5	0.295931	295.4	1092.3	0.270439	313.7	398.2	0.787795
CASP4	caspase 4	81.7	285.6	0.286064	86.7	273	0.317582	60.2	118.8	0.506734
CASP1	caspase 1	2.7	54.7	0.0493601	3.6	71.8	0.0501393	4.5	14.5	0.310345
C2	complement C2	327.5	1092.6	0.299744	659.7	1151.1	0.573104	366.7	1382.2	0.265302
C1S	complement C1s	124.6	962.1	0.129508	196.2	987.7	0.198643	137.1	1183.6	0.115833
C1R	complement C1r	68.8	417	0.164988	139.5	391.3	0.356504	87.2	361.8	0.241017
C1QTNF3	C1q and TNF related 3	10.2	33.5	0.304478	8.5	29.2	0.291096	8.1	94.7	0.0855333
BUB1B	BUB1 mitotic checkpoint serine/threonine kinase B	2800.3	487.2	5.74774	2218.3	480.1	4.6205	2945.7	284.2	10.3649
BRIP1	BRCA1 interacting protein C-terminal helicase 1	1124.1	203.2	5.53199	876.5	197.6	4.43573	1186.5	163.6	7.25244
BOD1L1	biorientation of chromosomes in cell division 1 like 1	539.9	1949.5	0.276943	261.5	2016.5	0.12968	565.9	411.3	1.37588
BLM	Bloom syndrome RecQ like helicase	1694.6	363.1	4.66703	1375.3	366.5	3.75252	1717.8	283.7	6.05499
BIRC5	baculoviral IAP repeat containing 5	2152.8	224.4	9.59358	2840.9	209.5	13.5604	2143.9	193.8	11.0624
BDNF	brain derived neurotrophic factor	3.4	89.8	0.0378619	3.6	91.5	0.0393443	4	18	0.222222
BCL6	B cell CLL/lymphoma 6	155.9	643	0.242457	171.2	524.2	0.326593	120.9	620.1	0.194969
BCL2A1	BCL2 related protein A1	36.1	190.9	0.189104	126.9	193.7	0.655137	50.8	413.1	0.122973
BAX	BCL2 associated X, apoptosis regulator	926	346	2.6763	1197.4	329.4	3.63509	840.5	516.6	1.62698
AURKB	aurora kinase B	1937.7	235.8	8.21756	1695.3	199.2	8.51054	1614	144.3	11.185
AURKA	aurora kinase A	1926.8	468.4	4.11358	2333.1	464.7	5.02066	1909.7	328.9	5.80632
ATP6V1E1	ATPase H+ transporting V1 subunit E1	2007.8	6018.1	0.333627	2702.3	6334.4	0.426607	2143	3297.7	0.649847
ATP6V1A	ATPase H+ transporting V1 subunit A	3340.2	9546.6	0.349884	5890.1	11778	0.500093	3996	7539.9	0.529981
ATG9A	autophagy related 9A	2619.9	1029	2.54606	2286.7	955	2.39445	2281.8	3027.5	0.753691
ATF3	activating transcription factor 3	254	807.9	0.314395	312	912.4	0.341955	237.8	246.9	0.963143
ATAD2	ATPase family, AAA domain containing 2	3292.6	510.8	6.44597	2383.2	510	4.67294	3396.9	413.5	8.21499
ASF1B	anti-silencing function 1B histone chaperone	627.1	54.7	11.4644	645.4	47.7	13.5304	628.8	50.9	12.3536
ASF1A	anti-silencing function 1A histone chaperone	418	1539.8	0.271464	359.4	1580.6	0.227382	413	506.5	0.8154
ARRDC4	arrestin domain containing 4	279.1	967.8	0.288386	138.6	1097.8	0.126253	301.1	517.9	0.581386
ARRDC3	arrestin domain containing 3	623.7	4850.4	0.128587	321.8	5083.5	0.0633028	654.4	1225.2	0.534117
ARNT2	aryl hydrocarbon receptor nuclear translocator 2	1177.2	192.6	6.11215	1450.4	211.4	6.86093	1213.1	996.3	1.21761
ARMC9	armadillo repeat containing 9	750.3	2970.3	0.252601	1002.5	3018.1	0.332163	775.3	2053.1	0.377624
ARHGAP11A	Rho GTPase activating protein 11A	2564.1	474.9	5.39924	2417.2	551.1	4.38614	2880.9	281.5	10.2341
ARAF	A-Raf proto-oncogene, serine/threonine kinase	977	386.8	2.52585	895.7	333.3	2.68737	771.7	839.8	0.918909
APOL6	apolipoprotein L6	211.7	1326.8	0.159557	336.1	1491.9	0.225283	233.3	416.2	0.560548
ANXA1	annexin A1	100.8	1267.3	0.0795392	26.8	1456.4	0.0184015	116	168	0.690476
AIFM1	apoptosis inducing factor mitochondria associated 1	2043.9	4009.9	0.509713	2427	4362.8	0.556294	2182.5	5593.7	0.390171
ABCA13	ATP binding cassette subfamily A member 13	47.7	408.8	0.116683	43.4	595.6	0.0728677	52.6	264.9	0.198565
A2M	alpha-2-macroglobulin	7257.9	83858.6	0.0865493	12043.8	90672.7	0.132827	7884.2	54126.3	0.145663
ZNF695	zinc finger protein 695	169.5	31	5.46774	105.5	26.8	3.93657	163.6	13.2	12.3939
ZNF48	zinc finger protein 48	105.5	20.4	5.17157	126.5	19.7	6.42132	97.1	81.1	1.19729
ZNF35	zinc finger protein 35	322.7	58.8	5.4881	296.3	60.4	4.90563	378	278.9	1.35532
TMPO-AS1	TMPO Antisense RNA 1	391.5	51.4	7.61673	352.2	44.2	7.96833	351.5	96.9	3.62745
TM7SF2	transmembrane 7 superfamily member 2	122.6	23.7	5.173	173.9	23.3	7.46352	79.6	233.7	0.340608
SUV39H1	suppressor of variegation 3-9 homolog 1	535.1	76.7	6.97653	545.3	96.6	5.64493	513.3	101.3	5.06713
SPC25	SPC25, NDC80 kinetochore complex component	527.7	69.4	7.60375	466.2	78.5	5.93885	489	43.9	11.139
SLC25A10	solute carrier family 25 member 10	405.1	64.5	6.28062	313.8	65.9	4.76176	315.5	79.8	3.95363
SGO1	shugoshin 1	529	88.1	6.00454	367.8	74.2	4.95687	505.6	46	10.9913
RAD54L	RAD54 like	693.1	81.6	8.49387	624	108.5	5.75115	726.8	52.6	13.8175
PSRC1	proline and serine rich coiled-coil 1	516.8	74.3	6.95559	492.6	63.5	7.75748	475.5	68.8	6.91134
KIF24	kinesin family member 24	427.6	83.2	5.13942	408.1	65.5	6.23053	435.1	95.2	4.57038
HASPIN	histone H3 associated protein kinase	529.7	93	5.6957	496.6	73.4	6.76567	487.2	43	11.3302
ESCO2	establishment of sister chromatid cohesion N-acetyltransferase 2	695.1	90.6	7.67219	782.6	99	7.90505	790.1	77.2	10.2345
ARHGAP11B	Rho GTPase activating protein 11B	582.1	78.3	7.43423	394.2	83.6	4.71531	563.6	63.6	8.86164
VEGFA	vascular endothelial growth factor A	972.3	1450.9	0.670136	699	1288.7	0.542407	949.2	1362.9	0.696456
PPP6R1	protein phosphatase 6 regulatory subunit 1	2414.3	780.9	3.09169	2082.8	595.3	3.49874	1933.5	1822.5	1.06091
PPP3R1	protein phosphatase 3 regulatory subunit B, alpha	1924.1	4054.8	0.474524	2172.7	4366.4	0.497595	2100.7	2036.5	1.03152
PPP2R5A	protein phosphatase 2 regulatory subunit B'alpha	1252.1	2801.4	0.446955	1341.8	3060.3	0.438454	1274.2	2335.5	0.545579
PPP1R12B	protein phosphatase 1 regulatory subunit 12B	794.6	1988.6	0.399578	766.5	2024.8	0.378556	830.6	1415.5	0.586789
PPP1CB	protein phosphatase 1 catalytic subunit beta	3126.5	6587.7	0.474597	3688.8	7126.1	0.517646	3426.1	4287.4	0.799109
MITF	melanogenesis associated transcription factor	9706.9	7636.3	1.27115	9922.6	8088.2	1.2268	9983.1	12076.3	0.826669
ZNF850	zinc finger protein 850	1018.6	284.8	3.57654	796.5	350.3	2.27377	1071.5	330.2	3.245
SLC39A8	solute carrier family 39 member 8	917.1	239.1	3.83563	1054.4	266.3	3.95944	955.1	681.9	1.40065
SLC38A8	solute carrier family 38 member 8	19.7	102	0.193137	30.8	80.5	0.382609	19.8	82.9	0.238842
RPGR	retinitis pigmentosa GTPase regulator	136.9	355.8	0.384767	97.9	321.5	0.30451	153.3	121.5	1.26173
RAB26	RAB26, member RAS oncogene family	245.1	80	3.06375	211.4	89.5	2.36201	213.9	122.3	1.74898
MDM2	MDM2 proto-oncogene	9461.1	14480.2	0.653382	10005.7	15470.2	0.646773	10187.6	15656	0.650715
FGFR3	fibroblast growth factor receptor 3	216.5	80	2.70625	114	51.3	2.22222	171.2	160.5	1.06667
FGFR1	fibroblast growth factor receptor 1	1452.9	501	2.9	809	436.3	1.85423	1274.2	633.7	2.01073
PRKCB	protein kinase C beta	2	8.2	0.243902	4.5	7.9	0.56962	0	83.8	0
KLHL38	kelch like family member 38	10.9	54.7	0.199269	17.4	60.4	0.288079	14.8	53.9	0.274583
KLF4	Kruppel like factor 4	19.7	133.8	0.147235	21.9	141.6	0.154661	21.6	37.3	0.579088
CYP4F11	cytochrome P450 family 4 subfamily F member 11	2	199.9	0.010005	0	215.4	0	2.7	0.4	6.75
COL1A2	collagen type I alpha 2 chain	1.4	40.8	0.0343137	1.8	20.9	0.0861244	3.6	4.8	0.75
COL13A1	collagen type XIII alpha 1 chain	3.4	40.8	0.0833333	0.9	32.3	0.0278638	4.9	3.1	1.58065
CLSTN2	calsyntenin 2	5.4	79.2	0.0681818	3.1	85.6	0.036215	4	4.8	0.833333
CHRNA6	cholinergic receptor nicotinic alpha 6 subunit	1.4	105.3	0.0132953	2.2	126.2	0.0174326	2.7	57	0.0473684
CDC25C	cell division cycle 25C	291.4	68.5	4.25401	376.3	82.4	4.56675	316	35.1	9.00285
CCL5	C-C motif chemokine ligand 5	1.4	50.6	0.027668	1.3	44.2	0.0294118	0.9	5.7	0.157895
BST2	bone marrow stromal cell antigen 2	87.1	889.5	0.0979202	164.9	869	0.189758	72.8	416.2	0.174916
BNIP3	BCL2 interacting protein 3	714.2	1451.7	0.491975	396	1484.8	0.266703	765.9	813.9	0.941025
ATP8B4	ATPase phospholipid transporting 8B4 (putative)	4.1	53.9	0.0760668	4	47.7	0.0838574	5.4	20.6	0.262136
AFF2	AF4/FMR2 family member 2	6.8	107.7	0.0631383	5.4	98.2	0.0549898	11.2	60.5	0.185124
ADRA2A	adrenoceptor alpha 2A	28.6	409.6	0.0698242	11.6	336.5	0.0344725	27.9	44.3	0.629797
ACAN	aggrecan	11.6	297	0.0390572	3.6	269.4	0.013363	11.2	4.4	2.54545
TERT	telomerase reverse transcriptase	44.9	13.1	3.42748	19.2	5.5	3.49091	31.9	3.9	8.17949
SQSTM1	sequestosome 1	12460.9	41998.7	0.296697	11142.3	37796.7	0.294796	11073.4	9929.8	1.11517
RGS20	regulator of G protein signaling 20	324.1	903.3	0.358796	409.4	938.4	0.436275	349.2	587.2	0.594687
RGS16	regulator of G protein signaling 16	3.4	46.5	0.0731183	1.8	72.6	0.0247934	2.7	45.2	0.0597345
RGS14	regulator of G protein signaling 14	128.7	727.9	0.17681	142.1	585.4	0.24274	99.3	261.4	0.379878
RGS10	regulator of G protein signaling 10	123.9	313.3	0.395468	129.6	301.8	0.429423	97.5	330.6	0.294918
POLA1	DNA polymerase alpha 1, catalytic subunit	2720.7	815.2	3.33746	2323.8	874.9	2.65607	2896.7	853.4	3.39431
CRADD	CASP2 and RIPK1 domain containing adaptor with death domain	79.7	119.1	0.669186	86.7	127.4	0.680534	102	157	0.649682
CCND2	cyclin D2	12.9	126.5	0.101976	23.7	119.1	0.198992	23.8	215.3	0.110543
TMEM173	transmembrane protein 173, STING	1395.1	1428	0.976961	1134.8	1250.5	0.907477	1190.1	1255.9	0.947607
SCG2	secretogranin II	83.7	861.7	0.0971336	88.1	884.4	0.0996156	79.6	289	0.275433
CENPA	centromere protein A	599.8	121.6	4.93257	624.4	88.8	7.03153	541.6	44.7	12.1163
TP63	tumor protein p63	21.8	0.8	27.25	21.5	2.8	7.67857	26.1	4.8	5.4375
STAG3	stromal antigen 3	836.1	200.7	4.16592	728.1	210.6	3.45726	783.4	201.7	3.88399
RPSAP52	ribosomal protein SA pseudogene 52	41.5	3.3	12.5758	20.1	10.7	1.8785	28.8	28.9	0.99654
PMCH	pro-melanin concentrating hormone	12.9	0.8	16.125	10.7	2	5.35	10.8	4.4	2.45455
KLHL10	kelch like family member 10	19.7	0.8	24.625	8.5	7.1	1.19718	13.9	11.4	1.2193
IL7R	interleukin 7 receptor	67.4	297	0.226936	34	323.9	0.104971	84	275.8	0.304569
IL31RA	interleukin 31 receptor A	0.7	6.5	0.107692	0	4.3	0	0.4	1.8	0.222222
BARD1	BRCA1 associated RING domain 1	1004.3	202.4	4.96196	1076.3	230.8	4.66334	1043.2	263.1	3.96503
IL2RB	interleukin 2 receptor subunit beta	107.6	279.1	0.385525	39.8	223.7	0.177917	87.6	103.9	0.843118
IL24	interleukin 24	37.4	505.1	0.0740447	20.1	582.2	0.0345242	38.2	73.7	0.518318
IL23A	interleukin 23 subunit alpha	14.3	40	0.3575	13.9	39.8	0.349246	12.6	11.8	1.0678
IL20	interleukin 20	5.4	30.2	0.178808	2.2	19.7	0.111675	3.6	9.2	0.391304
IL18BP	interleukin 18 binding protein	168.9	40	4.2225	107.3	46.5	2.30753	142	94.3	1.50583
GPR3	G protein-coupled receptor 3	591	158.3	3.73342	611.4	125.8	4.8601	419.8	160.1	2.62211
BRCA2	BRCA2, DNA repair associated	1064.2	444.7	2.39307	587.3	529	1.11021	1189.2	123.7	9.61358
LUZP4	leucine zipper protein 4	0	15.5	0	0	9.1	0	0.4	5.7	0.0701754
E2F4	E2F transcription factor 4	1125.4	530.4	2.12179	886.3	450.1	1.96912	893	654.3	1.36482
CDC6	cell division cycle 6	2285.6	514.1	4.44583	2292.5	510.4	4.49158	2423.4	255.7	9.47751
PTX3	pentraxin 3	0	0.8	0	0	0.4	0	0	0.9	0
ZZZ3	zinc finger ZZ-type containing 3	906.9	847	1.07072	863.1	938	0.920149	964.5	943.7	1.02204
ZZEF1	zinc finger ZZ-type and EF-hand domain containing 1	2207.3	1392.9	1.58468	2088.2	1375.5	1.51814	2176.7	2478.9	0.878091
ZYX	zyxin	1239.1	661	1.87458	1294.4	480.9	2.69162	898.9	1032.7	0.870437
ZYG11B	zyg-11 family member B, cell cycle regulator	915.1	808.7	1.13157	1291.7	1005.9	1.28412	1049.9	1066	0.984897
ZYG11A	zyg-11 family member A, cell cycle regulator	2.7	0	#DIV/0!	0	2.8	0	1.8	0	#DIV/0!
ZXDC	ZXD family zinc finger C	1006.3	859.3	1.17107	917.2	908.1	1.01002	944.7	916.5	1.03077
ZXDB	zinc finger, X-linked, duplicated B	296.9	222.8	1.33259	363.4	261.1	1.3918	300.7	275.4	1.09187
ZXDA	zinc finger, X-linked, duplicated A	85.8	74.3	1.15478	126.5	96.6	1.30952	99.8	112.3	0.888691
ZWILCH	zwilch kinetochore protein	724.4	301.9	2.39947	957.8	340	2.81706	844.5	360.9	2.33998
ZW10	zw10 kinetochore protein	673.4	302.7	2.22464	686.5	356.6	1.92513	738.4	354.3	2.08411
ZUFSP	Zinc finger-containing ubiquitin peptidase 1	263.5	225.2	1.17007	311.5	257.2	1.21112	332.1	350.8	0.946693
ZSWIM9	zinc finger SWIM-type containing 9	111.7	84	1.32976	73.3	51.7	1.41779	77.3	56.1	1.3779
ZSWIM8-AS1	ZSWIM8-Antisense1	6.1	4.1	1.4878	7.6	8.7	0.873563	7.2	7.5	0.96
ZSWIM8	zinc finger SWIM-type containing 8	688.3	425.1	1.61915	743.3	383.4	1.93871	593.3	639.4	0.927901
ZSWIM7	zinc finger SWIM-type containing 7	148.4	244	0.608197	182.8	275.7	0.66304	160.9	234.2	0.68702
ZSWIM6	zinc finger SWIM-type containing 6	938.2	1293.4	0.725375	966.3	1264.7	0.764055	983.4	1582.2	0.62154
ZSWIM5	zinc finger SWIM-type containing 5	68.1	66.1	1.03026	61.7	74.6	0.827078	63.4	89	0.71236
ZSWIM4	zinc finger SWIM-type containing 4	128.7	235	0.54766	115.8	161.3	0.717917	122.2	228.5	0.534792
ZSWIM3	zinc finger SWIM-type containing 3	34.7	33.5	1.03582	54.5	40.6	1.34236	39.1	53.5	0.730841
ZSWIM2	zinc finger SWIM-type containing 2	0	0	#DIV/0!	0	0	#DIV/0!	0	0	#DIV/0!
ZSWIM1	zinc finger SWIM-type containing 1	275.7	142	1.94155	251.2	119.9	2.09508	217.5	249.1	0.873143
ZSCAN9	zinc finger and SCAN domain containing 9	138.9	75.9	1.83004	122	100.2	1.21756	139.8	85.9	1.62747
ZSCAN5B	zinc finger and SCAN domain containing 5B	0	0	#DIV/0!	0	0	#DIV/0!	0.4	0	#DIV/0!
ZSCAN5A	zinc finger and SCAN domain containing 5A	118.5	77.5	1.52903	125.1	73.8	1.69512	119.6	78.5	1.52357
ZSCAN4	zinc finger and SCAN domain containing 4	0	0	#DIV/0!	0.9	0.4	2.25	0.4	0	#DIV/0!
ZSCAN32	zinc finger and SCAN domain containing 32	318.6	278.3	1.14481	317.8	316.4	1.00442	322.3	343.8	0.937464
ZSCAN31	zinc finger and SCAN domain containing 31	127.3	37.5	3.39467	97.9	57.2	1.71154	107.4	114.9	0.934726
ZSCAN30	zinc finger and SCAN domain containing 30	28.6	19.6	1.45918	34.9	28.8	1.21181	36.9	67.1	0.549925
ZSCAN29	zinc finger and SCAN domain containing 29	275.7	231.7	1.1899	202.9	286.8	0.707462	300.7	336.8	0.892815
ZSCAN26	zinc finger and SCAN domain containing 26	251.9	106.9	2.35641	242.3	101.8	2.38016	264.7	197.3	1.34161
ZSCAN25	zinc finger and SCAN domain containing 25	670	371.3	1.80447	616.8	355.8	1.73356	675.5	435	1.55287
ZSCAN23	zinc finger and SCAN domain containing 23	19.7	0.8	24.625	15.6	0.8	19.5	24.7	21.9	1.12785
ZSCAN22	zinc finger and SCAN domain containing 22	243.1	223.6	1.08721	306.2	185.8	1.64801	231.5	258.3	0.896245
ZSCAN21	zinc finger and SCAN domain containing 21	130	73.4	1.77112	139.9	66.3	2.11011	111.5	120.2	0.927621
ZSCAN20	zinc finger and SCAN domain containing 20	106.2	114.2	0.929947	135.4	118.7	1.14069	123.6	142.5	0.867368
ZSCAN2	zinc finger and SCAN domain containing 2	117.8	128.9	0.913887	173.9	136.1	1.27774	123.6	224.1	0.551539
ZSCAN18	zinc finger and SCAN domain containing 18	106.9	51.4	2.07977	39.8	55.2	0.721014	80.9	70.6	1.14589
ZSCAN16-AS1	ZSCAN16 Antisense RNA 1	149.8	109.3	1.37054	122.5	125.4	0.976874	132.1	195.1	0.677089
ZSCAN16	zinc finger and SCAN domain containing 16	87.1	42.4	2.05425	60.8	47.7	1.27463	100.2	90.8	1.10352
ZSCAN12P1		6.8	12.2	0.557377	4.9	8.7	0.563218	7.2	8.3	0.86747
ZSCAN12	zinc finger and SCAN domain containing 12	0.7	0.8	0.875	1.3	1.2	1.08333	1.8	0.4	4.5
ZSCAN10	zinc finger and SCAN domain containing 10	0	0	#DIV/0!	0	1.6	0	0	0	#DIV/0!
ZSCAN1	zinc finger and SCAN domain containing 1	0.7	0	#DIV/0!	0	0	#DIV/0!	0	0	#DIV/0!
ZRSR2	zinc finger CCCH-type, RNA binding motif and serine/arginine rich 2	153.9	208.9	0.736716	148.8	180.7	0.823464	128.5	191.2	0.672071
ZRANB3	zinc finger RANBP2-type containing 3	111.7	109.3	1.02196	110.4	93.9	1.17572	122.7	82.4	1.48908
ZRANB2-AS2		2.7	4.9	0.55102	3.1	2.4	1.29167	4.9	7	0.7
ZRANB2-AS1		36.8	30.2	1.21854	27.3	19.7	1.38579	40.5	71.5	0.566434
ZRANB2	zinc finger RANBP2-type containing 2	1240.5	1202	1.03203	1324.8	1314	1.00822	1318.7	1626	0.811009
ZRANB1	zinc finger RANBP2-type containing 1	684.9	800.5	0.85559	759.8	810.6	0.93733	776.6	789.3	0.98391
ZPR1	ZPR1 zinc finger	654.3	586.7	1.11522	674.5	584.2	1.15457	666.1	744.2	0.895055
ZPLD1	zona pellucida like domain containing 1	0.7	1.6	0.4375	4	5.5	0.727273	1.3	22.8	0.0570175
ZPBP2	zona pellucida binding protein 2	0	0	#DIV/0!	0	0	#DIV/0!	0	0	#DIV/0!
ZPBP	zona pellucida binding protein	0	0	#DIV/0!	0	0	#DIV/0!	0	0	#DIV/0!
ZP4	zona pellucida glycoprotein 4	0	0	#DIV/0!	0	0	#DIV/0!	0	0	#DIV/0!
ZP3	zona pellucida glycoprotein 3	5.4	13.1	0.412214	7.6	11.8	0.644068	6.7	4.4	1.52273
ZP2	zona pellucida glycoprotein 2	0	0	#DIV/0!	0	0	#DIV/0!	0.4	0	#DIV/0!
ZP1	zona pellucida glycoprotein 1	6.8	2.4	2.83333	8.5	3.9	2.17949	8.1	2.6	3.11538
ZNRF4	zinc and ring finger 4	0	0	#DIV/0!	0	0	#DIV/0!	0	0	#DIV/0!
ZNRF3-AS1		51.7	38.4	1.34635	22.8	26.8	0.850746	52.1	14.5	3.5931
ZNRF3	zinc and ring finger 3	881	408	2.15931	662.4	401.6	1.6494	809	357.8	2.26104
ZNRF2P2		2	3.3	0.606061	1.8	0.8	2.25	2.7	4.8	0.5625
ZNRF2P1		190	68.5	2.77372	107.3	51.7	2.07544	109.7	79.8	1.37469
ZNRF2	zinc and ring finger 2	413.3	536.9	0.76979	400.5	524.6	0.763439	366.7	260	1.41038
ZNRF1	zinc and ring finger 1	368.3	319.1	1.15418	279.8	274.5	1.01931	329	235	1.4
ZNRD1ASP		47.7	12.2	3.90984	50.1	18.5	2.70811	51.7	44.7	1.1566
ZNRD1	zinc ribbon domain containing 1	190.6	173	1.10173	246.7	203.2	1.21407	222.5	279.8	0.795211
ZNHIT6	zinc finger HIT-type containing 6	394.9	397.4	0.993709	300.8	374	0.804278	373	326.3	1.14312
ZNHIT3	zinc finger HIT-type containing 3	326.1	251.3	1.29765	312.9	264.3	1.18388	340.7	238.6	1.42791
ZNHIT2	zinc finger HIT-type containing 2	68.1	82.4	0.826456	61.2	63.5	0.96378	58	41.2	1.40777
ZNHIT1	zinc finger HIT-type containing 1	673.4	1171.8	0.574671	664.2	1001.2	0.663404	586.5	832.7	0.704335
ZNFX1	zinc finger NFX1-type containing 1	1544.2	2192.6	0.704278	1720.4	2277.3	0.755456	1589.7	2542.1	0.625349
ZNF99	zinc finger protein 99	0	0	#DIV/0!	0	0	#DIV/0!	0	0	#DIV/0!
ZNF98	zinc finger protein 98	0	0	#DIV/0!	0	0	#DIV/0!	0	0	#DIV/0!
ZNF93	zinc finger protein 93	11.6	0.8	14.5	9.4	5.1	1.84314	20.7	3.1	6.67742
ZNF92	zinc finger protein 92	463	339.5	1.36377	360.7	339.2	1.06338	489.9	265.7	1.84381
ZNF91	zinc finger protein 91	394.2	523.9	0.752434	165.4	491.1	0.336795	405.8	334.2	1.21424
ZNF90	zinc finger protein 90	134.1	43.2	3.10417	59	35.1	1.68091	126.3	31.6	3.99684
ZNF891	zinc finger protein 891	157.3	137.9	1.14068	176.5	155.8	1.13286	200	159.6	1.25313
ZNF890P		0.7	0.8	0.875	0.4	0.8	0.5	0.4	3.9	0.102564
ZNF888	zinc finger protein 888	64	53	1.20755	27.3	54.4	0.501838	78.2	39.5	1.97975
ZNF883	zinc finger protein 883	0.7	0	#DIV/0!	1.3	1.6	0.8125	0.4	1.3	0.307692
ZNF880	zinc finger protein 880	326.8	354.2	0.922643	251.6	370.4	0.679266	316.4	318.4	0.993719
ZNF879	zinc finger protein 879	30	19.6	1.53061	9.8	17.8	0.550562	23.8	29.4	0.809524
ZNF878	zinc finger protein 878	15	11.4	1.31579	13.4	17.8	0.752809	22.5	10.1	2.22772
ZNF876P		4.8	1.6	3	4.9	2	2.45	4.9	3.5	1.4
ZNF865	zinc finger protein 865	405.1	270.9	1.49539	253	144.4	1.75208	257.1	197.3	1.30309
ZNF862	zinc finger protein 862	108.3	102	1.06176	153.3	101.8	1.50589	96.2	181.5	0.530028
ZNF860	zinc finger protein 860	2	5.7	0.350877	7.6	3.6	2.11111	3.1	7	0.442857
ZNF853	zinc finger protein 853	2.7	3.3	0.818182	3.1	2.4	1.29167	2.2	1.8	1.22222
ZNF852	zinc finger protein 852	170.9	74.3	2.30013	214.5	80.9	2.65142	192.8	172.8	1.11574
ZNF85	zinc finger protein 85	117.1	34.3	3.41399	38.9	31.2	1.24679	104.3	25.9	4.02703
ZNF846	zinc finger protein 846	7.5	22	0.340909	15.2	17.8	0.853933	13.5	34.2	0.394737
ZNF845	zinc finger protein 845	396.9	378.6	1.04834	353.5	390.5	0.90525	452.6	329.3	1.37443
ZNF844	zinc finger protein 844	11.6	32.6	0.355828	6.3	40.6	0.155172	18.9	18.4	1.02717
ZNF843	zinc finger protein 843	0.7	2.4	0.291667	0	1.2	0	0.9	0.9	1
ZNF841	zinc finger protein 841	992.7	940.9	1.05505	653	917.5	0.711717	960.9	1045	0.919522
ZNF84	zinc finger protein 84	989.3	950.7	1.0406	791.1	1065.1	0.742747	1076.4	1296.7	0.830107
ZNF839	zinc finger protein 839	348.6	218.7	1.59396	319.6	230	1.38957	291.2	253.5	1.14872
ZNF837	zinc finger protein 837	25.9	19.6	1.32143	19.7	17	1.15882	17.1	14.5	1.17931
ZNF836	zinc finger protein 836	38.1	16.3	2.33742	27.7	18.5	1.4973	24.3	23.2	1.04741
ZNF835	zinc finger protein 835	0	0	#DIV/0!	0	0	#DIV/0!	0	0	#DIV/0!
ZNF833P		20.4	5.7	3.57895	24.1	9.1	2.64835	27	15.8	1.70886
ZNF831	zinc finger protein 831	0	0	#DIV/0!	0	0	#DIV/0!	0	0	#DIV/0!
ZNF830	zinc finger protein 830	175.7	163.2	1.07659	181	202.8	0.892505	165.4	199.1	0.830738
ZNF83	zinc finger protein 83	315.2	448.8	0.702317	221.2	450.1	0.491446	308.8	486.8	0.634347
ZNF829	zinc finger protein 829	34.7	38.4	0.903646	7.6	31.6	0.240506	36.4	11.4	3.19298
ZNF827	zinc finger protein 827	794.6	748.3	1.06187	692.8	734.1	0.943741	663.4	948.5	0.69942
ZNF823	zinc finger protein 823	76.9	93.8	0.819829	97.9	120.3	0.813799	85.4	74.5	1.14631
ZNF821	zinc finger protein 821	114.4	75.9	1.50725	92.5	75.3	1.22842	123.6	145.6	0.848901
ZNF818P		35.4	32.6	1.08589	13.4	29.6	0.452703	35.1	25.4	1.38189
ZNF816-ZNF321P	ZNF816-ZNF321 protein	0	0	#DIV/0!	0	0	#DIV/0!	0	0	#DIV/0!
ZNF816	zinc finger protein 816	126	93	1.35484	61.2	127.4	0.480377	133.9	130.7	1.02448
ZNF815P		14.3	26.1	0.547893	18.8	28.8	0.652778	25.6	65.3	0.392037
ZNF814	zinc finger protein 814	1301.1	828.3	1.57081	1142.4	965.3	1.18347	1529.5	909.5	1.68169
ZNF813	zinc finger protein 813	82.4	71.8	1.14763	67.9	76.9	0.882965	87.2	70.6	1.23513
ZNF81	zinc finger protein 81	321.4	355.8	0.903316	288.3	398.4	0.723645	368.5	316.6	1.16393
ZNF808	zinc finger protein 808	663.8	701	0.946933	581.5	811.8	0.716309	736.2	560.9	1.31253
ZNF806	zinc finger protein 806	0	0	#DIV/0!	0	0	#DIV/0!	0	0	#DIV/0!
ZNF805	zinc finger protein 805	676.8	762.2	0.887956	1029.8	841	1.22449	770.3	743.3	1.03632
ZNF804B	zinc finger protein 804B	0	0	#DIV/0!	0	0	#DIV/0!	0	0	#DIV/0!
ZNF804A	zinc finger protein 804A	0.7	7.3	0.0958904	0.9	4.3	0.209302	0	1.3	0
ZNF800	zinc finger protein 800	822.5	852.7	0.964583	747.3	874.9	0.854155	879.6	884.9	0.994011
ZNF80	zinc finger protein 80	0	0	#DIV/0!	0	0	#DIV/0!	0.4	0	#DIV/0!
ZNF8	zinc finger protein 8	403.1	332.1	1.21379	400.9	317.2	1.26387	412.6	396	1.04192
ZNF799	zinc finger protein 799	17.7	8.2	2.15854	21.5	17.8	1.20787	25.6	18.9	1.3545
ZNF793	zinc finger protein 793	0.7	0.8	0.875	1.8	0.8	2.25	3.6	1.3	2.76923
ZNF792	zinc finger protein 792	43.6	35.1	1.24217	50.1	37.1	1.3504	54.8	41.2	1.3301
ZNF791	zinc finger protein 791	296.9	399	0.74411	268.2	426	0.629577	302.5	509.1	0.594186
ZNF790-AS1	ZNF790-Antisense1	42.2	40.8	1.03431	28.6	39.8	0.718593	52.1	49.6	1.0504
ZNF790	zinc finger protein 790	63.3	38.4	1.64844	34	48.5	0.701031	76.9	61.4	1.25244
ZNF79	zinc finger protein 79	301.6	187.7	1.60682	320.5	190.5	1.68241	334.4	355.6	0.940382
ZNF789	zinc finger protein 789	284.6	115.1	2.47263	438	132.9	3.29571	296.2	236.8	1.25084
ZNF788P	zinc finger protein 788	11.6	4.9	2.36735	10.3	8.7	1.18391	15.7	2.6	6.03846
ZNF787	zinc finger protein 787	782.3	523.9	1.49322	616.8	365.7	1.68663	567.6	261.4	2.17138
ZNF786	zinc finger protein 786	224	124	1.80645	226.2	123.1	1.83753	215.7	182	1.18516
ZNF785	zinc finger protein 785	199.5	102	1.95588	193.1	108.9	1.77319	179.3	254.8	0.703689
ZNF784	zinc finger protein 784	41.5	29.4	1.41156	25	17.8	1.40449	27	23.2	1.16379
ZNF783	zinc finger family member 783	318	228.5	1.39168	288.3	235.9	1.22213	302.9	331.1	0.914829
ZNF782	zinc finger protein 782	166.1	128.9	1.2886	121.1	113.2	1.06979	146.5	130.2	1.12519
ZNF781	zinc finger protein 781	0.7	0	#DIV/0!	0.9	0	#DIV/0!	0.4	0.4	1
ZNF780B	zinc finger protein 780B	222.6	183.6	1.21242	197.1	232.3	0.848472	266.5	213.6	1.24766
ZNF780A	zinc finger protein 780A	401	416.2	0.963479	480	483.6	0.992556	507.4	491.1	1.03319
ZNF778	zinc finger protein 778	156.6	227.7	0.687747	236.4	236.3	1.00042	168.1	247.3	0.679741
ZNF777	zinc finger protein 777	507.9	332.9	1.52568	322.7	267.1	1.20816	392.4	243.8	1.60952
ZNF776	zinc finger protein 776	638	870.7	0.732744	579.7	949.5	0.610532	731.2	712.6	1.0261
ZNF775	zinc finger protein 775	56.5	39.2	1.44133	80.5	33.9	2.37463	56.6	92.5	0.611892
ZNF774	zinc finger protein 774	25.9	16.3	1.58896	31.7	20.5	1.54634	34.2	42.1	0.812352
ZNF773	zinc finger protein 773	158	128.1	1.23341	166.7	137.7	1.2106	190.1	188.1	1.01063
ZNF772	zinc finger protein 772	250.6	98.7	2.53901	205.6	107.3	1.91612	276.4	162.7	1.69883
ZNF771	zinc finger protein 771	87.1	59.6	1.46141	52.3	33.1	1.58006	49.4	32.9	1.50152
ZNF770	zinc finger protein 770	1733.4	1546.3	1.121	1749.9	1730.5	1.01121	1879.6	1896.6	0.991037
ZNF77	zinc finger protein 77	52.4	35.9	1.45961	79.6	41.4	1.92271	66.1	79.8	0.828321
ZNF768	zinc finger protein 768	740.1	274.2	2.69912	573	184.6	3.10401	600.5	353	1.70113
ZNF767P	Zinc Finger Family Member 767, Pseudogene	314.6	337	0.933531	267.7	323.1	0.828536	284.5	406.9	0.699189
ZNF766	zinc finger protein 766	367.7	389.2	0.944758	392.9	430	0.913721	404.5	456.9	0.885314
ZNF765	zinc finger protein 765	449.4	439	1.02369	385.7	453.6	0.850309	501.6	464.4	1.0801
ZNF764	zinc finger protein 764	198.8	169.7	1.17148	199.8	149.9	1.33289	158.2	204.8	0.772461
ZNF763	zinc finger protein 763	4.1	4.1	1	3.1	5.9	0.525424	3.6	7.5	0.48
ZNF761	zinc finger protein 761	432.3	420.2	1.0288	301.3	403.1	0.747457	421.1	387.6	1.08643
ZNF76	zinc finger protein 76	463.7	541.8	0.855851	434.4	467.8	0.928602	462	420.5	1.09869
ZNF75D	zinc finger protein 75D	198.1	196.7	1.00712	180.1	221.3	0.813827	231.5	236.8	0.977618
ZNF75A	zinc finger protein 75a	248.5	174.6	1.42325	196.2	200	0.981	283.2	165.8	1.70808
ZNF750	zinc finger protein 750	62.6	18	3.47778	23.2	20.5	1.13171	62.5	9.6	6.51042
ZNF749	zinc finger protein 749	354.7	230.1	1.5415	510.4	236.3	2.15997	390.1	370.1	1.05404
ZNF747	zinc finger protein 747	0	0	#DIV/0!	1.3	0	#DIV/0!	0.9	0	#DIV/0!
ZNF746	zinc finger protein 746	672.7	569.6	1.181	591.8	461.5	1.28234	544.3	343.8	1.58319
ZNF740	zinc finger protein 740	848.3	587.5	1.44391	850.1	685.6	1.23994	889.9	1100.2	0.808853
ZNF74	zinc finger protein 74	292.8	105.3	2.78063	324.9	91.9	3.53536	285.8	275.4	1.03776
ZNF738	zinc finger protein 738	220.6	91.4	2.41357	294.1	79.3	3.7087	237.8	114.5	2.07686
ZNF737	zinc finger protein 737	191.3	179.5	1.06574	92.1	211.4	0.435667	202.7	204.8	0.989746
ZNF736	zinc finger protein 736	50.4	9.8	5.14286	13.4	11	1.21818	57.5	2.2	26.1364
ZNF735	zinc finger protein 735	0	0	#DIV/0!	0	0	#DIV/0!	0	0	#DIV/0!
ZNF732	zinc finger protein 732	0	0	#DIV/0!	0.4	0.4	1	0.4	0.4	1
ZNF730	zinc finger protein 730	42.9	9.8	4.37755	26.4	14.2	1.85915	36.4	7	5.2
ZNF729	zinc finger protein 729	0	0	#DIV/0!	0	0	#DIV/0!	0	0	#DIV/0!
ZNF728	zinc finger protein 728	4.1	1.6	2.5625	0.4	3.6	0.111111	4.5	1.3	3.46154
ZNF727	zinc finger protein 727	0	0	#DIV/0!	0	0	#DIV/0!	0	0	#DIV/0!
ZNF726	zinc finger protein 726	72.2	8.2	8.80488	73.3	9.1	8.05495	90.8	9.2	9.86957
ZNF724	zinc finger protein 724	51.7	15.5	3.33548	22.8	13.8	1.65217	51.2	3.5	14.6286
ZNF721	zinc finger protein 721	412.6	500.2	0.82487	245.8	526.2	0.467123	413.5	349.1	1.18447
ZNF720	zinc finger protein 720	130	159.9	0.813008	128.3	163.3	0.785671	123.1	164	0.75061
ZNF718	zinc finger protein 718	251.2	73.4	3.42234	240.5	82	2.93293	261.6	103.9	2.51781
ZNF717	zinc finger protein 717	341.8	249.7	1.36884	354.4	247.7	1.43076	400.5	410.5	0.975639
ZNF716	zinc finger protein 716	0	0	#DIV/0!	0	0	#DIV/0!	0	0	#DIV/0!
ZNF714	zinc finger protein 714	915.7	251.3	3.64385	796.5	256.8	3.10164	877.8	267.1	3.28641
ZNF713	zinc finger protein 713	83.7	66.9	1.25112	80.5	78.9	1.02028	83.1	94.7	0.877508
ZNF711	zinc finger protein 711	2.7	0.8	3.375	1.3	2.8	0.464286	1.8	2.2	0.818182
ZNF710	zinc finger protein 710	519.5	296.2	1.75388	434.4	214.2	2.02801	432.8	233.3	1.85512
ZNF71	zinc finger protein 71	319.3	107.7	2.96472	315.6	109.7	2.87694	309.7	274.1	1.12988
ZNF709	zinc finger protein 709	61.3	90.6	0.6766	55.4	105.7	0.524125	67.4	48.2	1.39834
ZNF708	zinc finger protein 708	238.3	262.8	0.906773	183.7	239	0.768619	227	174.1	1.30385
ZNF707	zinc finger protein 707	202.9	136.3	1.48863	173.4	129	1.34419	206.3	185.1	1.11453
ZNF706	zinc finger protein 706	1453.6	1782.2	0.815621	1552.3	1656.8	0.936927	1404.1	1986.5	0.706821
ZNF705G	zinc finger protein 705G	0	0	#DIV/0!	0	0	#DIV/0!	0	2.2	0
ZNF705E	zinc finger protein 705E	0	2.4	0	1.3	1.6	0.8125	0.9	0.4	2.25
ZNF705D	zinc finger protein 705D	0	0	#DIV/0!	0	0	#DIV/0!	0.4	0	#DIV/0!
ZNF705B	zinc finger protein 705B	0	0	#DIV/0!	0	0	#DIV/0!	0	0	#DIV/0!
ZNF705A	zinc finger protein 705A	0	1.6	0	0.4	0	#DIV/0!	0	0	#DIV/0!
ZNF704	zinc finger protein 704	2479	2277.5	1.08847	1830.3	2453.6	0.745965	2600	3092.4	0.840771
ZNF703	zinc finger protein 703	1854.6	1693.2	1.09532	1376.6	1091.5	1.2612	1107.9	1001.1	1.10668
ZNF701	zinc finger protein 701	417.4	304.4	1.37122	284.3	271.4	1.04753	391.9	293.4	1.33572
ZNF700	zinc finger protein 700	211.1	185.2	1.13985	230.2	184.2	1.24973	284	252.1	1.12654
ZNF70	zinc finger protein 70	486.8	110.2	4.41742	435.8	138.9	3.13751	467.9	515.3	0.908015
ZNF7	zinc finger protein 7	499.7	363.9	1.37318	453.2	348.7	1.29968	489	540.3	0.905053
ZNF699	zinc finger protein 699	142.3	186.9	0.76137	210.5	199.6	1.05461	195.5	199.1	0.981919
ZNF697	zinc finger protein 697	1648.3	2885.4	0.571255	2071.2	3019.3	0.685987	1674.6	3189.3	0.525068
ZNF696	zinc finger protein 696	197.4	150.1	1.31512	229.7	144.4	1.59072	199.1	239.9	0.829929
ZNF692	zinc finger protein 692	204.3	173	1.18092	206.9	149.1	1.38766	188.8	325.8	0.579497
ZNF691	zinc finger protein 691	93.3	80.8	1.1547	123.8	62.3	1.98716	89.9	132	0.681061
ZNF69	zinc finger protein 69	1.4	4.9	0.285714	2.7	7.9	0.341772	3.1	6.1	0.508197
ZNF689	zinc finger protein 689	348.6	122.4	2.84804	332.1	121.5	2.73333	300.2	234.2	1.28181
ZNF688	zinc finger protein 688	44.9	25.3	1.7747	56.8	37.5	1.51467	47.6	46.5	1.02366
ZNF687	zinc finger protein 687	532.4	458.6	1.16092	460.4	400.4	1.14985	490.8	522.3	0.93969
ZNF684	zinc finger protein 684	58.6	47.3	1.2389	82.7	47.3	1.74841	76.4	75	1.01867
ZNF683	zinc finger protein 683	0	0	#DIV/0!	0	0	#DIV/0!	0	0	#DIV/0!
ZNF682	zinc finger protein 682	59.2	30.2	1.96026	33.1	28	1.18214	61.1	25.4	2.40551
ZNF681	zinc finger protein 681	55.1	27.7	1.98917	30.4	22.5	1.35111	68.8	29.8	2.30872
ZNF680	zinc finger protein 680	368.3	277.4	1.32769	338.4	277.7	1.21858	372.6	175.4	2.12429
ZNF679	zinc finger protein 679	0	0	#DIV/0!	0	0	#DIV/0!	0	0	#DIV/0!
ZNF678	zinc finger protein 678	366.3	274.2	1.33589	386.6	360.5	1.0724	434.2	435.4	0.997244
ZNF677	zinc finger protein 677	74.2	40	1.855	36.7	63.9	0.574335	66.5	44.7	1.4877
ZNF676	zinc finger protein 676	0	0.8	0	0	0	#DIV/0!	0.9	0	#DIV/0!
ZNF675	zinc finger protein 675	158	121.6	1.29934	122.5	113.2	1.08216	160.9	93.8	1.71535
ZNF674-AS1	zinc finger protein 674 antisense1	78.3	57.9	1.35233	165.8	58.8	2.81973	104.3	157.9	0.660545
ZNF674	zinc finger protein 674	53.1	76.7	0.692308	76.9	82	0.937805	76.4	98.2	0.778004
ZNF672	zinc finger protein 672	637.3	294.6	2.16327	629.8	263.5	2.39013	485.4	599.9	0.809135
ZNF671	zinc finger protein 671	122.6	79.2	1.54798	64.8	84.4	0.767773	141.6	60.1	2.35607
ZNF670-ZNF695		7.5	0.8	9.375	3.1	2	1.55	7.2	0.9	8
ZNF670	zinc finger protein 670	121.2	106.1	1.14232	135	126.6	1.06635	144.7	94.3	1.53446
ZNF669	zinc finger protein 669	235.6	152.6	1.54391	241.8	171.2	1.41238	235.1	203.5	1.15528
ZNF668	zinc finger protein 668	332.3	249.7	1.3308	253	192.5	1.31429	258	239.9	1.07545
ZNF667-AS1		1.4	0.8	1.75	0.9	0	#DIV/0!	1.3	0.9	1.44444
ZNF667	zinc finger protein 667	1.4	0	#DIV/0!	0	0	#DIV/0!	0	0	#DIV/0!
ZNF665	zinc finger protein 665	8.2	1.6	5.125	3.6	5.5	0.654545	6.7	6.1	1.09836
ZNF664-FAM101A		0.7	0	#DIV/0!	0	0.8	0	0.4	0.4	1
ZNF664	zinc finger protein 664	2951.5	3743.1	0.788518	3041.6	4053.2	0.750419	3223.9	2108.4	1.52907
ZNF662	zinc finger protein 662	0	0	#DIV/0!	0	0	#DIV/0!	0	0	#DIV/0!
ZNF660	zinc finger protein 660	0.7	0	#DIV/0!	0.4	0	#DIV/0!	0	0.9	0
ZNF658B		10.9	6.5	1.67692	8.5	11.8	0.720339	9	14	0.642857
ZNF658	zinc finger protein 658	74.2	50.6	1.4664	82.7	68.2	1.21261	81.8	100.9	0.810704
ZNF655	zinc finger protein 655	1372.6	1441.1	0.952467	1568.4	1646.9	0.952335	1499.8	2306.6	0.650221
ZNF654	zinc finger protein 654	499.1	646.3	0.772242	447.9	663.9	0.67465	609.9	1136.6	0.5366
ZNF653	zinc finger protein 653	46.3	46.5	0.995699	34.4	28.4	1.21127	37.3	19.7	1.8934
ZNF652	zinc finger protein 652	2045.3	2188.6	0.934524	2121.7	2334.5	0.908846	2212.6	1913.7	1.15619
ZNF649-AS1		14.3	4.1	3.4878	14.3	4.7	3.04255	26.5	11.8	2.24576
ZNF649	zinc finger protein 649	326.1	128.1	2.54567	208.3	147.5	1.4122	355.5	172.8	2.05729
ZNF648	zinc finger protein 648	6.8	5.7	1.19298	4	3.6	1.11111	5.8	0.9	6.44444
ZNF646	zinc finger protein 646	810.2	511.6	1.58366	719.2	446.1	1.61219	689	705.1	0.977166
ZNF644	zinc finger protein 644	1140.4	1359.5	0.838838	805	1421.7	0.566224	1183.8	934	1.26745
ZNF641	zinc finger protein 641	356.1	242.4	1.46906	466.2	230.4	2.02344	390.6	485.9	0.803869
ZNF639	zinc finger protein 639	468.4	394.1	1.18853	489.4	435.5	1.12377	538.9	308.3	1.74797
ZNF638	zinc finger protein 638	2316.9	3535	0.655417	1571.5	3769.5	0.416899	2502.5	2718.4	0.920578
ZNF630	zinc finger protein 630	0	0	#DIV/0!	0	0	#DIV/0!	0	0	#DIV/0!
ZNF628	zinc finger protein 628	266.2	223.6	1.19052	143	121.5	1.17695	128.5	78.9	1.62864
ZNF627	zinc finger protein 627	108.9	184.4	0.590564	150.6	250.9	0.600239	153.7	207.9	0.739298
ZNF626	zinc finger protein 626	104.2	77.5	1.34452	50.1	71.8	0.697772	107.9	66.2	1.62991
ZNF625-ZNF20		8.2	13.1	0.625954	5.4	8.7	0.62069	6.7	4.4	1.52273
ZNF625	zinc finger protein 625	27.2	54.7	0.497258	34.9	58.4	0.597603	45.4	26.7	1.70037
ZNF624	zinc finger protein 624	150.5	106.9	1.40786	135.4	116.8	1.15925	151	195.6	0.771984
ZNF623	zinc finger protein 623	379.2	333.8	1.13601	545.3	323.5	1.68563	397.3	471.8	0.842094
ZNF622	zinc finger protein 622	655	922.9	0.709719	640	837.8	0.763905	650.8	591.1	1.101
ZNF621	zinc finger protein 621	211.7	107.7	1.96565	118	107.3	1.09972	187.9	127.6	1.47257
ZNF620	zinc finger protein 620	0.7	1.6	0.4375	0.9	0	#DIV/0!	0.9	0	#DIV/0!
ZNF619	zinc finger protein 619	0.7	4.9	0.142857	0.9	2	0.45	1.8	1.8	1
ZNF618	zinc finger protein 618	2145.4	1140	1.88193	1585.8	1131.3	1.40175	2082.3	1255.5	1.65854
ZNF616	zinc finger protein 616	428.9	507.6	0.844957	362	539.2	0.671365	419.3	600.3	0.698484
ZNF615	zinc finger protein 615	213.1	208.1	1.02403	173	204.7	0.845139	223.8	213.1	1.05021
ZNF614	zinc finger protein 614	320	369.7	0.865567	267.3	406.3	0.657888	360.5	306.1	1.17772
ZNF613	zinc finger protein 613	47	30.2	1.55629	24.1	27.2	0.886029	56.6	28.1	2.01423
ZNF611	zinc finger protein 611	623.7	494.5	1.26127	565.9	484	1.16921	657.5	442.5	1.48588
ZNF610	zinc finger protein 610	84.4	155.9	0.541373	97.9	134.1	0.730052	98.9	246	0.402033
ZNF609	zinc finger protein 609	2621.3	2177.9	1.20359	2178	2024.8	1.07566	2476.4	1991.7	1.24336
ZNF608	zinc finger protein 608	1300.4	1575.7	0.825284	1088.4	1551.4	0.70156	1227.9	2198.7	0.558466
ZNF607	zinc finger protein 607	93.3	52.2	1.78736	58.6	53.3	1.09944	88.5	70.6	1.25354
ZNF606	zinc finger protein 606	78.3	69.4	1.12824	54.5	55.6	0.980216	90.8	65.8	1.37994
ZNF605	zinc finger protein 605	295.5	574.5	0.51436	155.5	588.9	0.264052	331.2	346.4	0.95612
ZNF600	zinc finger protein 600	132.8	133	0.998496	83.1	142	0.585211	130.3	154.8	0.841731
ZNF599	zinc finger protein 599	21.8	14.7	1.48299	24.1	14.2	1.69718	28.8	25.4	1.13386
ZNF598	zinc finger protein 598	996.1	516.5	1.92856	708.9	401.6	1.76519	763.2	411.8	1.85333
ZNF597	zinc finger protein 597	198.8	226.9	0.876157	233.8	229.2	1.02007	211.2	350.4	0.60274
ZNF596	zinc finger protein 596	67.4	83.2	0.810096	62.6	93.1	0.672395	69.2	105.2	0.657795
ZNF595	zinc finger protein 595	337.7	190.1	1.77643	285.2	173.6	1.64286	312.4	239	1.30711
ZNF594	zinc finger protein 594	181.1	46.5	3.89462	165.8	53.3	3.11069	197.8	163.1	1.21275
ZNF593	zinc finger protein 593	289.4	308.5	0.938088	188.2	224.5	0.838307	175.7	168.4	1.04335
ZNF592	zinc finger protein 592	1284.8	647.1	1.98547	1163	651.7	1.78456	1222	941.5	1.29793
ZNF589	zinc finger protein 589	245.1	179.5	1.36546	210.5	187.8	1.12087	237.3	329.8	0.719527
ZNF587B	zinc finger protein 587B	985.2	599.8	1.64255	1111.6	668.2	1.66357	1089.5	696.4	1.56447
ZNF587	zinc finger protein 587	1856.7	1800.9	1.03098	2365.3	1876.1	1.26075	1942.5	2166.3	0.89669
ZNF586	zinc finger protein 586	471.1	244.8	1.92443	497.5	301	1.65282	453	366.6	1.23568
ZNF585B	zinc finger protein 585B	30.6	13.1	2.33588	12.5	14.6	0.856164	29.2	13.2	2.21212
ZNF585A	zinc finger protein 585A	78.3	75.9	1.03162	45.1	67.1	0.672131	89.4	86.4	1.03472
ZNF584	zinc finger protein 584	337	242.4	1.39026	493.4	254.4	1.93947	349.2	317	1.10158
ZNF583	zinc finger protein 583	59.2	21.2	2.79245	23.2	23.3	0.995708	53.9	24.6	2.19106
ZNF582-AS1		6.8	6.5	1.04615	5.4	4.3	1.25581	8.1	8.8	0.920455
ZNF582	zinc finger protein 582	42.2	17.1	2.46784	12.5	26.4	0.473485	31.9	17.1	1.8655
ZNF581	zinc finger protein 581	277.8	390.1	0.712125	310.6	339.2	0.915684	242.3	218.4	1.10943
ZNF580	zinc finger protein 580	258.7	315	0.82127	173	214.2	0.807656	130.3	130.2	1.00077
ZNF579	zinc finger protein 579	300.3	222.8	1.34785	257	184.2	1.39522	196	160.9	1.21815
ZNF578	zinc finger protein 578	23.1	41.6	0.555288	19.7	45.4	0.433921	32.8	26.7	1.22846
ZNF577	zinc finger protein 577	123.9	84	1.475	74.2	79.7	0.930991	120.5	162.7	0.740627
ZNF576	zinc finger protein 576	133.4	65.3	2.04288	132.3	79.7	1.65997	120.5	105.2	1.14544
ZNF575	zinc finger protein 575	27.9	10.6	2.63208	10.3	7.9	1.3038	18.9	10.5	1.8
ZNF574	zinc finger protein 574	284.6	115.1	2.47263	240	91.5	2.62295	211.7	118.8	1.78199
ZNF573	zinc finger protein 573	32	15.5	2.06452	18.3	31.6	0.579114	30.1	36	0.836111
ZNF572	zinc finger protein 572	16.3	1.6	10.1875	9.8	1.6	6.125	11.7	9.6	1.21875
ZNF571-AS1		15.7	5.7	2.75439	6.7	6.7	1	16.2	26.3	0.61597
ZNF571	zinc finger protein 571	25.9	22.8	1.13596	20.6	28.4	0.725352	36.4	58.3	0.624357
ZNF570	zinc finger protein 570	53.1	39.2	1.35459	25.5	42.2	0.604265	62.9	68.4	0.919591
ZNF57	zinc finger protein 57	41.5	40.8	1.01716	52.7	39.4	1.33756	50.3	53.9	0.93321
ZNF569	zinc finger protein 569	80.3	45.7	1.75711	29.5	69.8	0.422636	87.6	47.4	1.8481
ZNF568	zinc finger protein 568	68.8	41.6	1.65385	26.4	39.8	0.663317	70.6	44.7	1.57942
ZNF567	zinc finger protein 567	165.4	66.9	2.47235	84.5	90.3	0.93577	147.9	118.8	1.24495
ZNF566	zinc finger protein 566	185.2	90.6	2.04415	223.9	107.7	2.07892	224.3	146.9	1.52689
ZNF565	zinc finger protein 565	15	31	0.483871	21.5	25.2	0.853175	25.2	47.4	0.531646
ZNF564	zinc finger protein 564	164.1	188.5	0.870557	178.8	201.6	0.886905	214.8	236.4	0.908629
ZNF563	zinc finger protein 563	0.7	0.8	0.875	1.3	0.4	3.25	0.4	2.2	0.181818
ZNF562	zinc finger protein 562	821.1	641.4	1.28017	881	732.5	1.20273	951.5	783.6	1.21427
ZNF561-AS1		13.6	12.2	1.11475	17	18.9	0.899471	12.6	18	0.7
ZNF561	zinc finger protein 561	363.6	302.7	1.20119	350.9	336.9	1.04156	391.5	456.9	0.856861
ZNF560	zinc finger protein 560	0	0	#DIV/0!	0	0	#DIV/0!	0	0	#DIV/0!
ZNF559-ZNF177	zinc finger protein 177	2	3.3	0.606061	3.1	1.6	1.9375	1.8	4.8	0.375
ZNF559	zinc finger protein 559	202.2	189.3	1.06815	204.3	235.9	0.866045	233.7	285.5	0.818564
ZNF558	zinc finger protein 558	170.9	139.5	1.22509	216.8	174	1.24598	236	403.4	0.585027
ZNF557	zinc finger protein 557	408.5	377	1.08355	438	421.3	1.03964	471	482.4	0.976368
ZNF556	zinc finger protein 556	0	0	#DIV/0!	0	0	#DIV/0!	0	0	#DIV/0!
ZNF555	zinc finger protein 555	93.3	55.5	1.68108	116.2	71	1.63662	97.1	129.8	0.748074
ZNF554	zinc finger protein 554	15	18	0.833333	27.3	32	0.853125	19.3	36	0.536111
ZNF552	zinc finger protein 552	239.7	204	1.175	317.8	198.4	1.60181	257.1	273.6	0.939693
ZNF551	zinc finger protein 551	832	417.8	1.99138	735.3	450.1	1.63364	948.3	385.5	2.45992
ZNF550	zinc finger protein 550	356.1	182.8	1.94803	438.9	217.7	2.01608	347	474.9	0.73068
ZNF549	zinc finger protein 549	351.3	248.1	1.41596	411.2	305.3	1.34687	440.5	504.7	0.872796
ZNF548	zinc finger protein 548	361.5	142	2.54577	510.4	195.3	2.61342	405.4	424	0.956132
ZNF547	zinc finger protein 547	68.1	51.4	1.3249	118	57.2	2.06294	78.2	114.9	0.680592
ZNF546	zinc finger protein 546	31.3	21.2	1.47642	19.7	26.4	0.746212	30.6	36	0.85
ZNF544	zinc finger protein 544	140.3	84.9	1.65253	120.2	76.1	1.5795	159.1	134.2	1.18554
ZNF543	zinc finger protein 543	355.4	319.1	1.11376	440.3	351.9	1.25121	380.7	372.3	1.02256
ZNF542P		202.2	64.5	3.13488	138.1	90.7	1.5226	279.6	108.8	2.56985
ZNF541	zinc finger protein 541	3.4	4.1	0.829268	2.7	3.6	0.75	2.2	2.2	1
ZNF540	zinc finger protein 540	9.5	4.1	2.31707	10.7	6.3	1.69841	6.3	24.6	0.256098
ZNF536	zinc finger protein 536	194.7	119.1	1.63476	164.5	127.8	1.28717	186.5	210.9	0.884305
ZNF534	zinc finger protein 534	0	0	#DIV/0!	0.4	0.4	1	0.4	0.4	1
ZNF532	zinc finger protein 532	1516.9	1429.7	1.06099	1232.7	1427.6	0.863477	1451.7	1784.8	0.813368
ZNF530	zinc finger protein 530	405.8	115.1	3.52563	536.8	139.6	3.84527	477.8	247.3	1.93207
ZNF529-AS1		50.4	10.6	4.75472	40.7	21.3	1.9108	44.5	43.9	1.01367
ZNF529	zinc finger protein 529	272.3	252.1	1.08013	282.9	291.5	0.970497	344.3	471.4	0.730378
ZNF528-AS1		64	44.1	1.45125	38.9	43.8	0.888128	67.9	58.3	1.16467
ZNF528	zinc finger protein 528	104.9	94.7	1.10771	98.3	89.9	1.09344	104.3	151.7	0.687541
ZNF527	zinc finger protein 527	109.6	87.3	1.25544	139.9	86.4	1.61921	142	142.1	0.999296
ZNF526	zinc finger protein 526	271.7	204.8	1.32666	283.4	160.2	1.76904	244	257.8	0.94647
ZNF525	zinc finger protein 525	321.4	270.1	1.18993	273.1	291.9	0.935594	357.3	280.2	1.27516
ZNF524	zinc finger protein 524	64.7	28.6	2.26224	56.3	22.9	2.45852	44.5	59.6	0.746644
ZNF521	zinc finger protein 521	6.1	2.4	2.54167	0.9	4.7	0.191489	3.6	11.4	0.315789
ZNF519	zinc finger protein 519	264.2	61.2	4.31699	232.4	53.3	4.36023	271	73.2	3.70219
ZNF518B	zinc finger protein 518B	303.7	505.1	0.601267	258.8	536.1	0.482746	300.2	295.1	1.01728
ZNF518A	zinc finger protein 518A	525.6	372.9	1.40949	357.1	500.2	0.713914	560	361.8	1.54782
ZNF517	zinc finger protein 517	68.8	84	0.819048	67	73	0.917808	64.3	111.4	0.577199
ZNF516	zinc finger protein 516	644.8	808.7	0.797329	561.4	812.2	0.691209	578	852.9	0.677688
ZNF514	zinc finger protein 514	13.6	17.1	0.795322	31.7	20.5	1.54634	16.6	37.7	0.440318
ZNF513	zinc finger protein 513	277.1	256.2	1.08158	269.1	219.3	1.22709	222.9	310.5	0.717874
ZNF512B	zinc finger protein 512B	883.1	545.1	1.62007	725.4	497.8	1.45721	821.6	544.2	1.50974
ZNF512	zinc finger protein 512	697.9	381.1	1.83128	695	403.5	1.72243	735.7	638.5	1.15223
ZNF511	zinc finger protein 511	222	111.8	1.98569	188.6	94.7	1.99155	187.4	107	1.7514
ZNF510	zinc finger protein 510	134.8	110.2	1.22323	92.5	119.1	0.776658	151.9	146.5	1.03686
ZNF507	zinc finger protein 507	1085.3	817.6	1.32742	914	893.9	1.02249	1068.3	816.1	1.30903
ZNF506	zinc finger protein 506	231.5	149.3	1.55057	184.1	128.6	1.43157	226.1	156.6	1.44381
ZNF503-AS2		31.3	123.2	0.254058	38	106.5	0.356808	31	75	0.413333
ZNF503-AS1		39.5	140.4	0.281339	65.3	146	0.44726	42.2	136.4	0.309384
ZNF503	zinc finger protein 503	159.3	412.9	0.385808	114.4	273.8	0.417823	114.2	228	0.500877
ZNF502	zinc finger protein 502	95.3	22	4.33182	63.5	26.4	2.4053	119.1	38.6	3.08549
ZNF501	zinc finger protein 501	14.3	2.4	5.95833	7.2	2.4	3	9.9	0.9	11
ZNF500	zinc finger protein 500	273.7	257.9	1.06126	295.9	219.3	1.34929	267.9	268.4	0.998137
ZNF497	zinc finger protein 497	18.4	17.1	1.07602	10.7	14.6	0.732877	18.4	23.7	0.776371
ZNF496	zinc finger protein 496	362.2	95.5	3.79267	261	80.9	3.22621	309.7	139	2.22806
ZNF493	zinc finger protein 493	98	79.2	1.23737	64.8	84.4	0.767773	101.6	112.3	0.90472
ZNF492	zinc finger protein 492	0.7	0	#DIV/0!	0	0	#DIV/0!	0	0	#DIV/0!
ZNF491	zinc finger protein 491	0.7	1.6	0.4375	0	0	#DIV/0!	0.9	2.6	0.346154
ZNF490	zinc finger protein 490	126	209.7	0.600858	190.9	185	1.03189	176.2	272.8	0.645894
ZNF488	zinc finger protein 488	0	0	#DIV/0!	0.4	0	#DIV/0!	0.4	0	#DIV/0!
ZNF487	zinc finger protein 487	6.8	28.6	0.237762	4	30.8	0.12987	11.2	7	1.6
ZNF486	zinc finger protein 486	135.5	49.8	2.72088	80	42.2	1.89573	142.5	41.2	3.45874
ZNF485	zinc finger protein 485	38.8	19.6	1.97959	27.3	21.7	1.25806	48.5	32.9	1.47416
ZNF484	zinc finger protein 484	172.3	217.1	0.793643	128.3	228.8	0.560752	190.1	163.1	1.16554
ZNF483	zinc finger protein 483	302.3	314.2	0.962126	451.4	324.6	1.39063	336.2	336.3	0.999703
ZNF480	zinc finger protein 480	532.4	1029.8	0.516994	238.2	975.1	0.244283	470.1	237.2	1.98187
ZNF479	zinc finger protein 479	0	0	#DIV/0!	0	0	#DIV/0!	0	0	#DIV/0!
ZNF474	zinc finger protein 474	0.7	1.6	0.4375	2.2	0.8	2.75	0.4	1.8	0.222222
ZNF473	zinc finger protein 473	386	247.3	1.56086	292.3	260.3	1.12294	392.4	232.4	1.68847
ZNF471	zinc finger protein 471	32	22.8	1.40351	12.5	28.4	0.440141	35.5	35.5	1
ZNF470	zinc finger protein 470	191.3	153.4	1.24707	133.2	175.1	0.760708	217.5	132.9	1.63657
ZNF469	zinc finger protein 469	3.4	5.7	0.596491	3.1	5.9	0.525424	2.2	11	0.2
ZNF468	zinc finger protein 468	443.2	474.1	0.934824	337.9	473.8	0.71317	486.3	412.2	1.17977
ZNF467	zinc finger protein 467	4.1	1.6	2.5625	1.3	0.8	1.625	1.8	3.9	0.461538
ZNF462	zinc finger protein 462	1380.1	1397	0.987903	1096	1254.8	0.873446	1247.2	1021.7	1.22071
ZNF461	zinc finger protein 461	44.3	26.1	1.69732	37.5	41.8	0.897129	52.6	45.2	1.16372
ZNF460	zinc finger protein 460	2277.4	1615.7	1.40954	2935.2	1858.7	1.57917	2592.8	1717.7	1.50946
ZNF454	zinc finger protein 454	1.4	0	#DIV/0!	0	0	#DIV/0!	0.4	1.3	0.307692
ZNF451	zinc finger protein 451	2321	2138	1.08559	2283.1	2426.8	0.940786	2563.2	2200.5	1.16483
ZNF45	zinc finger protein 45	268.3	237.5	1.12968	269.5	261.5	1.03059	298.9	253.9	1.17724
ZNF449	zinc finger protein 449	209.7	211.3	0.992428	248.1	184.6	1.34399	214.4	364	0.589011
ZNF446	zinc finger protein 446	140.9	126.5	1.11383	129.6	92.3	1.40412	117.3	133.7	0.877337
ZNF445	zinc finger protein 445	1175.8	434.1	2.70859	1094.2	477.3	2.29248	1213.1	1007.3	1.20431
ZNF444	zinc finger protein 444	253.3	340.3	0.744343	168.5	229.6	0.733885	179.8	117.1	1.53544
ZNF443	zinc finger protein 443	36.1	13.1	2.75573	30.8	19.7	1.56345	34.2	24.6	1.39024
ZNF442	zinc finger protein 442	0.7	2.4	0.291667	0.4	1.6	0.25	0	0.9	0
ZNF441	zinc finger protein 441	81.7	134.6	0.606984	72.9	129	0.565116	111	90.3	1.22924
ZNF440	zinc finger protein 440	183.1	186.1	0.98388	158.7	239	0.664017	210.8	345.1	0.610837
ZNF44	zinc finger protein 44	75.6	125.7	0.601432	69.3	123.1	0.562957	94.8	87.3	1.08591
ZNF439	zinc finger protein 439	0	0	#DIV/0!	0.4	1.6	0.25	0	0.4	0
ZNF438	zinc finger protein 438	140.9	169.7	0.830289	154.2	137.7	1.11983	143.8	163.6	0.878973
ZNF436-AS1		24.5	12.2	2.0082	44.2	18.9	2.33862	26.1	35.1	0.74359
ZNF436	zinc finger protein 436	188.6	253.8	0.743105	206	277.7	0.741808	200.5	260	0.771154
ZNF433	zinc finger protein 433	59.2	52.2	1.1341	30.8	63.5	0.485039	62.9	64	0.982812
ZNF432	zinc finger protein 432	386	471.7	0.818317	215.9	487.6	0.442781	414.4	505.6	0.81962
ZNF431	zinc finger protein 431	376.5	208.9	1.8023	349.1	207.9	1.67917	382.9	252.6	1.51584
ZNF430	zinc finger protein 430	296.2	120.8	2.45199	298.6	134.5	2.22007	302.5	136.8	2.21126
ZNF43	zinc finger protein 43	164.1	80.8	2.03094	78.2	83.6	0.935407	173	38.6	4.48187
ZNF429	zinc finger protein 429	26.6	26.9	0.988848	17	25.6	0.664062	34.2	18.9	1.80952
ZNF428	zinc finger protein 428	121.2	114.2	1.0613	134.1	99	1.35455	120.5	94.7	1.27244
ZNF426	zinc finger protein 426	194	221.1	0.877431	128.7	227.6	0.565466	240.9	168	1.43393
ZNF425	zinc finger protein 425	68.8	89.8	0.766147	52.3	91.5	0.571585	60.2	56.6	1.0636
ZNF423	zinc finger protein 423	27.9	3.3	8.45455	8.9	4.7	1.89362	19.8	19.3	1.02591
ZNF420	zinc finger protein 420	68.1	63.6	1.07075	45.1	76.9	0.586476	84.9	89.9	0.944383
ZNF419	zinc finger protein 419	139.6	116.7	1.19623	222.6	141.2	1.57649	160	302.1	0.529626
ZNF418	zinc finger protein 418	202.2	114.2	1.77058	143.5	134.9	1.06375	232.4	159.6	1.45614
ZNF417	zinc finger protein 417	622.3	350.9	1.77344	699.9	450.5	1.55361	605.9	572.3	1.05871
ZNF416	zinc finger protein 416	185.9	119.1	1.56087	251.6	121.5	2.07078	216.6	208.3	1.03985
ZNF415	zinc finger protein 415	1.4	0	#DIV/0!	0.9	0.4	2.25	0.4	0	#DIV/0!
ZNF414	zinc finger protein 414	92.6	46.5	1.9914	57.7	21.3	2.70892	44	32.5	1.35385
ZNF410	zinc finger protein 410	553.5	458.6	1.20693	675.8	679.3	0.994848	702.5	528	1.33049
ZNF41	zinc finger protein 41	169.5	143.6	1.18036	155.1	158.6	0.977932	184.3	152.6	1.20773
ZNF408	zinc finger protein 408	189.3	117.5	1.61106	157.3	119.5	1.31632	177.1	123.7	1.43169
ZNF407	zinc finger protein 407	972.9	777.7	1.251	660.2	909.2	0.726133	1064.3	723.1	1.47186
ZNF404	zinc finger protein 404	0	0.8	0	0.4	2	0.2	0.4	0	#DIV/0!
ZNF398	zinc finger protein 398	672	445.5	1.50842	649	420.5	1.5434	622	560.9	1.10893
ZNF397	zinc finger protein 397	138.2	95.5	1.44712	150.2	119.1	1.26113	155.1	195.6	0.792945
ZNF396	zinc finger protein 396	8.9	18.8	0.473404	11.6	17	0.682353	7.2	23.2	0.310345
ZNF395	zinc finger protein 395	689	377	1.82759	613.2	387	1.5845	711.9	428	1.66332
ZNF394	zinc finger protein 394	399	408	0.977941	568.1	474.9	1.19625	470.6	602.1	0.781598
ZNF391	zinc finger protein 391	127.3	132.2	0.962935	136.8	142	0.96338	135.3	182.4	0.741776
ZNF385D	zinc finger protein 385D	0.7	0	#DIV/0!	0	0	#DIV/0!	0.4	0	#DIV/0!
ZNF385C	zinc finger protein 385C	17.7	13.1	1.35115	14.3	20.1	0.711443	20.7	13.6	1.52206
ZNF385B	zinc finger protein 385B	0	0	#DIV/0!	0	0	#DIV/0!	0	0	#DIV/0!
ZNF385A	zinc finger protein 385A	260.8	145.3	1.79491	209.2	99.8	2.09619	169.9	205.7	0.82596
ZNF384	zinc finger protein 384	1096.2	973.5	1.12604	1070	861.1	1.2426	1065.2	674.4	1.57948
ZNF383	zinc finger protein 383	83.1	69.4	1.19741	82.7	80.1	1.03246	96.2	110.1	0.873751
ZNF382	zinc finger protein 382	0	0	#DIV/0!	0	1.2	0	0	0	#DIV/0!
ZNF37BP		297.5	434.9	0.684065	222.6	404.3	0.550581	289.4	287.2	1.00766
ZNF37A	zinc finger protein 37A	543.3	748.3	0.726046	342.8	777.9	0.440674	543.8	487.6	1.11526
ZNF367	zinc finger protein 367	589.6	192.6	3.06127	801	189.7	4.22246	616.6	81.6	7.55637
ZNF366	zinc finger protein 366	6.1	13.9	0.438849	8.9	16.2	0.549383	5.8	17.1	0.339181
ZNF365	zinc finger protein 365	10.2	6.5	1.56923	3.1	3.2	0.96875	3.6	1.3	2.76923
ZNF362	zinc finger protein 362	917.1	444.7	2.06229	912.2	328.6	2.77602	687.7	564.8	1.2176
ZNF358	zinc finger protein 358	305.7	97.1	3.1483	242.7	75.3	3.22311	168.1	143	1.17552
ZNF354C	zinc finger protein 354C	418	233.4	1.79092	228.4	284.8	0.801966	478.2	225.8	2.1178
ZNF354B	zinc finger protein 354B	240.3	177.1	1.35686	247.2	214.2	1.15406	259.3	280.2	0.92541
ZNF354A	zinc finger protein 354A	111.7	117.5	0.950638	63	127.8	0.492958	98	100.4	0.976096
ZNF350-AS1		23.8	13.1	1.81679	13.9	9.9	1.40404	23.8	17.1	1.39181
ZNF350	zinc finger protein 350	171.6	164.8	1.04126	152	210.3	0.722777	193.7	216.2	0.89593
ZNF347	zinc finger protein 347	132.1	94.7	1.39493	45.6	114.8	0.397213	154.2	85.9	1.79511
ZNF346	zinc finger protein 346	381.3	252.1	1.5125	362	268.2	1.34974	358.2	296.9	1.20647
ZNF345	zinc finger protein 345	34.7	9.8	3.54082	14.3	19.3	0.740933	43.1	26.3	1.63878
ZNF343	zinc finger protein 343	430.3	399.8	1.07629	522.9	428.4	1.22059	433.3	592.9	0.730815
ZNF341-AS1		6.1	8.2	0.743902	3.1	9.9	0.313131	7.6	0.9	8.44444
ZNF341	zinc finger protein 341	61.3	141.2	0.434136	59	106.1	0.556079	69.7	49.6	1.40524
ZNF34	zinc finger protein 34	76.9	34.3	2.24198	74.6	42.6	1.75117	81.8	78.5	1.04204
ZNF33BP1		0.7	0	#DIV/0!	0.4	2	0.2	1.3	3.9	0.333333
ZNF33B	zinc finger protein 33B	183.8	199.1	0.923154	150.2	214.6	0.699907	186.5	96.5	1.93264
ZNF33A	zinc finger protein 33A	238.3	332.9	0.715831	243.6	341.2	0.713951	303.8	278	1.09281
ZNF337-AS1		70.8	150.1	0.471686	65.3	143.6	0.454735	67.4	85.5	0.788304
ZNF337	zinc finger protein 337	427.6	363.1	1.17764	514	405.5	1.26757	475.1	503	0.944533
ZNF335	zinc finger protein 335	1026.7	1115.5	0.920394	763.4	914.8	0.834499	769.4	794.2	0.968774
ZNF334	zinc finger protein 334	0	0	#DIV/0!	0.4	0	#DIV/0!	0	0	#DIV/0!
ZNF333	zinc finger protein 333	113.7	93	1.22258	118.9	93.9	1.26624	112.8	237.2	0.475548
ZNF331	zinc finger protein 331	538.6	144.4	3.72992	581.9	161.7	3.59864	522.3	208.7	2.50264
ZNF330	zinc finger protein 330	631.8	613.6	1.02966	870.2	660.3	1.31789	631.9	825.7	0.76529
ZNF329	zinc finger protein 329	339.7	207.3	1.63869	283.8	203.9	1.39186	317.8	251.3	1.26462
ZNF326	zinc finger protein 326	1141.8	871.5	1.31015	897.1	887.6	1.0107	1181.6	1545.8	0.764394
ZNF324B	zinc finger protein 324B	143	69.4	2.06052	183.3	43	4.26279	138.4	157	0.881529
ZNF324	zinc finger protein 324	300.9	144.4	2.0838	329	141.2	2.33003	263.8	321.9	0.819509
ZNF322	zinc finger protein 322	669.3	493.7	1.35568	677.6	555.4	1.22002	736.2	892.8	0.824597
ZNF321P		5.4	0.8	6.75	1.3	0.4	3.25	2.7	0.4	6.75
ZNF320	zinc finger protein 320	456.8	395	1.15646	330.8	414.6	0.797877	487.2	485.9	1.00268
ZNF32-AS2		11.6	7.3	1.58904	3.6	3.9	0.923077	11.2	22.4	0.5
ZNF32-AS1		4.1	0.8	5.125	1.8	0.8	2.25	0.4	4.8	0.0833333
ZNF32	zinc finger protein 32	21.8	19.6	1.11224	31.7	34.7	0.913545	31	53.5	0.579439
ZNF319	zinc finger protein 319	241.7	89.8	2.69154	208.7	74.6	2.79759	167.6	105.7	1.58562
ZNF318	zinc finger protein 318	1528.5	1743	0.876936	1236.7	1754.2	0.704994	1525	1296.7	1.17606
ZNF317	zinc finger protein 317	670.6	628.3	1.06732	736.1	662.3	1.11143	721.8	725.7	0.994626
ZNF316	zinc finger protein 316	1159.5	494.5	2.34479	894.4	420.9	2.12497	996	826.2	1.20552
ZNF311	zinc finger protein 311	23.8	4.1	5.80488	9.4	4.7	2	21.6	6.1	3.54098
ZNF304	zinc finger protein 304	428.3	225.2	1.90187	479.6	269	1.7829	387	408.7	0.946905
ZNF302	zinc finger protein 302	210.4	81.6	2.57843	222.6	115.2	1.93229	252.6	190.3	1.32738
ZNF300	zinc finger protein 300	51.1	55.5	0.920721	20.1	50.1	0.401198	52.1	18.4	2.83152
ZNF30-AS1		0.7	0	#DIV/0!	0.4	0	#DIV/0!	0	1.3	0
ZNF30	zinc finger protein 30	64.7	54.7	1.18282	72	66.7	1.07946	54.4	92.5	0.588108
ZNF3	zinc finger protein 3	710.8	349.3	2.03493	753.1	370.4	2.03321	751.9	856	0.878388
ZNF296	zinc finger protein 296	1.4	3.3	0.424242	0.9	0.8	1.125	1.8	0.4	4.5
ZNF295-AS1		36.1	48.1	0.75052	22.3	20.9	1.06699	25.6	25	1.024
ZNF292	zinc finger protein 292	1270.5	1492.5	0.851256	676.7	1594	0.424529	1357.8	863.4	1.57262
ZNF287	zinc finger protein 287	43.6	41.6	1.04808	48.3	56	0.8625	44.9	64.5	0.696124
ZNF286B	zinc finger protein 286B	44.9	44.9	1	40.2	58.4	0.688356	43.1	44.3	0.972912
ZNF286A	zinc finger protein 286A	452.8	780.9	0.579844	445.6	795.6	0.56008	495.7	528.9	0.937228
ZNF285	zinc finger protein 285	4.1	7.3	0.561644	4.5	4.7	0.957447	15.7	9.6	1.63542
ZNF284	zinc finger protein 284	47	38.4	1.22396	67	64.7	1.03555	59.8	113.6	0.526408
ZNF283	zinc finger protein 283	136.2	87.3	1.56014	126.5	104.5	1.21053	157.8	127.6	1.23668
ZNF282	zinc finger protein 282	708.8	266.8	2.65667	667.3	246.5	2.7071	622.5	521.8	1.19299
ZNF281	zinc finger protein 281	926	1776.5	0.52125	727.7	1824.8	0.398783	948.8	937.1	1.01249
ZNF280D	zinc finger protein 280D	548.8	758.9	0.723152	576.6	769.6	0.74922	564.5	648.6	0.870336
ZNF280C	zinc finger protein 280C	451.4	461.9	0.977268	385.3	505.7	0.761914	462.9	283.3	1.63396
ZNF280B	zinc finger protein 280B	836.1	320.7	2.60711	1063.3	349.5	3.04235	848.6	539.8	1.57206
ZNF280A	zinc finger protein 280A	22.5	49.8	0.451807	18.8	41	0.458537	28.8	34.6	0.83237
ZNF28	zinc finger protein 28	448	583.5	0.767781	323.6	601.2	0.538257	447.2	414.4	1.07915
ZNF277	zinc finger protein 277	236.9	409.6	0.578369	228.8	408.3	0.560372	250.3	439	0.570159
ZNF276	zinc finger protein 276	401.7	257.9	1.55758	264.2	189.3	1.39567	344.3	264	1.30417
ZNF275	zinc finger protein 275	960.7	525.5	1.82816	848.3	507.7	1.67087	955.1	983.2	0.97142
ZNF274	zinc finger protein 274	535.1	735.2	0.727829	489	807.5	0.605573	577.5	408.3	1.4144
ZNF273	zinc finger protein 273	271	89.8	3.01782	287.8	107.7	2.67224	274.6	122.8	2.23616
ZNF271P		362.2	511.6	0.707975	371.4	575.5	0.645352	404.1	555.2	0.727846
ZNF268	zinc finger protein 268	865.4	727.9	1.1889	687.4	857.6	0.801539	982	772.7	1.27087
ZNF267	zinc finger protein 267	394.9	456.2	0.865629	310.6	490.7	0.632973	407.6	418.3	0.97442
ZNF266	zinc finger protein 266	497	353.3	1.40674	564.1	434.3	1.29887	590.6	838.9	0.704017
ZNF264	zinc finger protein 264	783.7	1107.3	0.707758	947.6	1123.4	0.843511	812.6	788.9	1.03004
ZNF263	zinc finger protein 263	817	461	1.77223	873.4	504.1	1.73259	840.9	859.9	0.977904
ZNF260	zinc finger protein 260	335	376.2	0.890484	211.4	399.2	0.529559	369.9	316.2	1.16983
ZNF26	zinc finger protein 26	587.6	319.9	1.83682	561.4	366.9	1.53012	671	534.1	1.25632
ZNF257	zinc finger protein 257	0.7	0	#DIV/0!	0.4	0	#DIV/0!	0.4	0	#DIV/0!
ZNF256	zinc finger protein 256	441.2	174.6	2.52692	410.8	204.7	2.00684	435.1	295.1	1.47442
ZNF254	zinc finger protein 254	396.3	361.5	1.09627	308.4	370.4	0.832613	422.9	346.4	1.22084
ZNF253	zinc finger protein 253	11.6	13.9	0.834532	5.4	18.5	0.291892	17.5	4.4	3.97727
ZNF252P-AS1		19.7	9	2.18889	21	8.7	2.41379	19.8	53.9	0.367347
ZNF252P		304.3	204	1.49167	306.6	214.6	1.4287	354.6	297.8	1.19073
ZNF251	zinc finger protein 251	240.3	239.1	1.00502	228.4	221.7	1.03022	243.1	351.7	0.691214
ZNF250	zinc finger protein 250	292.1	93.8	3.11407	325.4	120.3	2.7049	307.4	246	1.24959
ZNF25	zinc finger protein 25	89.9	111.8	0.804114	81.8	116.4	0.702749	111	144.3	0.769231
ZNF248	zinc finger protein 248	223.3	140.4	1.59046	246.3	163.3	1.50827	196.9	285.9	0.688702
ZNF24	zinc finger protein 24	2086.8	2402.3	0.868668	2153.5	2637.8	0.8164	2284.5	2107.1	1.08419
ZNF239	zinc finger protein 239	21.8	4.1	5.31707	16.5	5.1	3.23529	19.8	1.8	11
ZNF236	zinc finger protein 236	540.6	543.5	0.994664	372.3	534.1	0.69706	472.8	368.4	1.28339
ZNF235	zinc finger protein 235	120.5	137.1	0.87892	121.1	159.8	0.757822	134.4	154.4	0.870466
ZNF234	zinc finger protein 234	141.6	128.1	1.10539	117.1	162.5	0.720615	156	192.9	0.808709
ZNF233	zinc finger protein 233	36.8	37.5	0.981333	44.2	38.7	1.14212	47.2	40.8	1.15686
ZNF232	zinc finger protein 232	14.3	5.7	2.50877	3.6	2.4	1.5	14.8	2.2	6.72727
ZNF230	zinc finger protein 230	58.6	42.4	1.38208	85.4	45	1.89778	57.5	85.1	0.675676
ZNF23	zinc finger protein 23	210.4	170.5	1.23402	205.6	182.2	1.12843	213	239.4	0.889724
ZNF229	zinc finger protein 229	164.8	43.2	3.81481	83.1	56.4	1.4734	141.6	46	3.07826
ZNF227	zinc finger protein 227	245.8	204.8	1.2002	207.8	211.4	0.982971	240.5	215.3	1.11705
ZNF226	zinc finger protein 226	198.1	223.6	0.885957	235.1	274.2	0.857403	270.6	369.7	0.731945
ZNF225	zinc finger protein 225	95.3	127.3	0.748625	126	141.6	0.889831	128.5	168.4	0.763064
ZNF224	zinc finger protein 224	94	107.7	0.872795	111.7	114	0.979825	98.4	199.1	0.494224
ZNF223	zinc finger protein 223	55.8	47.3	1.1797	65.7	62.3	1.05457	61.1	75.4	0.810345
ZNF222	zinc finger protein 222	80.3	80.8	0.993812	68.8	88.8	0.774775	90.8	94.3	0.962884
ZNF221	zinc finger protein 221	58.6	92.2	0.635575	34	94.3	0.360551	59.8	39.5	1.51392
ZNF22	zinc finger protein 22	2.7	4.9	0.55102	0.9	11	0.0818182	1.8	9.2	0.195652
ZNF219	zinc finger protein 219	406.5	152.6	2.66383	319.1	77.7	4.10682	257.1	247.3	1.03963
ZNF217	zinc finger protein 217	1803.6	2591.7	0.695914	2216	2690.7	0.823578	1803.2	2575	0.700272
ZNF215	zinc finger protein 215	351.3	172.2	2.04007	280.7	169.6	1.65507	356.4	180.2	1.9778
ZNF214	zinc finger protein 214	9.5	7.3	1.30137	12.1	6.7	1.80597	9	11	0.818182
ZNF213-AS1		144.3	64.5	2.23721	153.8	61.9	2.48465	129	141.2	0.913598
ZNF213	zinc finger protein 213	232.2	52.2	4.44828	143.9	41	3.50976	183.8	111.4	1.64991
ZNF212	zinc finger protein 212	228.8	193.4	1.18304	239.1	184.2	1.29805	238.2	195.1	1.22091
ZNF211	zinc finger protein 211	254	182	1.3956	319.6	194.9	1.63982	287.2	408.7	0.702716
ZNF208	zinc finger protein 208	4.8	6.5	0.738462	0	8.3	0	5.4	0.4	13.5
ZNF207	zinc finger protein 207	3695	3606.8	1.02445	3506.9	3656.3	0.959139	3787	3251.2	1.1648
ZNF205-AS1		7.5	7.3	1.0274	14.3	9.9	1.44444	10.8	14.5	0.744828
ZNF205	zinc finger protein 205	158	102.8	1.53696	129.2	85.6	1.50935	117.3	134.6	0.871471
ZNF202	zinc finger protein 202	318	174.6	1.82131	337	166.1	2.0289	342.5	247.8	1.38216
ZNF200	zinc finger protein 200	345.9	313.3	1.10405	426.4	365.7	1.16598	407.2	370.5	1.09906
ZNF20	zinc finger protein 20	0.7	0	#DIV/0!	0.4	1.2	0.333333	0	0.4	0
ZNF2	zinc finger protein 2	89.9	90.6	0.992274	114	83.6	1.36364	88.1	153.9	0.57245
ZNF197-AS1		1.4	0.8	1.75	0	0	#DIV/0!	0	0	#DIV/0!
ZNF197	zinc finger protein 197	17	2.4	7.08333	11.6	12.2	0.95082	18.4	31.6	0.582278
ZNF195	zinc finger protein 195	667.2	495.3	1.34706	553.8	544.8	1.01652	718.7	774.9	0.927475
ZNF192P1		12.3	3.3	3.72727	18.8	8.7	2.16092	10.8	49.6	0.217742
ZNF19	zinc finger protein 19	47.7	4.9	9.73469	40.2	11	3.65455	63.4	25.9	2.44788
ZNF189	zinc finger protein 189	341.8	237.5	1.43916	422.8	237.5	1.78021	378.4	491.6	0.769731
ZNF185	zinc finger protein 185 with LIM domain	36.8	38.4	0.958333	49.2	34.3	1.4344	49.4	62.3	0.792937
ZNF184	zinc finger protein 184	264.2	161.6	1.6349	205.2	171.2	1.1986	279.6	209.2	1.33652
ZNF182	zinc finger protein 182	102.1	165.7	0.616174	90.3	168	0.5375	118.2	105.7	1.11826
ZNF181	zinc finger protein 181	74.2	50.6	1.4664	67	42.6	1.57277	74.2	73.2	1.01366
ZNF180	zinc finger protein 180	232.2	104.4	2.22414	195.3	137.3	1.42243	279.1	111.4	2.50539
ZNF18	zinc finger protein 18	149.8	102	1.46863	120.7	116.4	1.03694	131.2	218.4	0.600733
ZNF177	zinc finger protein 177	0	0	#DIV/0!	0.9	1.2	0.75	0.9	1.3	0.692308
ZNF175	zinc finger protein 175	126.6	130.6	0.969372	90.3	129	0.7	139.8	156.6	0.89272
ZNF174	zinc finger protein 174	181.1	199.9	0.905953	240.9	205.1	1.17455	183.8	212.7	0.864128
ZNF17	zinc finger protein 17	192	115.1	1.66811	202.9	116.8	1.73716	214.8	285	0.753684
ZNF169	zinc finger protein 169	37.4	22	1.7	59	21.3	2.76995	47.6	71	0.670423
ZNF165	zinc finger protein 165	24.5	47.3	0.51797	25.9	45	0.575556	23.4	39.5	0.592405
ZNF160	zinc finger protein 160	716.9	944.1	0.759348	516.2	1023.2	0.504496	728.1	888	0.819932
ZNF16	zinc finger protein 16	142.3	55.5	2.56396	137.7	62.7	2.19617	153.3	121.9	1.25759
ZNF157	zinc finger protein 157	0	0.8	0	0.4	2.8	0.142857	0	0	#DIV/0!
ZNF155	zinc finger protein 155	79	66.9	1.18087	93	83.6	1.11244	102	107	0.953271
ZNF154	zinc finger protein 154	395.6	209.7	1.8865	246.3	208.7	1.18016	389.7	242.1	1.60967
ZNF148	zinc finger protein 148	979.1	1171.8	0.835552	812.6	1169.6	0.694767	975.3	894.1	1.09082
ZNF146	zinc finger protein 146	720.3	734.4	0.980801	652.6	804.3	0.811389	822.9	774.9	1.06194
ZNF143	zinc finger protein 143	313.9	510.8	0.614526	303.5	504.9	0.601109	344.7	314.9	1.09463
ZNF142	zinc finger protein 142	910.3	196.7	4.62786	831.8	204.7	4.06351	850.8	354.8	2.39797
ZNF141	zinc finger protein 141	335.7	195.8	1.7145	181.5	172.4	1.05278	311	150.9	2.06097
ZNF140	zinc finger protein 140	433.7	310.9	1.39498	433.6	383	1.13211	496.6	409.1	1.21388
ZNF14	zinc finger protein 14	95.3	93.8	1.01599	75.1	103.7	0.724204	90.8	96.9	0.937049
ZNF138	zinc finger protein 138	286	267.7	1.06836	266.8	293.5	0.909029	314.6	269.3	1.16821
ZNF137P		23.8	18	1.32222	21.9	22.5	0.973333	25.6	35.5	0.721127
ZNF136	zinc finger protein 136	123.9	122.4	1.01225	141.2	155.8	0.90629	156.9	139	1.12878
ZNF135	zinc finger protein 135	25.9	4.1	6.31707	11.2	14.6	0.767123	24.3	6.1	3.98361
ZNF134	zinc finger protein 134	584.8	720.5	0.811659	644.5	822.1	0.783968	662	683.6	0.968403
ZNF133	zinc finger protein 133	209	243.2	0.859375	241.4	245.4	0.9837	231	216.6	1.06648
ZNF132	zinc finger protein 132	147.1	82.4	1.78519	169	99.4	1.7002	174.8	99.1	1.76387
ZNF131	zinc finger protein 131	513.4	588.3	0.872684	440.3	597.6	0.73678	505.6	567.9	0.890298
ZNF124	zinc finger protein 124	559	483.1	1.15711	524.7	558.6	0.939313	705.2	688	1.025
ZNF121	zinc finger protein 121	559.7	514.9	1.08701	544	537.3	1.01247	558.2	520.1	1.07326
ZNF12	zinc finger protein 12	1225.5	1259.1	0.973314	1336	1434.7	0.931205	1466.1	1553.2	0.943922
ZNF117	zinc finger protein 117	87.8	152.6	0.57536	66.6	128.6	0.517885	98	52.6	1.86312
ZNF114	zinc finger protein 114	75.6	21.2	3.56604	57.2	35.9	1.59331	76	17.1	4.44444
ZNF112	zinc finger protein 112	96	88.1	1.08967	76.4	117.2	0.651877	118.7	92.5	1.28324
ZNF107	zinc finger protein 107	812.3	375.4	2.16383	537.7	410.6	1.30955	765	209.6	3.64981
ZNF106	zinc finger protein 106	5320.8	7154.8	0.743669	6042.9	7880.7	0.766797	5828	16537.4	0.352413
ZNF101	zinc finger protein 101	177	133.8	1.32287	196.2	152.3	1.28825	215.7	91.2	2.36513
ZNF100	zinc finger protein 100	212.4	52.2	4.06897	134.5	66.7	2.01649	216.6	49.1	4.41141
ZNF10	zinc finger protein 10	172.9	200.7	0.861485	142.6	183.4	0.777535	199.1	168.8	1.1795
ZMYND8	zinc finger MYND-type containing 8	2528.7	3149	0.803017	2189.7	3137.2	0.697979	2505.2	2774.9	0.902807
ZMYND19	zinc finger MYND-type containing 19	410.6	218.7	1.87746	402.3	222.1	1.81135	439.1	226.3	1.94034
ZMYND15	zinc finger MYND-type containing 15	0	1.6	0	0.4	0.8	0.5	0	1.3	0
ZMYND12	zinc finger MYND-type containing 12	1.4	1.6	0.875	0.9	0	#DIV/0!	0	0	#DIV/0!
ZMYND11	zinc finger MYND-type containing 11	603.9	590.8	1.02217	653	605.9	1.07774	637.3	679.7	0.93762
ZMYND10	zinc finger MYND-type containing 10	6.1	4.9	1.2449	4	4.3	0.930233	1.3	3.5	0.371429
ZMYM6	zinc finger MYM-type containing 6	169.5	202.4	0.837451	190.4	211.4	0.900662	165.8	351.7	0.471425
ZMYM5	zinc finger MYM-type containing 5	230.1	297	0.774747	329.4	366.5	0.898772	250.3	600.8	0.416611
ZMYM4	zinc finger MYM-type containing 4	1256.2	1188.1	1.05732	1152.7	1207.9	0.954301	1322.7	1255.5	1.05352
ZMYM3	zinc finger MYM-type containing 3	1485.6	1170.2	1.26953	1370.8	1072.2	1.27849	1440.5	921.3	1.56355
ZMYM2	zinc finger MYM-type containing 2	1690.5	1782.2	0.948547	1449.9	1905.3	0.760983	1731.7	2660.9	0.650795
ZMYM1	zinc finger MYM-type containing 1	353.4	236.6	1.49366	393.8	270.2	1.45744	427	297.3	1.43626
ZMPSTE24	zinc metallopeptidase STE24	1568	1399.5	1.1204	1480.8	1456.8	1.01647	1677.8	2180.3	0.769527
ZMIZ2	zinc finger MIZ-type containing 2	950.5	525.5	1.80875	720.9	370.8	1.94417	647.6	688.9	0.940049
ZMIZ1-AS1		6.1	9.8	0.622449	5.8	16.6	0.349398	2.7	4.8	0.5625
ZMIZ1	zinc finger MIZ-type containing 1	1960.2	1842.6	1.06382	1356.1	1435.9	0.944425	1549.2	2333.8	0.66381
ZMAT5	zinc finger matrin-type 5	87.1	83.2	1.04688	94.3	79.3	1.18916	71.9	93.4	0.769807
ZMAT4	zinc finger matrin-type 4	0	0	#DIV/0!	0	0.4	0	0	0.4	0
ZMAT3	zinc finger matrin-type 3	2758.1	1782.2	1.54758	3299.9	1847.3	1.78634	3055.8	5836.7	0.523549
ZMAT2	zinc finger matrin-type 2	522.9	1054.3	0.495969	526.1	1052	0.500095	483.6	659.1	0.733728
ZMAT1	zinc finger matrin-type 1	40.9	54.7	0.747715	25	53.3	0.469043	28.8	61	0.472131
ZKSCAN8	zinc finger with KRAB and SCAN domains 8	1525.1	790.7	1.9288	1475	861.9	1.71134	1559.1	1483.1	1.05124
ZKSCAN7	zinc finger with KRAB and SCAN domains 7	1.4	0	#DIV/0!	0	0.8	0	1.3	0	#DIV/0!
ZKSCAN5	zinc finger with KRAB and SCAN domains 5	588.9	499.4	1.17922	610.6	540	1.13074	667.4	563.5	1.18438
ZKSCAN4	zinc finger with KRAB and SCAN domains 4	175.7	103.6	1.69595	171.6	111.2	1.54317	203.6	241.6	0.842715
ZKSCAN3	zinc finger with KRAB and SCAN domains 3	284.6	161.6	1.76114	398.7	160.2	2.48876	316.9	405.2	0.782083
ZKSCAN2	zinc finger with KRAB and SCAN domains 2	550.1	812.8	0.676796	512.7	864.3	0.593197	608.1	433.7	1.40212
ZKSCAN1	zinc finger with KRAB and SCAN domains 1	2483.7	2749.2	0.903426	2307.7	2955	0.780948	2632.8	4484.3	0.587115
ZIM3	zinc finger imprinted 3	0	0	#DIV/0!	0	0	#DIV/0!	0	0	#DIV/0!
ZIM2	zinc finger imprinted 2	0	0	#DIV/0!	0.4	0	#DIV/0!	0.9	0	#DIV/0!
ZIK1	zinc finger protein interacting with K protein 1	352.7	103.6	3.40444	349.5	114	3.06579	432.4	149.1	2.90007
ZIC5	Zic family member 5	17.7	13.1	1.35115	17	9.9	1.71717	17.5	22.4	0.78125
ZIC4	Zic family member 4	0	0	#DIV/0!	0	0	#DIV/0!	0	0	#DIV/0!
ZIC3	Zic family member 3	9.5	27.7	0.34296	37.5	16.2	2.31481	10.3	19.3	0.533679
ZIC2	Zic family member 2	145.7	122.4	1.19036	103.7	73.4	1.41281	109.7	128	0.857031
ZIC1	Zic family member 1	0	0	#DIV/0!	0	0	#DIV/0!	0	0	#DIV/0!
ZHX3	zinc fingers and homeoboxes 3	791.1	860.1	0.919777	716.9	973.5	0.736415	796	632.3	1.2589
ZHX2	zinc fingers and homeoboxes 2	126	162.4	0.775862	101.9	138.1	0.737871	112.8	132	0.854545
ZHX1-C8orf76	zinc fingers and homeoboxes protein 1,	19.1	9.8	1.94898	17	13.4	1.26866	16.6	21	0.790476
ZHX1	zinc fingers and homeoboxes 1	761.2	457.8	1.66273	577	557.4	1.03516	851.2	800.3	1.0636
ZGRF1	zinc finger GRF-type containing 1	511.3	115.1	4.44222	496.6	128.2	3.87363	551.5	186.4	2.95869
ZGPAT	zinc finger CCCH-type and G-patch domain containing	441.2	421.9	1.04575	340.1	331	1.02749	354.6	279.3	1.2696
ZGLP1	zinc finger, GATA-like protein 1	5.4	1.6	3.375	5.4	7.5	0.72	9	10.5	0.857143
ZG16B	zymogen granule protein 16B	0	0	#DIV/0!	0	0.4	0	0	0	#DIV/0!
ZG16	zymogen granule protein 16	0	0	#DIV/0!	0	0	#DIV/0!	0	0	#DIV/0!
ZFYVE9	zinc finger FYVE-type containing 9	448	575.3	0.778724	357.6	670.6	0.533254	445	638	0.697492
ZFYVE28	zinc finger FYVE-type containing 28	104.9	182	0.576374	42.5	117.6	0.361395	80.9	133.3	0.606902
ZFYVE27	zinc finger FYVE-type containing 27	785	669.9	1.17182	702.6	669.8	1.04897	809.5	803.8	1.00709
ZFYVE26	zinc finger FYVE-type containing 26	1988.1	2528	0.786432	2346.1	2667.4	0.879546	1980.3	2567.5	0.771295
ZFYVE21	zinc finger FYVE-type containing 21	216.5	306.8	0.705671	229.7	276.5	0.830741	215.7	232	0.929741
ZFYVE19	zinc finger FYVE-type containing 19	400.3	351.7	1.13819	532.8	307.3	1.73381	393.3	280.7	1.40114
ZFYVE16	zinc finger FYVE-type containing 16	6777.2	9974.2	0.679473	8267.5	10785.9	0.76651	7430.2	13309	0.558284
ZFYVE1	zinc finger FYVE-type containing 1	372.4	422.7	0.881003	406.3	480.9	0.844874	392.8	730.1	0.538008
ZFY	zinc finger protein, Y-linked	0	0	#DIV/0!	0	0	#DIV/0!	0	0	#DIV/0!
ZFX-AS1		10.2	15.5	0.658065	5.4	9.5	0.568421	7.2	7.9	0.911392
ZFX	zinc finger protein, X-linked	2759.5	2480.7	1.11239	2626.8	2641.7	0.99436	2958.7	2045.7	1.4463
ZFR2	zinc finger RNA binding protein 2	0.7	3.3	0.212121	1.3	1.2	1.08333	1.8	1.8	1
ZFR	zinc finger RNA binding protein	1996.9	2722.2	0.733561	1387.8	2610.6	0.531602	1919.6	1437.5	1.33537
ZFPM2-AS1		350.6	477.4	0.734395	286.9	562.1	0.510407	343.4	488.1	0.703544
ZFPM2	zinc finger protein, FOG family member 2	96	187.7	0.511454	59.4	209.1	0.284075	114.6	161.4	0.710037
ZFPM1	zinc finger protein, FOG family member 1	245.8	183.6	1.33878	130.1	105.7	1.23084	161.8	93.4	1.73233
ZFPL1	zinc finger protein like 1	554.9	404.7	1.37114	463.1	304.5	1.52085	445	340.7	1.30613
ZFP92	ZFP92 zinc finger protein	0	0	#DIV/0!	0	0.4	0	0	0	#DIV/0!
ZFP91	ZFP91 zinc finger protein	2304.7	1792.8	1.28553	2501.2	1827.6	1.36857	2256.7	1940.4	1.16301
ZFP90	ZFP90 zinc finger protein	218.6	275	0.794909	204.7	287.2	0.712744	243.1	446.4	0.544579
ZFP82	ZFP82 zinc finger protein	1.4	0	#DIV/0!	1.8	0	#DIV/0!	3.1	0.4	7.75
ZFP69B	ZFP69 zinc finger protein B	41.5	27.7	1.49819	35.8	33.1	1.08157	46.7	28.5	1.6386
ZFP69	ZFP69 zinc finger protein	0.7	0	#DIV/0!	1.8	0.4	4.5	4.5	0.4	11.25
ZFP64	ZFP64 zinc finger protein	680.8	315.8	2.15579	493	277.3	1.77786	538.4	421.9	1.27613
ZFP62	ZFP62 zinc finger protein	266.2	156.7	1.69879	303.9	186.6	1.62862	284.5	396	0.718434
ZFP57	ZFP57 zinc finger protein	0	1.6	0	0	0.8	0	0	0	#DIV/0!
ZFP42	ZFP42 zinc finger protein	0	0	#DIV/0!	0	0	#DIV/0!	0	0	#DIV/0!
ZFP41	ZFP41 zinc finger protein	378.6	173	2.18844	266.4	151.9	1.75379	297.5	255.7	1.16347
ZFP37	ZFP37 zinc finger protein	33.4	57.9	0.576857	13	60.4	0.215232	34.6	14.9	2.32215
ZFP36L2	ZFP36 ring finger protein like 2	1519.7	1516.2	1.00231	1647.9	1185.4	1.39016	1222	942.8	1.29614
ZFP36L1	ZFP36 ring finger protein like 1	647.5	1277.9	0.506691	512.7	939.6	0.545658	444.1	1167.8	0.380288
ZFP36	ZFP36 ring finger protein	91.2	222.8	0.409336	70.2	119.1	0.589421	41.8	63.6	0.657233
ZFP30	ZFP30 zinc finger protein	362.2	297	1.21953	333	319.1	1.04356	430.6	322.7	1.33437
ZFP3	ZFP3 zinc finger protein	0	1.6	0	0	0	#DIV/0!	0	0	#DIV/0!
ZFP28	ZFP28 zinc finger protein	352.7	248.9	1.41703	355.8	243.4	1.46179	379.8	211.8	1.7932
ZFP2	ZFP2 zinc finger protein	2	2.4	0.833333	4.5	2	2.25	0.9	2.2	0.409091
ZFP14	ZFP14 zinc finger protein	85.8	55.5	1.54595	106.8	54	1.97778	103.4	156.1	0.662396
ZFP1	ZFP1 zinc finger protein	200.9	220.3	0.911938	247.6	272.2	0.909625	278.2	154.4	1.80181
ZFHX4-AS1		6.1	2.4	2.54167	3.6	2	1.8	0.9	4.8	0.1875
ZFHX4	zinc finger homeobox 4	278.5	392.5	0.709554	187.3	430.4	0.435177	236.9	374.9	0.631902
ZFHX3	zinc finger homeobox 3	2529.4	3546.4	0.71323	1671.2	3321.8	0.503101	2283.6	1874.7	1.21811
ZFHX2	zinc finger homeobox 2	9.5	4.1	2.31707	5.8	4.3	1.34884	5.4	5.3	1.01887
ZFC3H1	zinc finger C3H1-type containing	1108.4	2471.7	0.448436	922.1	2482.8	0.371395	1155.1	1648.4	0.70074
ZFAT-AS1		16.3	5.7	2.85965	14.3	16.2	0.882716	26.5	14	1.89286
ZFAT	zinc finger and AT-hook domain containing	252.6	204.8	1.2334	173.4	204.3	0.848752	241.4	201.7	1.19683
ZFAS1		1204.4	1480.3	0.813619	1347.1	1517.9	0.887476	1438.2	1996.1	0.720505
ZFAND6	zinc finger AN1-type containing 6	860.6	940.9	0.914656	1095.1	1069.8	1.02365	900.7	1336.6	0.673874
ZFAND5	zinc finger AN1-type containing 5	2539.6	4378.7	0.579989	3561.8	4742.3	0.75107	2855.3	4354	0.655788
ZFAND4	zinc finger AN1-type containing 4	104.9	46.5	2.25591	80	48.5	1.64948	89.4	58.3	1.53345
ZFAND3	zinc finger AN1-type containing 3	1167.7	1797.7	0.649552	982.9	1671	0.588211	1074.2	1038.8	1.03408
ZFAND2B	zinc finger AN1-type containing 2B	232.9	140.4	1.65883	242.7	114	2.12895	191.5	191.6	0.999478
ZFAND2A	zinc finger AN1-type containing 2A	153.9	215.4	0.714485	141.2	221.3	0.638048	160	131.6	1.21581
ZFAND1	zinc finger AN1-type containing 1	447.3	389.2	1.14928	510	405.9	1.25647	486.3	735.4	0.661273
ZER1	zyg-11 related cell cycle regulator	408.5	752.4	0.542929	421.9	631.9	0.667669	307.4	539.8	0.56947
ZEB2-AS1		68.8	58.8	1.17007	41.1	61.5	0.668293	66.5	96.5	0.689119
ZEB2	zinc finger E-box binding homeobox 2	4779.6	6145.4	0.777752	3519.4	6157.6	0.571554	4864.3	6572.9	0.740054
ZEB1	zinc finger E-box binding homeobox 1	0.7	0	#DIV/0!	0.4	0.4	1	0.4	0	#DIV/0!
ZDHHC9	zinc finger DHHC-type containing 9	1095.5	1443.5	0.758919	1028.5	1307.3	0.786736	1000	1606.7	0.622394
ZDHHC8P1		2	0	#DIV/0!	0	1.2	0	1.8	0	#DIV/0!
ZDHHC8	zinc finger DHHC-type containing 8	1362.4	641.4	2.1241	730.3	441	1.65601	892.1	541.6	1.64716
ZDHHC7	zinc finger DHHC-type containing 7	1598.6	1011	1.58121	1578.7	1068.6	1.47735	1542.9	1864.1	0.827692
ZDHHC6	zinc finger DHHC-type containing 6	489.5	226	2.16593	533.2	240.2	2.21982	549.7	478.4	1.14904
ZDHHC5	zinc finger DHHC-type containing 5	4404.4	3019.3	1.45875	3845.2	2881.2	1.33458	4146.6	4035.7	1.02748
ZDHHC4	zinc finger DHHC-type containing 4	284.6	228.5	1.24551	411.2	256	1.60625	307.9	307.4	1.00163
ZDHHC3	zinc finger DHHC-type containing 3	1222.1	904.1	1.35173	1292.6	1028	1.25739	1309.2	1189.7	1.10045
ZDHHC24	zinc finger DHHC-type containing 24	290.7	329.7	0.881711	181	180.7	1.00166	168.1	257.4	0.653069
ZDHHC23	zinc finger DHHC-type containing 23	64	17.1	3.74269	99.2	20.1	4.93532	65.6	33.3	1.96997
ZDHHC22	zinc finger DHHC-type containing 22	2.7	1.6	1.6875	3.6	1.6	2.25	4.9	2.2	2.22727
ZDHHC21	zinc finger DHHC-type containing 21	478	449.6	1.06317	503.7	560.1	0.899304	582	713.5	0.815697
ZDHHC20	zinc finger DHHC-type containing 20	2574.3	1736.5	1.48246	2422.1	1813	1.33596	2883.2	2805.6	1.02766
ZDHHC2	zinc finger DHHC-type containing 2	530.4	554.1	0.957228	716.5	618.9	1.1577	550.1	890.6	0.617673
ZDHHC19	zinc finger DHHC-type containing 19	3.4	1.6	2.125	1.8	2	0.9	1.8	1.8	1
ZDHHC18	zinc finger DHHC-type containing 18	615.5	363.1	1.69513	456.3	335.7	1.35925	525.4	435	1.20782
ZDHHC17	zinc finger DHHC-type containing 17	1262.3	1201.2	1.05087	1350.3	1422.1	0.949511	1500.7	2148.7	0.698422
ZDHHC16	zinc finger DHHC-type containing 16	922.6	486.3	1.89718	811.2	402.4	2.0159	741.6	799.9	0.927116
ZDHHC15	zinc finger DHHC-type containing 15	0	0	#DIV/0!	2.7	1.2	2.25	0.4	2.6	0.153846
ZDHHC14	zinc finger DHHC-type containing 14	124.6	38.4	3.24479	94.8	28.4	3.33803	99.8	132.4	0.753776
ZDHHC13	zinc finger DHHC-type containing 13	533.1	360.7	1.47796	670.9	417	1.60887	626.5	499.5	1.25425
ZDHHC12	zinc finger DHHC-type containing 12	305.7	87.3	3.50172	258.3	52.5	4.92	227	182.9	1.24112
ZDHHC11	zinc finger DHHC-type containing 11	102.8	146.1	0.703628	68.8	133.3	0.516129	92.1	126.3	0.729216
ZDHHC1	zinc finger DHHC-type containing 1	82.4	51.4	1.60311	66.2	38.3	1.72846	51.7	144.3	0.358281
ZDBF2	zinc finger DBF-type containing 2	1074.4	1455.8	0.738013	953.4	1629.2	0.585195	1234.2	1089.3	1.13302
ZCWPW2	zinc finger CW-type and PWWP domain containing 2	13.6	12.2	1.11475	15.2	18.1	0.839779	9.4	26.3	0.357414
ZCWPW1	zinc finger CW-type and PWWP domain containing 1	17.7	22.8	0.776316	22.8	22.1	1.03167	18.9	24.1	0.784232
ZCRB1	zinc finger CCHC-type and RNA binding motif containing 1	332.3	731.1	0.454521	241.8	683.6	0.353716	351	468.8	0.74872
ZCCHC9	zinc finger CCHC-type containing 9	410.6	474.9	0.864603	510.4	487.6	1.04676	425.6	611.3	0.696221
ZCCHC8	zinc finger CCHC-type containing 8	612.8	487.2	1.2578	633.3	542	1.16845	640.9	621.8	1.03072
ZCCHC7	zinc finger CCHC-type containing 7	264.2	255.4	1.03446	228.8	281.6	0.8125	290.3	334.2	0.868642
ZCCHC4	zinc finger CCHC-type containing 4	242.4	191.8	1.26382	243.1	222.1	1.09455	257.5	207.9	1.23858
ZCCHC3	zinc finger CCHC-type containing 3	1073	735.2	1.45947	1074.9	672.6	1.59813	993.7	651.2	1.52595
ZCCHC24	zinc finger CCHC-type containing 24	507.9	395.8	1.28322	426	332.9	1.27966	404.1	573.6	0.704498
ZCCHC2	zinc finger CCHC-type containing 2	416	543.5	0.765409	413	536.9	0.769231	370.8	714.3	0.51911
ZCCHC18	zinc finger CCHC-type containing 18	23.8	13.9	1.71223	27.7	13.4	2.06716	27	37.3	0.723861
ZCCHC17	zinc finger CCHC-type containing 17	375.1	434.9	0.862497	334.8	461.1	0.72609	351	348.6	1.00688
ZCCHC14	zinc finger CCHC-type containing 14	1009.7	976.8	1.03368	1344.5	860.7	1.5621	942.9	2498.7	0.377356
[truncated: 22,165 more rows]

## Sheet: Supplementary Table S5
Supplementary Table S5: Lentiviral vectors MISSION pLKO.1 puromycin bearing shRNA used to test the effect of gene-specific downregulation on cell proliferation and gene expression*.
[truncated: 22 more rows]

[truncated: 2 more sheets: Supplementary Table S6, Supplementary Table 7]
